# Supplementary material for: Transcriptome Analysis Reveals Key Genes Involved in Trichome Formation in Pepper (Capsicum annuum L.)
Source: Plants (Basel). 2024 Apr 13;13(8):1090. doi: 10.3390/plants13081090 (PMC11054266; doi:10.3390/plants13081090)
Supplement: Supplementary file 1 [file plants-13-01090-s001.zip › TableS1.xlsx]

## Sheet: Sheet1
Table S1. All genes identified in the samples.
#ID	CL114-1	CL114-2	CL114-3	CS114-1	CS114-2	CS114-3	ML114-1	ML114-2	ML114-3	MS114-1	MS114-2	MS114-3	CL115-1	CL115-2	CL115-3	CS115-1	CS115-2	CS115-3	ML115-1	ML115-2	ML115-3	MS115-1	MS115-2	MS115-3	COG_class	COG_class_annotation	GO_annotation	KEGG_annotation	KEGG_pathway_annotation	KOG_class	KOG_class_annotation	Pfam_annotation	Swiss_Prot_annotation	eggNOG_class	eggNOG_class_annotation	NR_annotation
Capana00g000004	1.83037	0.424853	0.325774	2.63784	2.03704	3.02197	2.74199	0	1.39817	1.57468	2.75256	1.48682	1.4526	1.85818	0.812611	4.40044	3.04784	6.2432	2.19288	0	2.23387	1.40068	3.65383	3.08523	--	--	Cellular Component: ribosome (GO:0005840);;	K02947|2.8e-27|sly:101253268|K02947 small subunit ribosomal protein S10e | (RefSeq) 40S ribosomal protein S10-1	Ribosome (ko03010)	[J]	Translation, ribosomal structure and biogenesis	--	40S ribosomal protein S10-1 OS=Arabidopsis thaliana OX=3702 GN=RPS10A PE=1 SV=1	J	Translation, ribosomal structure and biogenesis	40S ribosomal protein S10-like [Solanum tuberosum]
Capana00g000007	0	0	0	0	0	0.226288	0	0	0	0	0	0	0	0.215061	0	0	0	0.109214	0	0	0	0	0	0	--	--	Molecular Function: CDP-diacylglycerol-inositol 3-phosphatidyltransferase activity (GO:0003881);; Biological Process: phospholipid biosynthetic process (GO:0008654);; Cellular Component: integral component of membrane (GO:0016021);;	K00999|3.7e-51|cann:107852074|K00999 CDP-diacylglycerol--inositol 3-phosphatidyltransferase [EC:2.7.8.11] | (RefSeq) probable CDP-diacylglycerol--inositol 3-phosphatidyltransferase 2	Inositol phosphate metabolism (ko00562);; Glycerophospholipid metabolism (ko00564);; Phosphatidylinositol signaling system (ko04070)	[I]	Lipid transport and metabolism	--	Probable CDP-diacylglycerol--inositol 3-phosphatidyltransferase 2 OS=Arabidopsis thaliana OX=3702 GN=PIS2 PE=2 SV=2	I	Lipid transport and metabolism	putative WD-40 repeat-containing protein MSI2 [Capsicum annuum]
Capana00g000010	2.49664	2.84386	0.203207	6.64393	1.64773	4.81229	2.58249	7.55471	7.77149	11.2596	12.22	8.02363	1.14693	1.82029	1.89812	7.10656	4.54677	7.40524	15.3795	5.53564	8.25242	4.79629	7.73278	6.36628	[E]	Amino acid transport and metabolism	Molecular Function: serine-type carboxypeptidase activity (GO:0004185);;	K16297|2.3e-57|cann:107862130|K16297 serine carboxypeptidase-like clade II [EC:3.4.16.-] | (RefSeq) serine carboxypeptidase-like 45	--	[OE]	Posttranslational modification, protein turnover, chaperones;; Amino acid transport and metabolism	Serine carboxypeptidase	Serine carboxypeptidase-like 45 OS=Arabidopsis thaliana OX=3702 GN=SCPL45 PE=2 SV=1	O	Posttranslational modification, protein turnover, chaperones	Serine carboxypeptidase-like 46 [Capsicum baccatum]
Capana00g000012	3.00252	0.800885	1.08262	2.70617	0	1.35343	0	1.04905	0	0	0	2.77739	3.13047	1.77652	5.54202	2.0863	3.0787	5.47658	3.88091	0.202646	0	0	4.63724	0.325435	--	--	Molecular Function: SNARE binding (GO:0000149);; Molecular Function: molecular_function (GO:0003674);; Molecular Function: SNAP receptor activity (GO:0005484);; Molecular Function: binding (GO:0005488);; Molecular Function: protein binding (GO:0005515);; Cellular Component: cellular_component (GO:0005575);; Cellular Component: intracellular (GO:0005622);; Cellular Component: cell (GO:0005623);; C…	K08511|8.6e-72|cann:107857009|K08511 vesicle-associated membrane protein 72 | (RefSeq) vesicle-associated membrane protein 727-like	--	[U]	Intracellular trafficking, secretion, and vesicular transport	Regulated-SNARE-like domain	Vesicle-associated membrane protein 727 OS=Arabidopsis thaliana OX=3702 GN=VAMP727 PE=1 SV=1	U	Intracellular trafficking, secretion, and vesicular transport	PREDICTED: vesicle-associated membrane protein 727-like, partial [Capsicum annuum]
Capana00g000016	0	0	0.753206	2.07442	0.162282	0	2.02885	0.697161	0.570015	3.78971	4.99098	3.34453	0.055349	0	0	1.81358	1.33336	1.59921	5.18911	0	0.515942	6.1126	2.01178	4.72751	--	--	Cellular Component: cytosol (GO:0005829);; Cellular Component: integral component of membrane (GO:0016021);;	K14404|6.7e-08|thj:104824416|K14404 cleavage and polyadenylation specificity factor subunit 4 | (RefSeq) uncharacterized protein LOC104824416	mRNA surveillance pathway (ko03015)	[S]	Function unknown	AMMECR1	Uncharacterized protein At2g38710 OS=Arabidopsis thaliana OX=3702 GN=At2g38710 PE=2 SV=1	S	Function unknown	PREDICTED: uncharacterized protein At2g38710-like [Capsicum annuum]
Capana00g000017	0	0.133402	0	0.545061	0	0	0	0	0	0	0.293057	0	0	0	0	0	0	0	0.35439	0	0.68011	0	0	0	--	--	--	--	--	[F]	Nucleotide transport and metabolism	--	--	F	Nucleotide transport and metabolism	PREDICTED: uncharacterized protein LOC107857013 [Capsicum annuum]
Capana00g000022	0	0	0	0	0	0.578387	0	0	1.90393	2.29392	0.103038	0	0	0	0.098336	0	3.53168	0.210637	0	2.20595	0	1.4114	0	0	[K]	Transcription	Molecular Function: RNA binding (GO:0003723);; Molecular Function: ribonuclease III activity (GO:0004525);; Molecular Function: ATP binding (GO:0005524);; Cellular Component: nucleus (GO:0005634);; Biological Process: DNA-templated transcription, termination (GO:0006353);; Biological Process: polarity specification of adaxial/abaxial axis (GO:0009944);; Biological Process: vegetative phase change…	K11592|7.5e-98|cann:107877671|K11592 endoribonuclease Dicer [EC:3.1.26.-] | (RefSeq) dicer-like protein 4	--	[A]	RNA processing and modification	Ribonuclease III domain	Dicer-like protein 4 OS=Arabidopsis thaliana OX=3702 GN=DCL4 PE=1 SV=2	A	RNA processing and modification	Dicer-like protein 4 [Capsicum annuum]
Capana00g000023	0	6.31589	3.91338	11.0859	5.36991	12.2576	7.20925	9.39867	0.500906	4.87847	8.93307	9.10624	0.151187	0.823283	4.63763	0.650103	0.040985	10.7364	4.84792	6.02456	3.06411	0.147958	1.12713	1.75134	--	--	Cellular Component: proteasome regulatory particle, base subcomplex (GO:0008540);; Cellular Component: integral component of membrane (GO:0016021);; Molecular Function: enzyme regulator activity (GO:0030234);; Biological Process: regulation of protein catabolic process (GO:0042176);;	K03032|2.2e-61|cann:107854708|K03032 26S proteasome regulatory subunit N2 | (RefSeq) 26S proteasome non-ATPase regulatory subunit 1 homolog A-like	Proteasome (ko03050)	[O]	Posttranslational modification, protein turnover, chaperones	Proteasome/cyclosome repeat	26S proteasome non-ATPase regulatory subunit 1 homolog A OS=Arabidopsis thaliana OX=3702 GN=RPN2A PE=1 SV=1	O	Posttranslational modification, protein turnover, chaperones	26S proteasome non-ATPase regulatory subunit 1 [Capsicum annuum]
Capana00g000025	0	0	0	0	0	0	0	0	0	0	0	0	0.025279	0.051686	0	0	0	0	0	0	0	0	0	0	[IQR]	Lipid transport and metabolism;; Secondary metabolites biosynthesis, transport and catabolism;; General function prediction only	Molecular Function: oxidoreductase activity (GO:0016491);;	K08081|1.5e-15|pvu:PHAVU_008G116500g|K08081 tropinone reductase I [EC:1.1.1.206] | (RefSeq) hypothetical protein	Tropane, piperidine and pyridine alkaloid biosynthesis (ko00960)	[R]	General function prediction only	Enoyl-(Acyl carrier protein) reductase	NADPH-dependent aldehyde reductase 1, chloroplastic OS=Arabidopsis thaliana OX=3702 GN=ChlADR1 PE=1 SV=1	Q	Secondary metabolites biosynthesis, transport and catabolism	Glucose and ribitol dehydrogenase -like protein [Capsicum annuum]
Capana00g000026	0	0.141447	0.289692	0.292679	0.368693	0.777161	0	0.039615	0.224139	0.659219	0	0	0.239591	0	0	0.307826	0	0.420541	0.468386	0	0	0.2836	0.943271	1.03994	--	--	Molecular Function: metal ion binding (GO:0046872);;	K16275|9.4e-89|cann:107853739|K16275 E3 ubiquitin-protein ligase BAH [EC:2.3.2.27] | (RefSeq) probable E3 ubiquitin-protein ligase BAH1-like	--	--	--	RING-type zinc-finger	Probable E3 ubiquitin-protein ligase BAH1-like OS=Arabidopsis thaliana OX=3702 GN=RF178 PE=2 SV=1	O	Posttranslational modification, protein turnover, chaperones	putative E3 ubiquitin-protein ligase BAH1-like 1, partial [Capsicum annuum]
Capana00g000027	0	0	0	0	0	0	0	0	0.463336	0.289208	0.649182	0.03671	0	0	0	0	0	0	0	0	0	0	0	0	--	--	Molecular Function: protein methyltransferase activity (GO:0008276);;	K23040|2.0e-53|cann:107861870|K23040 methyltransferase-like protein 22 [EC:2.1.1.-] | (RefSeq) methyltransferase-like protein 22	--	--	--	Lysine methyltransferase	--	S	Function unknown	PREDICTED: methyltransferase-like protein 22 isoform X1 [Capsicum annuum]
Capana00g000028	10.1623	10.0306	8.56778	28.8221	32.8091	31.1123	10.6983	14.7862	12.0691	24.639	19.4243	23.7706	10.1515	7.48845	9.81833	13.7934	20.6262	8.75782	12.6042	10.0655	13.2446	20.3362	25.5802	16.7307	--	--	Cellular Component: endoplasmic reticulum membrane (GO:0005789);; Biological Process: GPI anchor biosynthetic process (GO:0006506);; Cellular Component: integral component of membrane (GO:0016021);; Molecular Function: oxidoreductase activity (GO:0016491);;	K07541|4.9e-49|spen:107028800|K07541 GPI mannosyltransferase 1 subunit X | (RefSeq) phosphatidylinositol-glycan biosynthesis class X protein	Glycosylphosphatidylinositol (GPI)-anchor biosynthesis (ko00563)	--	--	PIG-X / PBN1	--	S	Function unknown	hypothetical protein CQW23_00954 [Capsicum baccatum]
Capana00g000029	0.963982	0.589713	0.392917	1.1132	1.01241	0.83083	0.880551	0.723386	0.927301	0.911859	1.52964	1.71325	0.327234	0.441995	0.273849	0.362312	0.315576	0.286126	0.493674	1.00312	1.05636	0.774292	1.19278	0.802871	[Z]	Cytoskeleton	Molecular Function: ATP binding (GO:0005524);; Cellular Component: cytoplasm (GO:0005737);; Cellular Component: cytoskeleton (GO:0005856);; Cellular Component: integral component of membrane (GO:0016021);;	K10355|1.3e-87|cann:107843797|K10355 actin, other eukaryote | (RefSeq) actin-66	--	[Z]	Cytoskeleton	Actin	Actin-66 (Fragment) OS=Solanum tuberosum OX=4113 PE=3 SV=1	Z	Cytoskeleton	actin [Capsicum annuum]
Capana00g000031	7.68223	32.906	7.90835	25.2408	299.167	85.7858	418.083	3.0317	1147.55	0.610303	0.815013	0.785366	1.00602	7.09438	0.708475	1.70908	258.589	0.593784	1.85167	3.66036	1.55031	142.339	4.22526	1.0637	--	--	Cellular Component: photosystem I (GO:0009522);; Cellular Component: photosystem II (GO:0009523);; Cellular Component: chloroplast thylakoid membrane (GO:0009535);; Biological Process: photosynthesis, light harvesting (GO:0009765);; Cellular Component: integral component of membrane (GO:0016021);; Molecular Function: chlorophyll binding (GO:0016168);; Biological Process: protein-chromophore linka…	K08912|8.0e-154|cann:107857025|K08912 light-harvesting complex II chlorophyll a/b binding protein 1 | (RefSeq) chlorophyll a-b binding protein 3C, chloroplastic	Photosynthesis - antenna proteins (ko00196)	--	--	Chlorophyll A-B binding protein	Chlorophyll a-b binding protein 3C, chloroplastic OS=Solanum lycopersicum OX=4081 GN=CAB3C PE=3 SV=1	P	Inorganic ion transport and metabolism	PREDICTED: chlorophyll a-b binding protein 3C, chloroplastic [Capsicum annuum]
Capana00g000032	19.1489	20.661	20.736	25.5683	16.6107	18.3531	11.7797	13.8675	19.9647	16.2859	15.4729	19.7694	20.9464	14.1986	17.3434	23.6271	27.7336	18.3117	18.9164	17.4448	17.5537	22.6708	26.6047	18.0366	[L]	Replication, recombination and repair	Molecular Function: RNA binding (GO:0003723);; Molecular Function: RNA-DNA hybrid ribonuclease activity (GO:0004523);;	K10743|1.5e-62|spen:107002977|K10743 ribonuclease H2 subunit A [EC:3.1.26.4] | (RefSeq) ribonuclease H2 subunit A	DNA replication (ko03030)	[L]	Replication, recombination and repair	Ribonuclease HII	Ribonuclease H2 subunit A OS=Arabidopsis thaliana OX=3702 GN=At2g25100 PE=2 SV=2	L	Replication, recombination and repair	Ribonuclease H2 subunit A [Capsicum annuum]
Capana00g000033	0.733565	0.059348	0.078491	0.394032	0.040526	0.930594	0.161439	0	1.57055	0.916928	0.084433	0.277534	0.509006	0	0.074638	0	0	0.047926	0.814815	0.132139	0.109051	0	0.535255	0	--	--	Cellular Component: integral component of membrane (GO:0016021);;	--	--	--	--	--	--	--	--	hypothetical protein BC332_02642 [Capsicum chinense]
Capana00g000035	37.017	3.9983	2.39581	0.107955	0	0.412643	819.807	687.43	362.392	300.267	332.083	290.587	1.32164	1.0599	2.13729	0.534997	1.79933	0.767545	552.09	745.638	575.91	703.898	617.828	415.257	--	--	Cellular Component: cellular_component (GO:0005575);; Cellular Component: intracellular (GO:0005622);; Cellular Component: cell (GO:0005623);; Cellular Component: cytoplasm (GO:0005737);; Biological Process: transport (GO:0006810);; Biological Process: response to stress (GO:0006950);; Biological Process: biological_process (GO:0008150);; Biological Process: response to temperature stimulus (GO:0…	K17290|7.1e-09|apro:F751_3177|K17290 oxidoreductase [EC:1.1.1.-] | (RefSeq) Oxidoreductase HTATIP2	--	--	--	Chlorophyll A-B binding protein	Early light-induced protein, chloroplastic OS=Pisum sativum OX=3888 PE=2 SV=1	S	Function unknown	PREDICTED: early light-induced protein, chloroplastic-like isoform X2 [Capsicum annuum]
Capana00g000036	12.7415	1.28614	0.476646	22.0074	8.18348	13.3027	26.0788	26.3674	46.8061	43.4796	41.2121	42.983	0.131561	0.174837	0.293426	20.5128	19.5772	3.70683	46.8004	23.1943	21.1294	48.8871	50.8462	41.6213	--	--	Molecular Function: enzyme inhibitor activity (GO:0004857);;	K01051|1.1e-17|ccav:112509649|K01051 pectinesterase [EC:3.1.1.11] | (RefSeq) pectinesterase	Pentose and glucuronate interconversions (ko00040)	--	--	Plant invertase/pectin methylesterase inhibitor	Pectinesterase inhibitor 3 OS=Arabidopsis thaliana OX=3702 GN=PMEI3 PE=2 SV=1	S	Function unknown	PREDICTED: 21 kDa protein-like [Capsicum annuum]
Capana00g000038	12.7022	11.4171	8.57302	2.08063	2.653	2.28424	7.56513	10.0661	10.0023	3.77535	3.50371	5.23453	0.229558	0	0.270881	0.79678	0.893546	0.479122	0.641794	0.869976	0.788455	0.407701	0.43584	0.439165	--	--	Molecular Function: protein kinase activity (GO:0004672);; Molecular Function: calcium ion binding (GO:0005509);; Molecular Function: ATP binding (GO:0005524);; Cellular Component: integral component of membrane (GO:0016021);; Molecular Function: polysaccharide binding (GO:0030247);;	K23544|2.3e-11|brp:103842861|K23544 serine incorporator 1/3 | (RefSeq) serine incorporator 3	--	--	--	Wall-associated receptor kinase galacturonan-binding	Wall-associated receptor kinase 4 OS=Arabidopsis thaliana OX=3702 GN=WAK4 PE=2 SV=1	T	Signal transduction mechanisms	hypothetical protein T459_18943 [Capsicum annuum]
Capana00g000039	86.8726	108.117	108.467	178.682	203.458	184.108	102.143	113.735	115.442	174.085	143.992	163.076	128.629	135.494	134.126	168.399	209.445	168.937	132.816	141.668	132.643	198.898	244.132	156.605	--	--	Cellular Component: nascent polypeptide-associated complex (GO:0005854);; Cellular Component: integral component of membrane (GO:0016021);;	K21919|1.3e-10|fve:101312714|K21919 BTB/POZ domain-containing protein KCTD9 | (RefSeq) FH protein interacting protein FIP2-like	--	[K]	Transcription	NAC domain	Nascent polypeptide-associated complex subunit alpha-like protein 1 OS=Arabidopsis thaliana OX=3702 GN=At3g12390 PE=1 SV=1	K	Transcription	PREDICTED: nascent polypeptide-associated complex subunit alpha-like protein 1 [Capsicum annuum]
Capana00g000040	1.03013	0	0	0.121454	0.166261	0	0.130353	0	5.04707	0	0.308513	2.4702	0.048279	1.38025	0.854477	0	0	0	0	0	2.03304	3.11569	0.599204	2.3683	[O]	Posttranslational modification, protein turnover, chaperones	Molecular Function: serine-type peptidase activity (GO:0008236);;	K03797|7.7e-55|cann:107849846|K03797 carboxyl-terminal processing protease [EC:3.4.21.102] | (RefSeq) carboxyl-terminal-processing peptidase 2, chloroplastic	--	--	--	Peptidase family S41	Carboxyl-terminal-processing peptidase 2, chloroplastic OS=Arabidopsis thaliana OX=3702 GN=CTPA2 PE=1 SV=1	M	Cell wall/membrane/envelope biogenesis	PREDICTED: carboxyl-terminal-processing peptidase 2, chloroplastic [Capsicum annuum]
Capana00g000042	0	0	0	0	0.15542	0	0	0	0	0	0.043519	0	0	0	0	0	0	0	0.073057	0	0	0.098073	0	0	--	--	--	--	--	--	--	--	--	S	Function unknown	Protein TAR1 [Capsicum annuum]
Capana00g000044	0	0	0	0	0	0.293602	0	0	0	0	0.145056	0	0.173236	0.196132	0.900228	0	0	0.174023	0.121756	0	0	0.050681	0	0	--	--	Cellular Component: integral component of membrane (GO:0016021);;	--	--	--	--	--	--	--	--	PREDICTED: uncharacterized protein LOC107866529 [Capsicum annuum]
Capana00g000046	0.072093	0	0	0	0	0.027879	0	0	0	0	0	0	0.124385	0	0	0	0	0	0	0	0	0	0	0	--	--	Biological Process: ribosomal large subunit export from nucleus (GO:0000055);; Biological Process: ribosomal small subunit export from nucleus (GO:0000056);; Molecular Function: structural constituent of nuclear pore (GO:0017056);;	K14318|7.8e-55|cann:107847735|K14318 nuclear pore complex protein Nup88 | (RefSeq) nuclear pore complex protein NUP88	RNA transport (ko03013)	[YU]	Nuclear structure;; Intracellular trafficking, secretion, and vesicular transport	--	Nuclear pore complex protein NUP88 OS=Arabidopsis thaliana OX=3702 GN=NUP88 PE=1 SV=1	--	--	putative tyrosine-protein phosphatase yvh1-like [Capsicum annuum]
Capana00g000047	17.4847	20.1223	19.5108	19.6843	20.2029	20.1718	34.8743	35.8267	28.048	27.0696	25.465	24.5533	28.6501	23.0888	28.6319	25.8659	22.2754	21.4003	35.9106	32.7712	35.831	25.6481	28.1607	25.9104	[I]	Lipid transport and metabolism	Cellular Component: ruffle (GO:0001726);; Molecular Function: molecular_function (GO:0003674);; Molecular Function: actin binding (GO:0003779);; Molecular Function: binding (GO:0005488);; Molecular Function: protein binding (GO:0005515);; Molecular Function: phospholipid binding (GO:0005543);; Cellular Component: cellular_component (GO:0005575);; Cellular Component: intracellular (GO:0005622);; C…	K20523|1.3e-88|cann:107857036|K20523 SH3 domain-containing YSC84-like protein 1 | (RefSeq) SH3 domain-containing protein PJ696.02-like	--	[S]	Function unknown	Las17-binding protein actin regulator	--	S	Function unknown	PREDICTED: SH3 domain-containing protein PJ696.02-like [Capsicum annuum]
Capana00g000048	1.53093	2.87724	0	0.087373	1.43849	0.399234	0	0	0.08606	0.115545	0	0	0.148314	2.0158	0	0	1.41063	1.99015	0	2.37529	0	1.46562	3.05105	2.93177	--	--	--	--	--	--	--	--	--	S	Function unknown	PREDICTED: uncharacterized protein LOC107857035 [Capsicum annuum]
Capana00g000049	0.095951	0.119221	0.147026	0.136457	0.026644	0.071134	0.031332	0.032392	0	0.028814	0.118685	0.57607	0.226525	0.06752	0.023784	0.146418	0.091035	0.044043	0.006013	0.030658	0.133833	0	0.100576	0.028315	--	--	Molecular Function: catalytic activity (GO:0003824);; Biological Process: base-excision repair (GO:0006284);; Molecular Function: 4 iron, 4 sulfur cluster binding (GO:0051539);;	--	--	--	--	--	--	L	Replication, recombination and repair	DEMETER-like protein 2 [Capsicum annuum]
Capana00g000051	0.025625	0	0	0	0	0	0.0258	0	0	0	0	0	0	0	0	0	0	0	0	0.030217	0	0	0	0	--	--	Molecular Function: zinc ion binding (GO:0008270);;	K22378|8.2e-77|sot:102582262|K22378 E3 ubiquitin-protein ligase RNF181 [EC:2.3.2.27] | (RefSeq) E3 ubiquitin-protein ligase RNF181-like	--	[O]	Posttranslational modification, protein turnover, chaperones	Ring finger domain	--	O	Posttranslational modification, protein turnover, chaperones	PREDICTED: RING-H2 finger protein ATL8-like [Capsicum annuum]
Capana00g000052	0.355425	0.285842	1.078	1.25184	1.1179	0.206382	4.82431	2.37648	0.957174	5.75124	5.50081	2.6971	2.44407	2.6551	2.58663	0.112254	0.753565	2.48455	0.25588	0.473995	0	0.045898	0.956198	0.141688	--	--	Molecular Function: molecular_function (GO:0003674);; Molecular Function: transcription factor activity, sequence-specific DNA binding (GO:0003700);; Cellular Component: cellular_component (GO:0005575);; Cellular Component: intracellular (GO:0005622);; Cellular Component: cell (GO:0005623);; Cellular Component: nucleus (GO:0005634);; Biological Process: regulation of transcription, DNA-templated …	--	--	[R]	General function prediction only	C2H2-type zinc finger	Zinc finger protein ZAT11 OS=Arabidopsis thaliana OX=3702 GN=ZAT11 PE=2 SV=1	S	Function unknown	PREDICTED: zinc finger protein ZAT11-like [Capsicum annuum]
Capana00g000053	0.725144	0.1125	2.31443	0.040897	0	0	0	0.492144	0.536263	0	0	0	0.10489	0	0	0.117347	0	0	0.262596	0	0	0.136741	0.04791	0.362736	--	--	Molecular Function: protein kinase activity (GO:0004672);; Molecular Function: calcium ion binding (GO:0005509);; Molecular Function: ATP binding (GO:0005524);; Cellular Component: integral component of membrane (GO:0016021);; Molecular Function: polysaccharide binding (GO:0030247);;	K23544|8.2e-19|brp:103842861|K23544 serine incorporator 1/3 | (RefSeq) serine incorporator 3	--	--	--	--	Wall-associated receptor kinase 2 OS=Arabidopsis thaliana OX=3702 GN=WAK2 PE=1 SV=1	T	Signal transduction mechanisms	PREDICTED: wall-associated receptor kinase 2-like, partial [Capsicum annuum]
Capana00g000055	1.5075	1.93385	0.256061	1.00643	1.40793	0.685754	1.86027	0	1.31845	1.48838	1.93833	1.84571	0.238875	1.21229	0.349162	0.789524	0	0.315418	0.855158	0.694524	0	1.14305	0	0.982775	--	--	Cellular Component: mitochondrion (GO:0005739);; Biological Process: ubiquinone biosynthetic process (GO:0006744);; Molecular Function: lipid binding (GO:0008289);;	K18587|7.4e-71|cann:107854153|K18587 ubiquinone biosynthesis protein COQ9 | (RefSeq) ubiquinone biosynthesis protein COQ9, mitochondrial-like	--	[S]	Function unknown	COQ9	--	S	Function unknown	PREDICTED: ubiquinone biosynthesis protein COQ9, mitochondrial-like, partial [Capsicum annuum]
Capana00g000056	1.67663	0	0.727999	0.284782	0	0.85387	0.342075	0.144874	0.221991	0.52972	0.211212	0	32.3217	30.8476	31.6975	5.43903	3.39886	10.5984	0.424084	1.02384	0.551928	0.521556	0.264105	0.144033	--	--	Molecular Function: transcription factor activity, sequence-specific DNA binding (GO:0003700);; Cellular Component: nucleus (GO:0005634);; Molecular Function: sequence-specific DNA binding (GO:0043565);;	--	--	--	--	--	--	K	Transcription	putative WRKY transcription factor 71 [Capsicum baccatum]
Capana00g000057	0.361666	0	0	0.232427	0.029628	0.074377	0.029578	0	0	0.09201	0.047824	0	0.071335	0	0	0	0.157801	0	0.069141	0.052635	0	0.404586	0.103234	1.05059	--	--	Molecular Function: molecular_function (GO:0003674);; Molecular Function: transcription factor activity, sequence-specific DNA binding (GO:0003700);; Cellular Component: cellular_component (GO:0005575);; Cellular Component: intracellular (GO:0005622);; Cellular Component: cell (GO:0005623);; Cellular Component: nucleus (GO:0005634);; Biological Process: regulation of transcription, DNA-templated …	K09228|2.6e-08|ppp:112288929|K09228 KRAB domain-containing zinc finger protein | (RefSeq) zinc finger protein JACKDAW-like	--	[R]	General function prediction only	--	Zinc finger protein WIP2 OS=Arabidopsis thaliana OX=3702 GN=WIP2 PE=1 SV=1	S	Function unknown	Zinc finger protein WIP2 [Capsicum baccatum]
Capana00g000058	0	0	1.76616	0.794471	0	0	0	0	0	0	0.040266	0	0.024195	0	0	0	0	0	0	0	0	0.421819	0	0.507401	--		Molecular Function: protein kinase activity (GO:0004672);; Molecular Function: ATP binding (GO:0005524);;	K00924|2.8e-44|han:110930730|K00924 kinase [EC:2.7.1.-] | (RefSeq) probable serine/threonine-protein kinase PBL19	--	[T]	Signal transduction mechanisms	Protein kinase domain	Serine/threonine-protein kinase PCRK1 OS=Arabidopsis thaliana OX=3702 GN=PCRK1 PE=1 SV=1	T	Signal transduction mechanisms	PREDICTED: probable receptor-like protein kinase At5g47070 isoform X2 [Capsicum annuum]
Capana00g000060	9.70614	7.86996	7.90126	13.8332	10.2681	9.77951	23.7847	24.6086	26.0021	24.6458	23.5977	21.5158	8.6829	8.01563	7.52103	12.2118	10.3329	8.79285	21.2329	21.7753	22.1308	19.3004	18.805	23.9393	[I]	Lipid transport and metabolism	--	K01054|8.4e-190|cann:107857043|K01054 acylglycerol lipase [EC:3.1.1.23] | (RefSeq) caffeoylshikimate esterase	Glycerolipid metabolism (ko00561)	[I]	Lipid transport and metabolism	Serine aminopeptidase, S33	Caffeoylshikimate esterase OS=Arabidopsis thaliana OX=3702 GN=CSE PE=1 SV=1	I	Lipid transport and metabolism	PREDICTED: caffeoylshikimate esterase [Capsicum annuum]
Capana00g000061	6.8028	0.061559	5.08628	1.23803	6.3776	5.53659	0.163141	0	9.35478	10.0557	10.3157	11.5896	0.169933	0	3.02384	0	0.059166	0.066466	12.402	0	3.72295	6.55	1.71553	4.00238	--	--	Molecular Function: nucleic acid binding (GO:0003676);;	--	--	--	--	Exonuclease	Protein NEN2 OS=Arabidopsis thaliana OX=3702 GN=NEN2 PE=2 SV=1	L	Replication, recombination and repair	PREDICTED: protein NEN1-like [Capsicum annuum]
Capana00g000062	0	0.101902	0.258681	0.681028	1.06066	0.464695	0.043374	0.166566	0.116207	0.477212	0.970508	0.098063	0	0	0	0	0	0	0	0	0	0	0	0	--	--	Molecular Function: DNA binding (GO:0003677);; Molecular Function: RNA-DNA hybrid ribonuclease activity (GO:0004523);; Cellular Component: nucleus (GO:0005634);;	--	--	--	--	--	--	O	Posttranslational modification, protein turnover, chaperones	hypothetical protein FXO38_34710 [Capsicum annuum]
Capana00g000063	28.1282	14.1883	9.90012	3.29953	3.89623	12.5759	30.7773	17.9033	38.9772	17.5508	9.28583	7.1521	10.602	6.29094	12.4327	27.2455	16.4253	7.58468	4.18325	13.9211	16.244	21.5953	11.9467	11.8963	--	--	Biological Process: hydrotropism (GO:0010274);;	--	--	--	--	Protein of unknown function, DUF617	Protein MIZU-KUSSEI 1 OS=Arabidopsis thaliana OX=3702 GN=MIZ1 PE=1 SV=1	S	Function unknown	PREDICTED: protein MIZU-KUSSEI 1-like [Capsicum annuum]
Capana00g000065	0.105653	0	0	0	0.054488	2.75021	0	0	0.083602	1.12652	4.78817	0.112299	0	0	0	0.636325	0	0.162035	0.585829	0	0	0	0.526052	0	--	--	Cellular Component: integral component of membrane (GO:0016021);;	--	--	[O]	Posttranslational modification, protein turnover, chaperones	Hsp20/alpha crystallin family	--	O	Posttranslational modification, protein turnover, chaperones	PREDICTED: uncharacterized protein LOC107845199 [Capsicum annuum]
Capana00g000066	0.122577	0.178274	0.183443	0	2.52693	1.25236	0.102292	0.030462	0.10384	0.094607	0.119172	0.209025	0.128555	0.615882	0.182383	0.28025	0.466656	0.44367	0.331185	0.079923	0.301296	0.147031	0.112367	0.157642	--	--	Cellular Component: cytoplasm (GO:0005737);; Biological Process: pyrimidine nucleotide biosynthetic process (GO:0006221);; Molecular Function: uridylate kinase activity (GO:0009041);;	--	--	--	--	Myb/SANT-like DNA-binding domain	--	F	Nucleotide transport and metabolism	Uridylate kinase [Capsicum annuum]
Capana00g000067	27.5826	20.0735	18.2007	10.2643	10.795	11.3458	26.6606	24.0921	27.5563	11.7572	11.6787	13.9316	11.8058	9.75895	11.4656	9.67264	14.9708	6.60838	24.7789	18.433	21.0768	20.8956	19.7639	13.1727	[S]	Function unknown	Cellular Component: cellular_component (GO:0005575);; Cellular Component: intracellular (GO:0005622);; Cellular Component: cell (GO:0005623);; Cellular Component: cytoplasm (GO:0005737);; Cellular Component: chloroplast (GO:0009507);; Cellular Component: plastid (GO:0009536);; Cellular Component: thylakoid (GO:0009579);; Cellular Component: thylakoid lumen (GO:0031977);; Cellular Component: organ…	--	--	--	--	TPM domain	Thylakoid lumenal 15.0 kDa protein 2, chloroplastic OS=Arabidopsis thaliana OX=3702 GN=At5g52970 PE=1 SV=2	S	Function unknown	Thylakoid lumenal 15.0 kDa protein 2, chloroplastic [Capsicum annuum]
Capana00g000071	3.26137	2.46239	3.34434	5.39691	5.00459	4.95927	3.63581	3.41749	3.5591	3.57791	4.11987	4.99277	7.27063	8.06124	7.76902	10.0141	10.6131	11.2232	10.2044	13.349	10.5869	11.0699	12.1975	14.6229	--	--	Molecular Function: molecular_function (GO:0003674);; Molecular Function: nucleic acid binding (GO:0003676);; Molecular Function: RNA binding (GO:0003723);; Molecular Function: catalytic activity (GO:0003824);; Molecular Function: nuclease activity (GO:0004518);; Molecular Function: endonuclease activity (GO:0004519);; Molecular Function: binding (GO:0005488);; Cellular Component: cellular_compon…	--	--	[R]	General function prediction only	PPR repeat family	Putative pentatricopeptide repeat-containing protein At5g59900 OS=Arabidopsis thaliana OX=3702 GN=At5g59900 PE=3 SV=1	S	Function unknown	putative pentatricopeptide repeat-containing protein, partial [Capsicum annuum]
Capana00g000072	0.802013	0.950657	1.07324	2.1656	3.34089	6.68752	2.52072	3.139	2.3646	4.63225	2.89832	18.909	0.194547	0.138891	0.095676	4.8209	0.828996	0.682652	2.69094	0.481487	0.255231	1.13529	1.73842	1.02433	[H]	Coenzyme transport and metabolism	Molecular Function: catalytic activity (GO:0003824);; Biological Process: pyridoxal phosphate biosynthetic process (GO:0042823);;	K06215|9.1e-170|cann:107853207|K06215 pyridoxal 5'-phosphate synthase pdxS subunit [EC:4.3.3.6] | (RefSeq) pyridoxal 5'-phosphate synthase-like subunit PDX1.2	Vitamin B6 metabolism (ko00750)	[H]	Coenzyme transport and metabolism	SOR/SNZ family	Pyridoxal 5'-phosphate synthase-like subunit PDX1.2 OS=Arabidopsis thaliana OX=3702 GN=PDX12 PE=1 SV=1	H	Coenzyme transport and metabolism	PREDICTED: pyridoxal 5'-phosphate synthase-like subunit PDX1.2 [Capsicum annuum]
Capana00g000074	4.8371	2.2565	1.93471	67.7864	40.2322	47.5111	10.5959	17.9446	15.7384	52.1065	42.1029	42.3526	0.141164	0.428906	0.196892	19.9206	27.4325	2.65992	18.6351	10.3442	13.1668	39.0727	69.3688	25.8889	--	--	Molecular Function: hydrolase activity, hydrolyzing O-glycosyl compounds (GO:0004553);; Biological Process: carbohydrate metabolic process (GO:0005975);;	K19891|1.9e-62|smo:SELMODRAFT_75479|K19891 glucan endo-1,3-beta-glucosidase 1/2/3 [EC:3.2.1.39] | (RefSeq) hypothetical protein	Starch and sucrose metabolism (ko00500)	--	--	Glycosyl hydrolases family 17	Glucan endo-1,3-beta-glucosidase 13 OS=Arabidopsis thaliana OX=3702 GN=At5g56590 PE=2 SV=1	G	Carbohydrate transport and metabolism	PREDICTED: glucan endo-1,3-beta-glucosidase 13-like [Capsicum annuum]
Capana00g000075	8.6465	12.605	13.6188	17.4121	17.6288	17.2081	35.4965	33.0634	28.2599	22.0519	24.3028	24.2163	19.3013	16.7866	16.9339	16.4154	21.3533	14.6135	29.3167	22.6897	24.2827	24.0094	28.9197	17.5041	--	--	Molecular Function: protein serine/threonine kinase activity (GO:0004674);; Molecular Function: ATP binding (GO:0005524);; Biological Process: signal transduction (GO:0007165);; Cellular Component: integral component of membrane (GO:0016021);;	K07198|3.0e-50|nnu:104611564|K07198 5'-AMP-activated protein kinase, catalytic alpha subunit [EC:2.7.11.11] | (RefSeq) CBL-interacting protein kinase 5-like	--	[T]	Signal transduction mechanisms	NAF domain	CBL-interacting serine/threonine-protein kinase 3 OS=Arabidopsis thaliana OX=3702 GN=CIPK3 PE=1 SV=2	T	Signal transduction mechanisms	PREDICTED: CBL-interacting serine/threonine-protein kinase 3-like [Capsicum annuum]
Capana00g000076	0	0	0	0	0	0	0	0	0	0	0.051948	0	0	0	0	0	0	0.079937	0	0	0	0	0	0	--	--	Molecular Function: DNA binding (GO:0003677);; Molecular Function: transcription factor activity, sequence-specific DNA binding (GO:0003700);;	K09285|3.3e-111|cann:107856701|K09285 AP2-like factor, ANT lineage | (RefSeq) AP2-like ethylene-responsive transcription factor PLT2	--	--	--	--	AP2-like ethylene-responsive transcription factor PLT2 OS=Arabidopsis thaliana OX=3702 GN=PLT2 PE=2 SV=1	K	Transcription	PREDICTED: AP2-like ethylene-responsive transcription factor PLT1 [Capsicum annuum]
Capana00g000077	0	0	0	0	0	0	0.110789	0	0	0	0	0	0.03588	0	0	0	0	0	0	0	0	0	0	0	--	--	Molecular Function: methyltransferase activity (GO:0008168);; Cellular Component: integral component of membrane (GO:0016021);; Biological Process: methylation (GO:0032259);;	K23872|3.3e-81|smo:SELMODRAFT_74065|K23872 putative homogalacturonan methyltransferase [EC:2.1.1.-] | (RefSeq) hypothetical protein	--	--	--	Putative S-adenosyl-L-methionine-dependent methyltransferase	Probable methyltransferase PMT17 OS=Arabidopsis thaliana OX=3702 GN=At4g10440 PE=3 SV=1	S	Function unknown	putative methyltransferase PMT18 [Capsicum annuum]
Capana00g000078	0.248614	0.205804	0.115054	0.00731	0.098423	0.289729	0.438485	0.128091	0.191015	0.074078	0.022093	0.061375	0.150719	0.193797	0.036376	0.011053	0.074282	0.097318	0.173482	0.23192	0	0.060832	0	0.084894	--	--	Molecular Function: molecular_function (GO:0003674);; Molecular Function: nucleic acid binding (GO:0003676);; Molecular Function: RNA binding (GO:0003723);; Molecular Function: catalytic activity (GO:0003824);; Molecular Function: nuclease activity (GO:0004518);; Molecular Function: endonuclease activity (GO:0004519);; Molecular Function: binding (GO:0005488);; Cellular Component: cellular_compon…	--	--	--	--	PPR repeat family	--	S	Function unknown	PREDICTED: pentatricopeptide repeat-containing protein At3g06920-like, partial [Capsicum annuum]
Capana00g000079	12.6986	12.3594	13.7223	16.2184	15.4975	14.6546	10.0999	12.2985	7.84285	15.6949	14.1138	13.9547	16.3415	13.8004	15.7677	17.4258	19.2288	16.486	11.0216	13.1008	14.7455	13.108	12.7653	14.6463	--	--	Cellular Component: endoplasmic reticulum (GO:0005783);; Cellular Component: Golgi apparatus (GO:0005794);; Biological Process: pollen exine formation (GO:0010584);;	--	--	--	--	--	--	--	--	PREDICTED: uncharacterized protein LOC107854049 [Capsicum annuum]
Capana00g000081	0.030338	0.034902	0.023149	0.030685	0.443354	0.064712	0.004814	0	0	0.036761	0.023985	0.033755	0.050145	0.058561	0.045415	0.107441	0.123465	0.023529	0.004253	0.04873	0.012803	0.083982	0	0.085242	--	--	Molecular Function: molecular_function (GO:0003674);; Molecular Function: nucleic acid binding (GO:0003676);; Molecular Function: RNA binding (GO:0003723);; Molecular Function: catalytic activity (GO:0003824);; Molecular Function: nuclease activity (GO:0004518);; Molecular Function: endonuclease activity (GO:0004519);; Molecular Function: binding (GO:0005488);; Cellular Component: cellular_compon…	--	--	[R]	General function prediction only	PPR repeat family	Pentatricopeptide repeat-containing protein At3g14580, mitochondrial OS=Arabidopsis thaliana OX=3702 GN=At3g14580 PE=2 SV=1	S	Function unknown	PREDICTED: pentatricopeptide repeat-containing protein At3g14580, mitochondrial-like [Capsicum annuum]
Capana00g000082	0.129781	0.104562	0.115255	0.66535	0.155278	0.123958	0.029581	0.020423	0.141611	0.146776	2.12134	0.254089	0.097318	0.391522	0.134791	0.264121	0.411021	0.318019	0.210379	0.160611	0.210009	0.531631	0.312781	0.217059	--	--	Molecular Function: DNA binding (GO:0003677);; Cellular Component: nucleus (GO:0005634);;	--	--	--	--	--	--	--	--	PREDICTED: uncharacterized protein LOC107856270 [Capsicum annuum]
Capana00g000083	16.4161	14.7386	22.8002	7.56622	21.0562	24.6754	20.5777	4.36282	16.6804	17.0648	10.2669	8.2376	25.1617	15.7293	16.9728	13.434	30.8912	22.0736	18.6457	18.3924	17.4099	5.12131	18.416	17.4525	[J]	Translation, ribosomal structure and biogenesis	Molecular Function: helicase activity (GO:0004386);; Molecular Function: ATP binding (GO:0005524);;	K12820|2.8e-151|cann:107840343|K12820 pre-mRNA-splicing factor ATP-dependent RNA helicase DHX15/PRP43 [EC:3.6.4.13] | (RefSeq) probable pre-mRNA-splicing factor ATP-dependent RNA helicase DEAH2	Spliceosome (ko03040)	[A]	RNA processing and modification	Helicase associated domain (HA2)	Probable pre-mRNA-splicing factor ATP-dependent RNA helicase DEAH2 OS=Arabidopsis thaliana OX=3702 GN=At3g62310 PE=2 SV=1	A	RNA processing and modification	PREDICTED: probable pre-mRNA-splicing factor ATP-dependent RNA helicase DEAH2 [Capsicum annuum]
Capana00g000085	0	5.11756	4.55543	0	0	0	0.976922	0	0.290399	0	0	0	0	0	0	0.287089	0	0.15225	0	0	0	0	0	0.228429	[K]	Transcription	Molecular Function: translation initiation factor activity (GO:0003743);; Molecular Function: TBP-class protein binding (GO:0017025);; Molecular Function: metal ion binding (GO:0046872);; Biological Process: DNA-templated transcriptional preinitiation complex assembly (GO:0070897);;	K03124|6.7e-60|cann:107857062|K03124 transcription initiation factor TFIIB | (RefSeq) transcription initiation factor IIB-2-like	Basal transcription factors (ko03022)	[K]	Transcription	Transcription factor TFIIB repeat	Transcription initiation factor IIB-2 OS=Arabidopsis thaliana OX=3702 GN=TFIIB2 PE=2 SV=1	K	Transcription	Transcription initiation factor IIB [Capsicum annuum]
Capana00g000086	0	0	0	0.136797	0	0.246406	2.65613	0.643668	1.07416	1.54016	1.73942	0	0	0	0	0	0	0.128779	1.71212	2.54175	3.01408	7.8531	3.38916	0.722959	--	--	Cellular Component: integral component of membrane (GO:0016021);;	--	--	--	--	Stress up-regulated Nod 19	--	S	Function unknown	hypothetical protein FXO38_36805 [Capsicum annuum]
Capana00g000087	0	0.07986	0.275812	0.230307	0.078787	0	0.060858	0.099348	0.363067	0.057187	0.025299	0.058188	1.12551	0.12674	0	0.581545	0.010463	0	0.075173	0.072614	0.09316	0.314348	0.328475	0.326805	--	--	Cellular Component: cellular_component (GO:0005575);; Cellular Component: cell (GO:0005623);; Cellular Component: plasma membrane (GO:0005886);; Cellular Component: membrane (GO:0016020);; Cellular Component: cell part (GO:0044464);; Cellular Component: cell periphery (GO:0071944);;	K08332|2.6e-231|cann:107857065|K08332 vacuolar protein 8 | (RefSeq) U-box domain-containing protein 44-like	--	--	--	Armadillo/beta-catenin-like repeat	--	S	Function unknown	PREDICTED: U-box domain-containing protein 44-like isoform X2 [Capsicum annuum]
Capana00g000088	26.3878	40.1183	32.038	14.2612	5.51938	6.7244	51.4703	52.6364	25.4637	4.10551	4.03193	2.47706	22.253	22.3884	23.5959	20.1778	31.0261	9.92139	45.6209	95.9301	94.8506	2.95594	2.3354	1.85338	--	--	Biological Process: transcription, DNA-templated (GO:0006351);; Molecular Function: sequence-specific DNA binding (GO:0043565);;	K14431|3.4e-08|obr:102708443|K14431 transcription factor TGA | (RefSeq) transcription factor HBP-1b(c38)-like	Plant hormone signal transduction (ko04075)	--	--	Seed dormancy control	Protein DELAY OF GERMINATION 1 OS=Arabidopsis thaliana OX=3702 GN=DOG1 PE=1 SV=1	S	Function unknown	PREDICTED: transcription factor HBP-1b(c38)-like [Capsicum annuum]
Capana00g000089	0	0	0.532888	0.795999	0.119156	0	0.253389	0	0.028844	1.24223	0.766901	1.07216	0.3503	0.068085	0.046244	0	0.08515	0.497708	0.403573	0.031918	0	1.48375	1.91156	0	--	--	Molecular Function: metal ion binding (GO:0046872);;	--	--	--	--	Zinc finger, C3HC4 type (RING finger)	--	O	Posttranslational modification, protein turnover, chaperones	PREDICTED: uncharacterized protein LOC107877722 [Capsicum annuum]
Capana00g000090	15.0931	18.8209	20.0026	32.1247	35.5605	41.0499	12.0575	13.776	16.125	36.0425	33.6062	37.7727	13.4013	14.6317	14.592	33.7861	32.1097	30.097	15.6141	14.5639	14.4997	23.5792	23.3041	33.6596	--	--	Cellular Component: integral component of membrane (GO:0016021);;	--	--	--	--	--	--	--	--	PREDICTED: uncharacterized protein LOC107853219 [Capsicum annuum]
Capana00g000091	0	0.065699	0	0	0	0.05854	0	0	0	0.193298	0.068967	0	0	0	0	0	0	0	0	0	0	0.259241	0.22166	0.064034	--	--	Molecular Function: DNA binding (GO:0003677);; Cellular Component: nucleus (GO:0005634);;	K14292|2.3e-18|cann:107850838|K14292 trimethylguanosine synthase [EC:2.1.1.-] | (RefSeq) uncharacterized LOC107850838	RNA transport (ko03013)	--	--	Homeodomain	WUSCHEL-related homeobox 5 OS=Arabidopsis thaliana OX=3702 GN=WOX5 PE=2 SV=1	K	Transcription	PREDICTED: WUSCHEL-related homeobox 5-like [Capsicum annuum]
Capana00g000093	5.56024	4.19815	3.80839	3.78201	5.05909	5.20725	4.60058	5.84433	4.02103	3.6127	3.90283	3.65001	5.75117	6.31456	5.66549	3.77264	4.05942	2.8214	9.63034	5.72694	7.0047	3.54273	4.54937	3.29966	[M]	Cell wall/membrane/envelope biogenesis	Cellular Component: Golgi membrane (GO:0000139);; Biological Process: pectin biosynthetic process (GO:0045489);; Molecular Function: polygalacturonate 4-alpha-galacturonosyltransferase activity (GO:0047262);; Biological Process: cell wall organization (GO:0071555);;	K13648|2.4e-158|cann:107857069|K13648 alpha-1,4-galacturonosyltransferase [EC:2.4.1.43] | (RefSeq) probable galacturonosyltransferase 6	Amino sugar and nucleotide sugar metabolism (ko00520)	--	--	Glycosyl transferase family 8	Probable galacturonosyltransferase 5 OS=Arabidopsis thaliana OX=3702 GN=GAUT5 PE=2 SV=1	G	Carbohydrate transport and metabolism	PREDICTED: probable galacturonosyltransferase 6 [Capsicum annuum]
Capana00g000094	0.115975	0.166289	0	0.040171	0	0.058949	0.15803	0.012713	0.012882	0.142753	0.096525	0	0	0	0	0.126077	0.14328	0.040517	0.100077	0	0	0.024756	0.072409	0.080244	--	--	Molecular Function: DNA binding (GO:0003677);; Molecular Function: transcription factor activity, sequence-specific DNA binding (GO:0003700);; Cellular Component: nucleus (GO:0005634);;	--	--	--	--	--	--	K	Transcription	PREDICTED: ethylene-responsive transcription factor ESR1-like [Capsicum annuum]
Capana00g000095	0	0	3.21807	0.191642	0.060713	0.06501	5.33029	0.044088	5.81465	3.13318	5.12715	1.66186	6.18738	6.2603	0.01456	0	7.5714	7.24922	0.178116	5.92951	5.97044	6.03409	5.91718	6.22454	--	--	Biological Process: regulation of transcription, DNA-templated (GO:0006355);; Biological Process: cell communication (GO:0007154);; Biological Process: response to nutrient (GO:0007584);; Biological Process: biological_process (GO:0008150);; Biological Process: response to external stimulus (GO:0009605);; Biological Process: regulation of biosynthetic process (GO:0009889);; Biological Process: ne…	--	--	[R]	General function prediction only	--	--	S	Function unknown	PREDICTED: WD repeat-containing protein 20-like [Capsicum annuum]
Capana00g000097	0	0	0	0	0	0	0.115743	0.625318	0.054333	0	1.32755	0.773083	0	0	0	0.246186	0.049176	0.308972	0	0.048808	0	4.04524	0.055729	1.27773	--	--	--	--	--	--	--	Stress up-regulated Nod 19	--	S	Function unknown	PREDICTED: uncharacterized protein LOC107857073, partial [Capsicum annuum]
Capana00g000099	0	2.10902	0	0.318683	2.41754	0.617517	12.8887	0	0	0.217894	0.168261	0.263615	0.207927	0.881056	1.57926	0.68428	1.23709	4.86375	0.378424	0.596903	8.90496	0.213775	0.463613	0.626896	[P]	Inorganic ion transport and metabolism	Molecular Function: secondary active sulfate transmembrane transporter activity (GO:0008271);; Cellular Component: integral component of membrane (GO:0016021);;	K17471|1.6e-118|cann:107848118|K17471 sulfate transporter 3 | (RefSeq) probable sulfate transporter 3.3	--	[P]	Inorganic ion transport and metabolism	Sulfate permease family	Probable sulfate transporter 3.3 OS=Arabidopsis thaliana OX=3702 GN=SULTR3;3 PE=2 SV=2	P	Inorganic ion transport and metabolism	PREDICTED: probable sulfate transporter 3.3 [Capsicum annuum]
Capana00g000100	0	0	0	0	0.038463	0	0	0	3.13303	0	0	0	0	0	0	0	0	0	3.99099	2.4376	1.53589	0	0	0	--	--	--	--	--	--	--	--	--	--	--	PREDICTED: uncharacterized protein LOC107857072 [Capsicum annuum]
Capana00g000101	0.027391	0.168121	0.135922	0	0.008405	0	0.001986	0.061354	0.107788	0.046227	0.155176	0.107653	0	0.383537	0	0.137425	0.05431	0	1.29127	0.114467	0.117799	0.108662	0.035466	0	[K]	Transcription	Molecular Function: DNA binding (GO:0003677);; Molecular Function: DNA-directed 5'-3' RNA polymerase activity (GO:0003899);; Biological Process: transcription, DNA-templated (GO:0006351);; Molecular Function: zinc ion binding (GO:0008270);; Cellular Component: chloroplast (GO:0009507);;	K03046|4.0e-179|cann:13540194|K03046 DNA-directed RNA polymerase subunit beta' [EC:2.7.7.6] | (RefSeq) rpoC2, C329_p078; RNA polymerase beta'' subunit	RNA polymerase (ko03020)	--	--	RNA polymerase Rpb1, domain 5	DNA-directed RNA polymerase subunit beta'' OS=Atropa belladonna OX=33113 GN=rpoC2 PE=3 SV=1	J	Translation, ribosomal structure and biogenesis	hypothetical protein [Capsicum annuum]
Capana00g000103	0.134173	0.639172	0.097169	0.344081	0.13991	0.929272	0.152882	0.148571	0.453328	0.294071	0.343974	0.754318	0.312092	0.078473	0.164476	0.207437	0.00547	0.290012	0.614168	0.250513	0.630429	0.110921	0.123095	0.82039	--	--	--	--	--	--	--	--	--	S	Function unknown	Protein TAR1 [Capsicum annuum]
Capana00g000104	0.023913	0.126249	0.112921	0.347462	0.066002	0.092498	0.565519	0.673107	1.29125	0.50799	1.10692	0.477406	3.36876	3.4497	2.65587	0.802423	0.988611	3.24223	1.17722	1.02773	0.353926	1.9655	2.39826	2.61998	[DPM]	Cell cycle control, cell division, chromosome partitioning;; Inorganic ion transport and metabolism;; Cell wall/membrane/envelope biogenesis	Molecular Function: copper ion binding (GO:0005507);; Biological Process: lignin catabolic process (GO:0046274);; Cellular Component: apoplast (GO:0048046);; Molecular Function: hydroquinone:oxygen oxidoreductase activity (GO:0052716);;	K05909|4.8e-243|cann:107852696|K05909 laccase [EC:1.10.3.2] | (RefSeq) laccase-7-like	--	[Q]	Secondary metabolites biosynthesis, transport and catabolism	Multicopper oxidase	Laccase-7 OS=Arabidopsis thaliana OX=3702 GN=LAC7 PE=2 SV=1	Q	Secondary metabolites biosynthesis, transport and catabolism	PREDICTED: laccase-7-like [Capsicum annuum]
Capana00g000105	3.08462	2.73844	5.14918	4.521	5.458	4.13153	4.30777	4.30106	3.36582	5.60816	6.35014	5.40716	6.35195	5.91036	4.99476	2.95318	2.80382	5.65861	0.088494	4.57006	0.032281	1.41055	1.25416	5.67623	--	--	Molecular Function: ADP binding (GO:0043531);;	K15078|1.7e-23|vvi:100255136|K15078 structure-specific endonuclease subunit SLX1 [EC:3.6.1.-] | (RefSeq) putative disease resistance protein RGA1	--	[T]	Signal transduction mechanisms	NB-ARC domain	Putative disease resistance protein RGA1 OS=Solanum bulbocastanum OX=147425 GN=RGA1 PE=2 SV=2	T	Signal transduction mechanisms	PREDICTED: putative disease resistance protein RGA1 [Capsicum annuum]
Capana00g000107	5.1308	4.03292	1.39201	0.084078	0.019115	0.359676	0.250681	0.148408	2.46492	1.48294	0.262616	0.341559	0.491232	0.354138	0.352033	0.071695	0	0.132545	0	0.232575	0.52908	0.483455	0	0	--	--	--	K13495|3.2e-49|sot:107059381|K13495 cis-zeatin O-glucosyltransferase [EC:2.4.1.215] | (RefSeq) zeatin O-glucosyltransferase-like	Zeatin biosynthesis (ko00908)	--	--	--	Putative cis-zeatin O-glucosyltransferase OS=Sorghum bicolor OX=4558 GN=SB20O07.14 PE=3 SV=1	--	--	Zeatin O-xylosyltransferase [Capsicum annuum]
Capana00g000108	84.5744	104.15	118.862	213.998	188.719	179.726	153.648	162.11	161.234	195.919	172.656	192.452	153.3	155.095	169.813	292.346	261.706	247.986	227.221	186.641	238.814	298.034	336.531	226.495	[E]	Amino acid transport and metabolism	Molecular Function: iron ion binding (GO:0005506);; Cellular Component: nucleus (GO:0005634);; Cellular Component: cytoplasm (GO:0005737);; Molecular Function: acireductone dioxygenase [iron(II)-requiring] activity (GO:0010309);; Biological Process: L-methionine salvage from methylthioadenosine (GO:0019509);;	K08967|1.1e-92|cann:107857076|K08967 1,2-dihydroxy-3-keto-5-methylthiopentene dioxygenase [EC:1.13.11.53 1.13.11.54] | (RefSeq) ARD; 1,2-dihydroxy-3-keto-5-methylthiopentene dioxygenase 2	Cysteine and methionine metabolism (ko00270)	[S]	Function unknown	ARD/ARD' family	1,2-dihydroxy-3-keto-5-methylthiopentene dioxygenase 2 OS=Vitis vinifera OX=29760 GN=VIT_05s0020g04080 PE=3 SV=1	E	Amino acid transport and metabolism	1,2-dihydroxy-3-keto-5-methylthiopentene dioxygenase 2 [Capsicum annuum]
Capana00g000109	3.34164	4.18199	5.57379	3.55522	4.36271	3.72399	3.59688	4.16502	3.73451	4.0731	3.17132	4.05394	7.87978	10.3158	8.96141	6.09893	4.76496	7.31603	3.33445	4.35049	4.54563	4.11796	3.17461	3.42427	--	--	Molecular Function: transcription factor activity, sequence-specific DNA binding (GO:0003700);; Cellular Component: nucleus (GO:0005634);; Cellular Component: host cell nucleus (GO:0042025);; Molecular Function: sequence-specific DNA binding (GO:0043565);;	K09419|2.0e-184|cann:107857080|K09419 heat shock transcription factor, other eukaryote | (RefSeq) heat stress transcription factor A-4a-like	--	[K]	Transcription	HSF-type DNA-binding	Heat stress transcription factor A-4a OS=Arabidopsis thaliana OX=3702 GN=HSFA4A PE=1 SV=1	K	Transcription	PREDICTED: heat stress transcription factor A-4a-like [Capsicum annuum]
Capana00g000110	0	0	0	0	0	0	0	0	0.332209	0	0	0	14.4335	12.1691	9.99135	21.5304	17.327	20.6903	18.6146	39.7845	42.315	7.76853	7.78861	25.2924	--	--	Molecular Function: protein kinase activity (GO:0004672);; Molecular Function: calcium ion binding (GO:0005509);; Molecular Function: ATP binding (GO:0005524);; Cellular Component: integral component of membrane (GO:0016021);; Molecular Function: polysaccharide binding (GO:0030247);;	--	--	--	--	Wall-associated receptor kinase galacturonan-binding	Wall-associated receptor kinase-like 8 OS=Arabidopsis thaliana OX=3702 GN=WAKL8 PE=2 SV=1	T	Signal transduction mechanisms	putative ethylene-overproduction protein 1-like [Capsicum annuum]
Capana00g000113	0.069379	0	0.047226	0	0	0	0.041451	0.076695	0.022348	0	0.019069	0	0.043186	0	0.174662	0	0	0.253507	0	0.145889	0.145738	0.098631	0	0.027704	--	--	Molecular Function: transcription factor activity, sequence-specific DNA binding (GO:0003700);; Cellular Component: nucleus (GO:0005634);; Molecular Function: sequence-specific DNA binding (GO:0043565);;	--	--	--	--	--	WRKY transcription factor 6 OS=Arabidopsis thaliana OX=3702 GN=WRKY6 PE=1 SV=1	K	Transcription	probable WRKY transcription factor 31 [Capsicum annuum]
Capana00g000114	13.3646	13.2878	16.0279	14.4796	14.0314	14.4402	14.1888	13.0613	22.3918	20.9585	16.2152	14.3658	14.1058	15.7818	17.741	35.0091	17.1992	18.8037	15.0264	18.1036	26.6041	17.2053	16.7897	23.5825	--	--	Cellular Component: integral component of membrane (GO:0016021);;	--	--	[S]	Function unknown	Transmembrane proteins 14C	Protein FATTY ACID EXPORT 2, chloroplastic OS=Arabidopsis thaliana OX=3702 GN=FAX2 PE=2 SV=1	S	Function unknown	Protein FATTY ACID EXPORT 2, chloroplastic [Capsicum chinense]
Capana00g000118	0.066753	0.305786	0.125194	0	0.092176	0.096741	0	0.178845	0	0	0	0	32.6816	27.5965	35.0627	0.841508	1.92052	3.37393	0	0.092497	0	0	0	0	[O]	Posttranslational modification, protein turnover, chaperones	Molecular Function: hydrolase activity, hydrolyzing O-glycosyl compounds (GO:0004553);; Biological Process: carbohydrate metabolic process (GO:0005975);;	K15920|1.0e-32|smo:SELMODRAFT_419541|K15920 xylan 1,4-beta-xylosidase [EC:3.2.1.37] | (RefSeq) hypothetical protein	Amino sugar and nucleotide sugar metabolism (ko00520)	--	--	Glycosyl hydrolase family 3 C-terminal domain	Putative beta-D-xylosidase (Fragment) OS=Prunus persica OX=3760 PE=2 SV=1	G	Carbohydrate transport and metabolism	Beta-D-xylosidase 4 [Capsicum annuum]
Capana00g000124	0	0.097868	0	0	0	0	0	0	0	0	0	0	0	0	0	0	0	0	0	0	0.095885	0.106246	0	0	--	--	Molecular Function: RNA binding (GO:0003723);; Cellular Component: endoplasmic reticulum (GO:0005783);; Biological Process: SRP-dependent cotranslational protein targeting to membrane (GO:0006614);; Biological Process: posttranslational protein targeting to endoplasmic reticulum membrane (GO:0006620);; Molecular Function: protein transmembrane transporter activity (GO:0008320);; Cellular Componen…	K09540|3.7e-33|nta:107829532|K09540 translocation protein SEC63 | (RefSeq) dnaJ protein ERDJ2A-like	Protein export (ko03060);; Protein processing in endoplasmic reticulum (ko04141)	[A]	RNA processing and modification	--	DnaJ protein ERDJ2 OS=Oryza sativa subsp. japonica OX=39947 GN=ERDJ2 PE=3 SV=2	U	Intracellular trafficking, secretion, and vesicular transport	PREDICTED: dnaJ protein ERDJ2A-like [Nicotiana tabacum]
Capana00g000125	2.08015	0.122952	0.125333	0.326033	4.08409	0.45133	7.25461	0.302292	0.348317	6.60992	9.41872	22.5373	0	0.045366	0.032523	0.30193	0	1.53825	0.2374	0.415739	1.63974	19.676	15.4655	0.819333	[M]	Cell wall/membrane/envelope biogenesis	Molecular Function: protein serine/threonine kinase activity (GO:0004674);; Molecular Function: ATP binding (GO:0005524);;	K08794|7.0e-134|spen:107021131|K08794 calcium/calmodulin-dependent protein kinase I [EC:2.7.11.17] | (RefSeq) phosphoenolpyruvate carboxylase kinase 1-like	--	[T]	Signal transduction mechanisms	Protein kinase domain	Phosphoenolpyruvate carboxylase kinase 1 OS=Arabidopsis thaliana OX=3702 GN=PPCK1 PE=1 SV=1	T	Signal transduction mechanisms	PREDICTED: phosphoenolpyruvate carboxylase kinase 1-like [Capsicum annuum]
Capana00g000126	2.73196	4.54457	3.74275	7.13543	7.01991	8.44004	4.03279	3.79528	6.41951	7.98377	9.84101	8.21149	4.16383	3.56796	3.93105	4.31074	4.86819	4.80544	3.92687	6.13025	3.96477	4.05629	3.26335	9.20437	--	--	Molecular Function: kinase activity (GO:0016301);; Biological Process: phosphatidylinositol phosphorylation (GO:0046854);; Biological Process: phosphatidylinositol-mediated signaling (GO:0048015);;	K00888|6.6e-134|cann:107855633|K00888 phosphatidylinositol 4-kinase A [EC:2.7.1.67] | (RefSeq) phosphatidylinositol 4-kinase alpha 1-like	Inositol phosphate metabolism (ko00562);; Phosphatidylinositol signaling system (ko04070)	[T]	Signal transduction mechanisms	--	Phosphatidylinositol 4-kinase alpha 1 OS=Arabidopsis thaliana OX=3702 GN=PI4KA1 PE=1 SV=2	T	Signal transduction mechanisms	PREDICTED: phosphatidylinositol 4-kinase alpha 1-like [Capsicum annuum]
Capana00g000127	0.783637	0	1.41476	2.18391	1.16403	2.39248	0.411667	0	1.00678	1.77897	2.47508	1.77245	0	0	0	0	0	1.94625	0.490262	1.47692	0	1.23066	0.342262	1.21597	[L]	Replication, recombination and repair	Molecular Function: helicase activity (GO:0004386);;	K10706|3.2e-21|rcu:8277867|K10706 senataxin [EC:3.6.4.-] | (RefSeq) probable helicase senataxin isoform X1	--	[A]	RNA processing and modification	AAA domain	Regulator of nonsense transcripts 1 homolog OS=Arabidopsis thaliana OX=3702 GN=UPF1 PE=1 SV=2	L	Replication, recombination and repair	PREDICTED: probable helicase MAGATAMA 3 [Capsicum annuum]
Capana00g000130	1.69211	1.28972	0.418655	6.26181	17.9419	12.1476	0.689494	0.45245	1.25795	15.2766	13.3319	12.5161	11.6353	13.0131	12.5449	15.4943	10.4464	8.84533	2.60589	2.14502	0.703052	12.6527	16.7323	11.7908	--	--	Molecular Function: DNA binding (GO:0003677);; Cellular Component: nucleus (GO:0005634);; Biological Process: regulation of transcription, DNA-templated (GO:0006355);; Biological Process: auxin-activated signaling pathway (GO:0009734);;	K14486|2.1e-79|cann:107866931|K14486 auxin response factor | (RefSeq) auxin response factor 5	Plant hormone signal transduction (ko04075)	--	--	--	Auxin response factor 5 OS=Arabidopsis thaliana OX=3702 GN=ARF5 PE=1 SV=3	K	Transcription	PREDICTED: auxin response factor 5 [Capsicum annuum]
Capana00g000134	14.1595	16.4568	17.2823	17.0538	19.0336	15.6257	11.414	9.63355	9.56107	14.4839	13.5101	17.1314	15.4127	16.9989	12.928	14.0929	22.3426	21.9084	9.36076	10.7009	11.1467	11.6207	10.7634	12.9423	--	--	Biological Process: maturation of SSU-rRNA from tricistronic rRNA transcript (SSU-rRNA, 5.8S rRNA, LSU-rRNA) (GO:0000462);; Molecular Function: molecular_function (GO:0003674);; Molecular Function: nucleic acid binding (GO:0003676);; Molecular Function: RNA binding (GO:0003723);; Molecular Function: binding (GO:0005488);; Cellular Component: cellular_component (GO:0005575);; Cellular Component: i…	K14557|5.9e-77|nta:107807360|K14557 U3 small nucleolar RNA-associated protein 6 | (RefSeq) U3 small nucleolar RNA-associated protein 6 homolog	Ribosome biogenesis in eukaryotes (ko03008)	[R]	General function prediction only	--	--	S	Function unknown	PREDICTED: uncharacterized protein LOC107852885 [Capsicum annuum]
Capana00g000135	0.905988	0.679816	0.259167	0.432252	1.55789	0.913977	0.524943	0.887378	0.552211	0.54631	0.783155	0.806485	0.112383	0.389279	0.280785	0.262509	1.19707	0.308019	1.62474	0.15839	0.473375	0.208546	0.591278	0.456362	--	--	--	--	--	--	--	--	--	--	--	putative G-type lectin S-receptor-like serine/threonine-protein kinase-like [Capsicum annuum]
Capana00g000136	4.76502	7.77832	7.4393	3.01907	16.0261	17.2861	1.90031	1.88134	0.883985	5.72031	5.52609	8.89607	7.97711	11.0434	8.64446	7.52136	11.5751	2.22578	2.28502	1.78449	0.713108	14.3508	18.7369	10.2894	--	--	Molecular Function: GTPase activity (GO:0003924);; Molecular Function: GTP binding (GO:0005525);;	K07976|7.5e-26|tcc:18604318|K07976 Rab family, other | (RefSeq) ras-related protein RABA6a	--	[U]	Intracellular trafficking, secretion, and vesicular transport	Ras family	Ras-related protein RABA6a OS=Arabidopsis thaliana OX=3702 GN=RABA6A PE=2 SV=1	U	Intracellular trafficking, secretion, and vesicular transport	Ras-related protein RABA6a [Capsicum chinense]
Capana00g000137	0.107934	0	0	0	0	0	0	0	0	0.039527	0	0	0	0	0	0.184678	0.184597	0	0	0	0	0.277739	0.182464	0	--	--	--	--	--	--	--	--	--	--	--	hypothetical protein FXO37_35584 [Capsicum annuum]
Capana00g000138	1.49108	1.05974	2.29542	0.874247	2.90148	1.03219	0.275297	1.95687	0.323441	1.2764	1.55352	1.47553	1.53905	0.535703	1.79179	2.91756	2.86301	0.990929	4.28305	2.71695	0.330287	3.46489	1.19719	0.416468	--	--	--	--	--	--	--	--	--	S	Function unknown	Protein TAR1 [Capsicum baccatum]
Capana00g000139	0	0	0	0	0.066725	0	0.206047	0.232646	0.202113	0.450448	0.312114	0.490685	0	0	0	0.286324	0.266577	0.226344	1.46186	0.224731	0.800121	0.824745	0.721197	0.248654	--	--	Cellular Component: integral component of membrane (GO:0016021);; Molecular Function: transmembrane transporter activity (GO:0022857);;	K14638|4.9e-61|nta:107808722|K14638 solute carrier family 15 (peptide/histidine transporter), member 3/4 | (RefSeq) protein NRT1/ PTR FAMILY 5.6-like	--	--	--	POT family	--	E	Amino acid transport and metabolism	hypothetical protein T459_14024 [Capsicum annuum]
Capana00g000140	2.26223	0.84866	0.870734	1.321	2.27334	4.57771	0.963983	0.952334	3.11942	4.61471	3.12466	5.1653	1.53606	1.77933	1.68511	1.13937	2.14015	1.67706	1.16992	1.30396	0.848352	2.46867	3.45921	1.76766	--	--	Cellular Component: integral component of membrane (GO:0016021);;	--	--	[R]	General function prediction only	Leucine rich repeat	Receptor-like protein 51 OS=Arabidopsis thaliana OX=3702 GN=RLP51 PE=1 SV=1	S	Function unknown	hypothetical protein T459_32549 [Capsicum annuum]
Capana00g000141	0	0	0	0	0	0	0	0	0	0	0	0	0	0	0	0	0	0	0	0	0	0.434807	0	0.133719	--	--	--	--	--	--	--	Probable lipid transfer	--	O	Posttranslational modification, protein turnover, chaperones	hypothetical protein T459_08009, partial [Capsicum annuum]
Capana00g000143	0	0	0	0.049439	0.078748	0.064841	0	0.043262	0	0.026637	0	0	0	0	0	0	0.064249	0	0.059984	0.090932	0	0	0	0.152459	--	--	Molecular Function: transferase activity, transferring acyl groups other than amino-acyl groups (GO:0016747);;	K13065|1.3e-94|nsy:104219383|K13065 shikimate O-hydroxycinnamoyltransferase [EC:2.3.1.133] | (RefSeq) acetyl-CoA-benzylalcohol acetyltransferase-like	Phenylpropanoid biosynthesis (ko00940);; Flavonoid biosynthesis (ko00941);; Stilbenoid, diarylheptanoid and gingerol biosynthesis (ko00945)	--	--	Transferase family	--	S	Function unknown	putative trans-2-enoyl-CoA reductase, mitochondrial-like [Capsicum annuum]
Capana00g000145	0.723093	0.93425	1.20582	6.40269	3.36495	4.47005	1.76018	0.933213	2.20484	7.93276	6.90557	8.52227	2.72644	2.6067	1.24528	3.90246	4.58194	2.46747	1.04249	1.45412	2.75132	15.3982	14.0507	8.95559	--	--	--	--	--	--	--	--	--	--	--	hypothetical protein BC332_26619 [Capsicum chinense]
Capana00g000147	0	0	0	0	0.078327	0	0	0.020426	0	0	0	0	0	0	0	0	0	0	0.754556	0	0	0	0	0	--	--	--	--	--	--	--	--	--	--	--	hypothetical protein T459_35432 [Capsicum annuum]
Capana00g000148	0	0	0	0	0	0	0	0	0	0	0	0	0	0	0	0	0	0.011256	0	0	0	0.028101	0	0	--	--	--	--	--	--	--	--	--	--	--	hypothetical protein FXO37_36560, partial [Capsicum annuum]
Capana00g000149	0.120961	0.178286	0.015818	1.13339	0.929104	1.08269	0.094445	0.984005	0.549264	0.970592	0.505755	0.47835	0.00412	0	0	1.75331	1.08544	0.752152	0.47092	0.092231	0.685849	1.17792	1.03052	0.384948	--	--	Cellular Component: cellular_component (GO:0005575);; Cellular Component: intracellular (GO:0005622);; Cellular Component: cell (GO:0005623);; Cellular Component: nucleus (GO:0005634);; Cellular Component: plasma membrane (GO:0005886);; Biological Process: biological_process (GO:0008150);; Biological Process: regulation of hormone levels (GO:0010817);; Cellular Component: membrane (GO:0016020);; …	K03231|5.8e-29|mtr:MTR_8g008740|K03231 elongation factor 1-alpha | (RefSeq) elongation factor 1-alpha	RNA transport (ko03013)	--	--	--	Interactor of constitutive active ROPs 4 OS=Arabidopsis thaliana OX=3702 GN=ICR4 PE=1 SV=2	S	Function unknown	PREDICTED: interactor of constitutive active ROPs 4-like [Solanum tuberosum]
Capana00g000150	2.70793	1.12074	1.21783	13.5694	7.64766	6.31422	1.43836	1.16654	3.40871	6.3902	5.80552	6.44777	2.57567	3.25223	2.888	2.14297	3.64595	2.53691	1.49789	1.6847	1.20169	3.60363	3.88814	2.61778	--	--	Cellular Component: integral component of membrane (GO:0016021);;	--	--	[R]	General function prediction only	Leucine rich repeat	Receptor-like protein 51 OS=Arabidopsis thaliana OX=3702 GN=RLP51 PE=1 SV=1	S	Function unknown	hypothetical protein T459_32549 [Capsicum annuum]
Capana00g000151	3.16776	2.54732	2.39492	0.487624	1.03501	0.58746	2.05163	2.82008	1.57952	2.92732	2.8061	1.60745	18.389	18.0768	17.8953	5.34403	1.99411	3.9595	6.81454	4.19967	8.84318	5.45613	5.1185	3.20812	[I]	Lipid transport and metabolism	Molecular Function: molecular_function (GO:0003674);; Molecular Function: catalytic activity (GO:0003824);; Biological Process: lipid metabolic process (GO:0006629);; Biological Process: isoprenoid metabolic process (GO:0006720);; Biological Process: terpenoid metabolic process (GO:0006721);; Biological Process: triterpenoid metabolic process (GO:0006722);; Biological Process: biological_process …	K20659|1.4e-92|cann:107877838|K20659 lupeol synthase [EC:5.4.99.41] | (RefSeq) lupeol synthase-like	Sesquiterpenoid and triterpenoid biosynthesis (ko00909)	[I]	Lipid transport and metabolism	Squalene-hopene cyclase C-terminal domain	Lupeol synthase OS=Glycyrrhiza glabra OX=49827 GN=LUS1 PE=1 SV=1	I	Lipid transport and metabolism	PREDICTED: lupeol synthase-like [Capsicum annuum]
Capana00g000152	0	0	0	2.92162	2.9677	1.32902	0	0	0	3.12508	1.81224	1.6943	0	0	0	0.251251	0.349994	0	0	0	0	0.438949	0.404688	0.276977	--	--	Molecular Function: RNA binding (GO:0003723);;	--	--	[R]	General function prediction only	--	Probable RNA-binding protein ARP1 OS=Arabidopsis thaliana OX=3702 GN=ARP1 PE=2 SV=1	A	RNA processing and modification	RNA-binding protein 38 [Capsicum annuum]
Capana00g000153	0.336892	0.346002	0.396904	0.624363	0.400697	0.9321	1.65905	0.499643	1.98436	1.76484	0.475227	0.465262	0	0	0.585719	0.38233	0.674666	0.384538	0.998287	0.3721	0.810428	0.400017	0.190935	0.770391	[T]	Signal transduction mechanisms	--	K01076|9.2e-56|sly:101258382|K01076 abhydrolase domain-containing protein 17 [EC:3.1.2.22] | (RefSeq) alpha/beta hydrolase domain-containing protein 17B	--	[R]	General function prediction only	--	--	S	Function unknown	PREDICTED: protein ABHD17A-like isoform X2 [Nicotiana tabacum]
Capana00g000154	0	0	0	0	0	0	0	0	0	0.292525	0.236536	0.155994	0	0	0	0	0	0	0	0	0	1.32863	0.795574	0.225838	--	--	Molecular Function: cysteine-type peptidase activity (GO:0008234);;	K11975|6.2e-19|cann:107861045|K11975 E3 ubiquitin-protein ligase RNF144 [EC:2.3.2.31] | (RefSeq) probable E3 ubiquitin-protein ligase RNF217	--	--	--	Ulp1 protease family, C-terminal catalytic domain	--	--	--	hypothetical protein FXO38_09750 [Capsicum annuum]
Capana00g000155	2.3171	3.3863	2.6543	4.04613	2.80518	3.48603	6.42146	3.5012	2.4727	3.06117	2.82132	3.13577	3.64962	4.05243	3.45382	5.12865	3.7651	3.55219	3.9602	0.747862	4.46111	3.79122	4.9857	2.32347	--	--	Cellular Component: integral component of membrane (GO:0016021);;	--	--	[R]	General function prediction only	--	Membrane-associated progesterone-binding protein 4 OS=Arabidopsis thaliana OX=3702 GN=MAPR4 PE=2 SV=1	S	Function unknown	Membrane-associated progesterone-binding protein 4 [Capsicum annuum]
Capana00g000156	1.82041	1.27493	1.75622	5.09265	4.0409	4.85019	1.5865	2.75318	2.86673	4.38977	5.04554	6.12822	0.792711	0.648864	1.10692	3.72142	4.50995	3.15673	4.11934	1.2085	2.82126	6.05354	5.90815	3.91815	--	--	Molecular Function: molecular_function (GO:0003674);; Molecular Function: DNA helicase activity (GO:0003678);; Molecular Function: RNA helicase activity (GO:0003724);; Molecular Function: catalytic activity (GO:0003824);; Molecular Function: ATP-dependent DNA helicase activity (GO:0004003);; Molecular Function: ATP-dependent RNA helicase activity (GO:0004004);; Molecular Function: helicase activi…	--	--	--	--	--	--	L	Replication, recombination and repair	PREDICTED: uncharacterized protein LOC107852191, partial [Capsicum annuum]
Capana00g000157	4.75608	3.64581	3.00799	61.9339	203.785	146.513	14.7207	9.74236	13.8461	108.65	110.474	102.116	0.453451	0.800355	1.19169	53.6482	31.6147	8.38525	15.4924	10.2063	11.9445	175.253	206.204	94.7904	--	--	--	--	--	--	--	Protein of unknown function (DUF4005)	Protein IQ-DOMAIN 14 OS=Arabidopsis thaliana OX=3702 GN=IQD14 PE=1 SV=1	S	Function unknown	Protein IQ-DOMAIN 14 [Capsicum baccatum]
Capana00g000162	0	0	0	0	0	0	0	0	0	0	0	0	0	0	0.079172	0	0.060305	0.089273	0	0	0	0	0	0	--	--	Molecular Function: DNA binding (GO:0003677);; Molecular Function: transposase activity (GO:0004803);; Biological Process: transposition, DNA-mediated (GO:0006313);; Molecular Function: zinc ion binding (GO:0008270);;	--	--	--	--	--	--	--	--	hypothetical protein FXO38_18219 [Capsicum annuum]
Capana00g000163	0.116111	0	0	0.372699	0	0.383087	0.331866	0	0	0.09914	0	0.164479	0.724008	1.65516	1.06688	1.28712	1.56971	1.47428	1.27412	0.63973	1.46616	1.24382	1.03541	0.948117	--	--	Cellular Component: integral component of membrane (GO:0016021);;	--	--	--	--	TLC domain	TLC domain-containing protein At5g14285 OS=Arabidopsis thaliana OX=3702 GN=At5g14285 PE=2 SV=1	S	Function unknown	putative 3-oxoacyl-[acyl-carrier-protein] reductase 1, chloroplastic-like [Capsicum annuum]
Capana00g000165	69.8117	51.0052	27.3128	224.616	150.111	209.907	114.376	217.716	270.879	305.528	191.753	165.516	36.5171	17.0423	19.1375	110.668	138.837	92.608	277.075	155.425	256.073	371.969	348.698	298.523	--	--	Molecular Function: molecular_function (GO:0003674);; Molecular Function: receptor binding (GO:0005102);; Molecular Function: hormone activity (GO:0005179);; Molecular Function: binding (GO:0005488);; Molecular Function: protein binding (GO:0005515);; Cellular Component: cellular_component (GO:0005575);; Cellular Component: extracellular region (GO:0005576);; Cellular Component: cell-cell junctio…	--	--	--	--	Rapid ALkalinization Factor (RALF)	Rapid alkalinization factor OS=Nicotiana tabacum OX=4097 GN=RALF PE=1 SV=1	S	Function unknown	PREDICTED: rapid alkalinization factor-like [Capsicum annuum]
Capana00g000168	13.3751	13.7542	16.5474	16.1266	21.7176	18.8634	26.0618	26.2148	23.8392	27.107	21.2841	24.1939	31.9743	28.3277	27.3247	19.7013	22.462	31.0934	24.5915	27.0005	27.7625	17.5341	19.3305	28.2012	--	--	Molecular Function: DNA binding (GO:0003677);; Cellular Component: nucleus (GO:0005634);; Biological Process: regulation of transcription, DNA-templated (GO:0006355);;	K00521|2.6e-38|cmos:111447866|K00521 ferric-chelate reductase [EC:1.16.1.7] | (RefSeq) ferric reduction oxidase 7, chloroplastic-like	--	--	--	No apical meristem (NAM) protein	NAC domain-containing protein 78 OS=Arabidopsis thaliana OX=3702 GN=NAC078 PE=2 SV=2	P	Inorganic ion transport and metabolism	NAC domain-containing protein 16 [Capsicum annuum]
Capana00g000169	0	0	0	0	0	0	0	0.095955	0	0	0	0.999427	0.076744	0	0	0	0	0	0	0	0	0	0.766645	0	[C]	Energy production and conversion	Molecular Function: citrate (Si)-synthase activity (GO:0004108);; Biological Process: tricarboxylic acid cycle (GO:0006099);; Biological Process: citrate metabolic process (GO:0006101);;	K01647|2.6e-45|cann:107843119|K01647 citrate synthase [EC:2.3.3.1] | (RefSeq) CTS; citrate synthase, mitochondrial	Citrate cycle (TCA cycle) (ko00020);; Glyoxylate and dicarboxylate metabolism (ko00630);; Carbon metabolism (ko01200);; 2-Oxocarboxylic acid metabolism (ko01210);; Biosynthesis of amino acids (ko01230)	[C]	Energy production and conversion	Citrate synthase, C-terminal domain	Citrate synthase, mitochondrial OS=Fragaria ananassa OX=3747 GN=MCSI PE=1 SV=1	C	Energy production and conversion	Citrate synthase, mitochondrial [Capsicum annuum]
Capana00g000170	0.615355	1.11276	0.517861	2.09004	1.32367	1.26283	2.54117	3.4947	3.36212	3.95365	2.97703	3.23368	6.57933	6.19734	6.85116	10.7428	11.0094	7.73814	16.2021	9.51015	10.914	7.3584	9.34346	11.2999	--	--	--	--	--	--	--	--	--	S	Function unknown	hypothetical protein CQW23_31928 [Capsicum baccatum]
Capana00g000171	1.32725	0.940118	0	0	0.369678	1.07071	0.534918	0.712253	0.85712	0	0.645935	0.474068	0	0	0	0	0	0	0	0	0	0	0	0	--	--	Biological Process: cell fate specification (GO:0001708);; Cellular Component: Golgi apparatus (GO:0005794);; Biological Process: anthocyanin-containing compound biosynthetic process (GO:0009718);; Biological Process: vesicle-mediated transport (GO:0016192);; Cellular Component: extrinsic component of membrane (GO:0019898);; Biological Process: positive regulation of vacuole organization (GO:0044…	K19513|5.3e-56|cann:107855215|K19513 protein CLEC16A | (RefSeq) uncharacterized LOC107855215	--	[S]	Function unknown	--	Protein TRANSPARENT TESTA 9 OS=Arabidopsis thaliana OX=3702 GN=TT9 PE=2 SV=1	S	Function unknown	PREDICTED: protein CLEC16A homolog [Capsicum annuum]
Capana00g000173	0.113601	0	0.258241	0.040351	0	0	0	0.090104	0.662859	0	0	0	0.401859	0.277935	0.626805	0.045894	0	0	0.078052	0.2853	0.126837	0	0	0	--	--	--	K13420|2.7e-39|cann:107877593|K13420 LRR receptor-like serine/threonine-protein kinase FLS2 [EC:2.7.11.1] | (RefSeq) putative receptor-like protein kinase At3g47110	MAPK signaling pathway - plant (ko04016);; Plant-pathogen interaction (ko04626)	--	--	--	--	T	Signal transduction mechanisms	putative LRR receptor-like serine/threonine-protein kinase GSO2-like [Capsicum annuum]
Capana00g000174	2.58279	0.27053	0	2.55403	0.065051	0.456875	0	0.648144	4.11226	0.460213	2.02178	0.551792	2.09868	1.89386	3.69836	1.93488	0.937607	3.93627	0.077117	3.72274	0.4155	0	0.083806	0.681572	--	--	Cellular Component: cytosol (GO:0005829);; Cellular Component: plasmodesma (GO:0009506);; Molecular Function: ubiquitin binding (GO:0043130);; Biological Process: proteasome-mediated ubiquitin-dependent protein catabolic process (GO:0043161);;	K14018|1.3e-61|cann:107840387|K14018 phospholipase A-2-activating protein | (RefSeq) phospholipase A-2-activating protein	Protein processing in endoplasmic reticulum (ko04141)	[I]	Lipid transport and metabolism	--	--	I	Lipid transport and metabolism	PREDICTED: phospholipase A-2-activating protein [Capsicum annuum]
Capana00g000175	0	0	0	0	0	0	0	0	0.055231	0.07245	0	0.100996	0	0	0	0	0	0	0	0	0	0	0	0	--	--	Molecular Function: DNA binding (GO:0003677);; Cellular Component: nucleus (GO:0005634);; Biological Process: regulation of transcription, DNA-templated (GO:0006355);;	--	--	--	--	No apical meristem (NAM) protein	NAC domain-containing protein 78 OS=Arabidopsis thaliana OX=3702 GN=NAC078 PE=2 SV=2	K	Transcription	hypothetical protein T459_26593 [Capsicum annuum]
Capana00g000176	0	0	0	0	0	0	0	0.036261	0	0	0.027156	0	0	0	0	0	0	0	0	0	0	0	0	0	[L]	Replication, recombination and repair	Molecular Function: ATP binding (GO:0005524);;	K10706|1.1e-32|vvi:100855072|K10706 senataxin [EC:3.6.4.-] | (RefSeq) uncharacterized LOC100855072	--	[A]	RNA processing and modification	AAA domain	--	L	Replication, recombination and repair	hypothetical protein T459_31661 [Capsicum annuum]
Capana00g000178	16.1067	14.7501	24.8127	13.9047	20.0792	18.7727	15.3797	13.6947	13.7575	17.3121	16.0453	14.9673	18.1926	22.0064	19.0752	15.0307	17.6595	25.0276	7.55345	13.3608	10.9523	6.31843	4.7252	16.396	--	--	--	K03255|7.9e-57|cann:107852591|K03255 protein TIF31 | (RefSeq) clustered mitochondria protein-like	--	[R]	General function prediction only	Clustered mitochondria	Clustered mitochondria protein OS=Arabidopsis thaliana OX=3702 GN=FMT PE=2 SV=1	S	Function unknown	PREDICTED: clustered mitochondria protein-like [Capsicum annuum]
Capana00g000179	2.27808	1.60618	1.61328	3.83391	3.1732	2.91536	1.70875	2.54118	0.537023	2.27518	2.59495	3.32646	4.18061	3.60212	5.37596	7.75508	6.30985	8.66124	5.3817	5.62052	4.61127	5.50987	5.02086	7.63675	[R]	General function prediction only	--	K01456|1.7e-35|pavi:110759676|K01456 peptide-N4-(N-acetyl-beta-glucosaminyl)asparagine amidase [EC:3.5.1.52] | (RefSeq) peptide-N(4)-(N-acetyl-beta- glucosaminyl)asparagine amidase-like	Protein processing in endoplasmic reticulum (ko04141)	[C]	Energy production and conversion	Aldo/keto reductase family	Probable aldo-keto reductase 1 OS=Glycine max OX=3847 GN=AKR1 PE=2 SV=1	C	Energy production and conversion	putative aldo-keto reductase 1 [Capsicum annuum]
Capana00g000183	5.06396	4.2595	3.25368	1.19083	2.51763	0.301876	10.6158	20.8955	29.0224	0.892022	1.01063	0.850357	1.12041	0	2.43007	2.95662	3.33291	5.3757	23.2317	17.1468	17.3044	2.69421	2.91658	0.967996	[P]	Inorganic ion transport and metabolism	Molecular Function: secondary active sulfate transmembrane transporter activity (GO:0008271);; Cellular Component: integral component of membrane (GO:0016021);;	K17471|1.5e-204|cann:107854667|K17471 sulfate transporter 3 | (RefSeq) probable sulfate transporter 3.3	--	[P]	Inorganic ion transport and metabolism	Sulfate permease family	Probable sulfate transporter 3.3 OS=Arabidopsis thaliana OX=3702 GN=SULTR3;3 PE=2 SV=2	P	Inorganic ion transport and metabolism	Sulfate transporter 1.3, partial [Capsicum annuum]
Capana00g000189	0	0	0	0	0.043147	0	0.231496	0	0	0	0	0.005855	0	0	0	0	0	0	0.141632	0.661978	0	0	0	0	--	--	Cellular Component: mitochondrion (GO:0005739);;	--	--	--	--	--	--	--	--	hypothetical protein [Capsicum annuum]
Capana00g000191	0	0	0	0	0	0	0	0	0	0	0	0.069587	0	0	0	0	0	0.072123	0	0.095295	0	0.030403	0	0.126399	--	--	Cellular Component: mitochondrion (GO:0005739);;	--	--	--	--	--	--	--	--	hypothetical protein [Capsicum annuum]
Capana00g000193	1.2487	0.313604	0.537111	3.16755	1.22789	0.481098	0.307958	0.927616	0.535775	0.989958	1.14281	3.82238	3.88666	0.601501	0.953581	0.31566	0.530216	5.43064	0.538041	0.836241	0.758894	0.305396	0.135316	1.88231	[P]	Inorganic ion transport and metabolism	Cellular Component: integral component of membrane (GO:0016021);;	--	--	[P]	Inorganic ion transport and metabolism	--	Putative zinc transporter At3g08650 OS=Arabidopsis thaliana OX=3702 GN=At3g08650 PE=2 SV=2	P	Inorganic ion transport and metabolism	PREDICTED: putative zinc transporter At3g08650 [Capsicum annuum]
Capana00g000196	0	0.449372	0.158961	1.37629	0.365515	1.14938	0.522115	0.457916	0.279091	0.584005	0.940247	0.425191	49.9365	50.9355	66.4249	12.4091	14.9904	62.1294	0.663891	1.88206	2.95921	0.605737	0.375861	1.06248	--	--	Molecular Function: hydrolase activity, hydrolyzing O-glycosyl compounds (GO:0004553);; Biological Process: carbohydrate metabolic process (GO:0005975);;	K19893|7.5e-49|soe:110783939|K19893 glucan endo-1,3-beta-glucosidase 5/6 [EC:3.2.1.39] | (RefSeq) glucan endo-1,3-beta-glucosidase 5-like	Starch and sucrose metabolism (ko00500)	--	--	Glycosyl hydrolases family 17	Glucan endo-1,3-beta-glucosidase, acidic isoform PR-Q' OS=Nicotiana tabacum OX=4097 PE=1 SV=1	G	Carbohydrate transport and metabolism	PREDICTED: glucan endo-1,3-beta-glucosidase, acidic, partial [Capsicum annuum]
Capana00g000197	0.040517	0.238798	0.058898	0.058614	1.85959	0.06886	1.32699	0.117592	0.686082	1.03905	0	0	0.435137	1.98651	0	0.155553	1.6274	1.11546	0.232651	0.150578	0.261497	0.21862	1.45347	1.13314	[JO]	Translation, ribosomal structure and biogenesis;; Posttranslational modification, protein turnover, chaperones	Molecular Function: iron ion binding (GO:0005506);; Molecular Function: oxidoreductase activity, acting on paired donors, with incorporation or reduction of molecular oxygen (GO:0016705);; Molecular Function: L-ascorbic acid binding (GO:0031418);;	K00472|6.5e-69|cann:107853213|K00472 prolyl 4-hydroxylase [EC:1.14.11.2] | (RefSeq) probable prolyl 4-hydroxylase 4	Arginine and proline metabolism (ko00330)	[E]	Amino acid transport and metabolism	2OG-Fe(II) oxygenase superfamily	Probable prolyl 4-hydroxylase 4 OS=Arabidopsis thaliana OX=3702 GN=P4H4 PE=2 SV=1	E	Amino acid transport and metabolism	putative prolyl 4-hydroxylase 6 [Capsicum chinense]
Capana00g000198	0.100356	0	0	3.39174	2.52735	3.28454	5.88323	7.13998	8.91796	15.2259	12.3482	9.63478	0	0	0	0.705007	1.50222	0	3.45491	1.57178	1.1137	12.263	8.14565	7.97441	--	--	Biological Process: lipid transport (GO:0006869);; Molecular Function: lipid binding (GO:0008289);;	--	--	--	--	Probable lipid transfer	--	O	Posttranslational modification, protein turnover, chaperones	PREDICTED: protein YLS3-like [Capsicum annuum]
Capana00g000200	1.68769	1.24583	2.01869	2.36464	2.43351	1.97157	1.20191	1.55269	1.70768	2.04375	1.53293	2.00995	2.02908	1.48005	2.14152	1.81767	1.05577	1.38187	0.992279	1.17478	3.02542	0.610042	0.378862	1.46875	--	--	Molecular Function: ubiquitin-protein transferase activity (GO:0004842);; Molecular Function: ligase activity (GO:0016874);;	K10589|0.0e+00|cann:107857089|K10589 ubiquitin-protein ligase E3 C [EC:2.3.2.26] | (RefSeq) E3 ubiquitin-protein ligase UPL6-like	Ubiquitin mediated proteolysis (ko04120)	[O]	Posttranslational modification, protein turnover, chaperones	HECT-domain (ubiquitin-transferase)	E3 ubiquitin-protein ligase UPL6 OS=Arabidopsis thaliana OX=3702 GN=UPL6 PE=2 SV=1	O	Posttranslational modification, protein turnover, chaperones	E3 ubiquitin-protein ligase UPL6 [Capsicum annuum]
Capana00g000202	23.7875	30.9994	58.9343	49.1861	44.5887	48.4773	68.1341	50.381	55.1728	79.4777	89.7859	71.0866	44.1601	47.9951	43.5466	30.4382	31.1316	30.3256	0.505197	14.0835	23.491	21.4494	26.5213	21.6265	[T]	Signal transduction mechanisms	Molecular Function: calcium ion binding (GO:0005509);; Cellular Component: nucleus (GO:0005634);; Cellular Component: cytoplasm (GO:0005737);;	K02183|2.8e-55|cann:107843452|K02183 calmodulin | (RefSeq) calmodulin-2/4-like	MAPK signaling pathway - plant (ko04016);; Phosphatidylinositol signaling system (ko04070);; Plant-pathogen interaction (ko04626)	[T]	Signal transduction mechanisms	EF hand	Calmodulin OS=Triticum aestivum OX=4565 PE=1 SV=3	T	Signal transduction mechanisms	Calmodulin [Zea mays]
Capana00g000204	12.8387	7.55978	8.47942	2.68265	3.48072	2.24536	14.0492	9.72167	10.7999	3.2969	4.28454	3.70328	5.68169	6.29627	5.07659	3.06366	2.58062	2.72361	5.29361	11.1899	6.03139	2.49702	2.06942	4.56969	--	--	Molecular Function: mRNA binding (GO:0003729);; Cellular Component: chloroplast (GO:0009507);; Molecular Function: rRNA binding (GO:0019843);; Biological Process: RNA folding (GO:0034337);; Biological Process: chloroplast rRNA processing (GO:1901259);;	--	--	--	--	--	--	J	Translation, ribosomal structure and biogenesis	putative protein IQ-DOMAIN 14-like [Capsicum annuum]
Capana00g000210	2.38492	2.61108	2.38858	2.91475	3.30182	3.65032	3.12079	0.490232	2.28699	3.12726	3.26397	3.4105	5.29565	5.20041	5.29359	5.77645	5.99995	5.04542	6.46711	4.73829	5.10735	5.12466	5.02514	4.78975	--	--	--	--	--	--	--	PPR repeat family	--	S	Function unknown	PREDICTED: pentatricopeptide repeat-containing protein At3g54980, mitochondrial-like isoform X2 [Capsicum annuum]
Capana00g000211	0	0	0.019032	0.0736	0	0.021729	0	0.186771	0	0	0	0	0.046917	0.07327	0.054075	0.2781	0.160697	0.38471	0.246777	0	0	0.045689	0.208129	0.143772	[T]	Signal transduction mechanisms	Molecular Function: acid phosphatase activity (GO:0003993);; Molecular Function: metal ion binding (GO:0046872);;	K22390|2.3e-220|cann:107857091|K22390 acid phosphatase type 7 | (RefSeq) probable purple acid phosphatase 20	--	[G]	Carbohydrate transport and metabolism	Calcineurin-like phosphoesterase	Probable purple acid phosphatase 20 OS=Arabidopsis thaliana OX=3702 GN=PAP20 PE=2 SV=1	G	Carbohydrate transport and metabolism	PREDICTED: probable purple acid phosphatase 20 [Capsicum annuum]
Capana00g000214	0.050577	0.036835	0.043272	0.093022	0.229942	0.050538	0.093179	0.071117	0.078823	0.07313	0.015788	0.003315	0.060579	0.075042	0.004284	0	0.022988	0.095898	0.122097	0.134905	0.133536	0.036529	0.113737	0.028801	[C]	Energy production and conversion	Cellular Component: mitochondrion (GO:0005739);; Cellular Component: integral component of membrane (GO:0016021);;	K03879|8.5e-114|nta:3205259|K03879 NADH-ubiquinone oxidoreductase chain 2 [EC:7.1.1.2] | (RefSeq) orf214, NitaMp087; hypothetical protein	Oxidative phosphorylation (ko00190)	[C]	Energy production and conversion	Proton-conducting membrane transporter	NADH-ubiquinone oxidoreductase chain 2 OS=Arabidopsis thaliana OX=3702 GN=ND2 PE=2 SV=2	C	Energy production and conversion	hypothetical protein NitaMp087 [Nicotiana tabacum]
Capana00g000219	0	0	0	25.0214	0.197648	0.462895	0.069079	0	0	0	0	0	0	0	0	11.2007	9.61266	9.40955	4.39868	1.92102	0.311018	29.8638	15.0114	104.512	--	--	Molecular Function: magnesium ion binding (GO:0000287);; Molecular Function: terpene synthase activity (GO:0010333);;	K14173|2.8e-208|cann:107857095|K14173 alpha-farnesene synthase [EC:4.2.3.46] | (RefSeq) alpha-farnesene synthase-like	Sesquiterpenoid and triterpenoid biosynthesis (ko00909)	--	--	Terpene synthase family, metal binding domain	Alpha-farnesene synthase OS=Ricinus communis OX=3988 GN=TPS7 PE=1 SV=2	S	Function unknown	hypothetical protein T459_05726 [Capsicum annuum]
Capana00g000220	36.6757	38.733	43.2345	53.0266	62.3409	63.4164	71.6368	73.968	63.2364	130.658	115.074	125.011	33.4767	37.4028	30.9471	71.1071	69.2927	60.5283	96.83	85.9027	64.1969	116.284	122.948	116.136	--	--	Cellular Component: plasma membrane (GO:0005886);; Cellular Component: integral component of membrane (GO:0016021);; Molecular Function: cellulose synthase (UDP-forming) activity (GO:0016760);; Biological Process: cellulose biosynthetic process (GO:0030244);; Molecular Function: metal ion binding (GO:0046872);; Biological Process: cell wall organization (GO:0071555);;	K10999|3.2e-172|cann:107839276|K10999 cellulose synthase A [EC:2.4.1.12] | (RefSeq) cellulose synthase A catalytic subunit 3 [UDP-forming]	--	--	--	Cellulose synthase	Probable cellulose synthase A catalytic subunit 8 [UDP-forming] OS=Oryza sativa subsp. japonica OX=39947 GN=CESA8 PE=1 SV=1	M	Cell wall/membrane/envelope biogenesis	putative cellulose synthase A catalytic subunit 2 [UDP-forming] [Capsicum chinense]
Capana00g000222	2.12141	1.3003	1.02306	16.1725	12.7599	15.3412	2.37252	3.68811	5.25418	11.4734	10.4488	10.8075	5.33964	4.61098	5.62644	10.3471	13.5209	8.59428	5.28368	3.02841	5.02893	10.4518	11.9984	10.1875	--	--	--	K09286|1.9e-11|nta:107805279|K09286 EREBP-like factor | (RefSeq) ethylene-responsive transcription factor 5-like	--	--	--	--	--	--	--	PREDICTED: uncharacterized protein LOC107852364 [Capsicum annuum]
Capana00g000223	13.6899	7.7752	6.64107	0.304981	0.626022	0.701136	10.1253	6.56301	6.50324	2.69008	1.83844	2.00773	7.61116	9.17855	7.69532	2.62585	2.08958	3.02338	4.6134	11.7019	8.60769	1.63026	1.12486	3.72998	[F]	Nucleotide transport and metabolism	Molecular Function: molecular_function (GO:0003674);; Molecular Function: catalytic activity (GO:0003824);; Molecular Function: protein kinase activity (GO:0004672);; Molecular Function: protein serine/threonine kinase activity (GO:0004674);; Cellular Component: cellular_component (GO:0005575);; Cellular Component: intracellular (GO:0005622);; Cellular Component: cell (GO:0005623);; Cellular Comp…	K19269|7.3e-38|cann:107854867|K19269 phosphoglycolate phosphatase [EC:3.1.3.18 3.1.3.48] | (RefSeq) phosphoglycolate phosphatase 2-like	Glyoxylate and dicarboxylate metabolism (ko00630);; Carbon metabolism (ko01200)	[P]	Inorganic ion transport and metabolism	Haloacid dehalogenase-like hydrolase	Phosphoglycolate phosphatase 2 OS=Arabidopsis thaliana OX=3702 GN=PGLP2 PE=1 SV=1	P	Inorganic ion transport and metabolism	PREDICTED: phosphoglycolate phosphatase 1B, chloroplastic-like, partial [Capsicum annuum]
Capana00g000224	13.1122	0	19.9192	18.5029	23.8063	0	18.2379	18.278	14.3152	0.04143	0.010032	0	7.55764	0	0.090038	0	25.5715	0.05032	0.1	0	0.039741	0	0.023034	0.771781	--	--	Molecular Function: RNA binding (GO:0003723);;	K12831|2.3e-57|cann:107852644|K12831 splicing factor 3B subunit 4 | (RefSeq) splicing factor 3B subunit 4	Spliceosome (ko03040)	[A]	RNA processing and modification	--	--	A	RNA processing and modification	PREDICTED: splicing factor 3B subunit 4 [Capsicum annuum]
Capana00g000226	5.61326	0.064831	6.56091	4.09293	2.25875	6.62634	0.325792	2.70376	7.28898	2.21108	6.83651	5.30861	9.69648	9.85171	5.51438	8.08857	10.1794	6.67476	12.517	8.48148	8.76177	8.14724	6.89598	5.32421	[F]	Nucleotide transport and metabolism	Molecular Function: iron ion binding (GO:0005506);; Molecular Function: oxidoreductase activity (GO:0016491);; Molecular Function: 2 iron, 2 sulfur cluster binding (GO:0051537);; Molecular Function: FAD binding (GO:0071949);;	K00106|1.9e-127|cann:107853580|K00106 xanthine dehydrogenase/oxidase [EC:1.17.1.4 1.17.3.2] | (RefSeq) xanthine dehydrogenase 1-like	Purine metabolism (ko00230);; Caffeine metabolism (ko00232);; Peroxisome (ko04146)	[F]	Nucleotide transport and metabolism	Molybdopterin-binding domain of aldehyde dehydrogenase	Xanthine dehydrogenase 1 OS=Arabidopsis thaliana OX=3702 GN=XDH1 PE=1 SV=1	F	Nucleotide transport and metabolism	Xanthine dehydrogenase [Capsicum chinense]
Capana00g000227	67.6737	41.3295	29.4041	6.26208	4.97054	3.44354	13.0255	18.6469	19.5082	5.41221	1.92155	6.83265	25.8448	29.7347	25.2141	7.85024	12.2194	12.1411	21.5596	29.8418	22.6995	9.79039	11.0647	10.4615	--	--	Cellular Component: integral component of membrane (GO:0016021);;	--	--	--	--	Protein of unknown function (DUF751)	--	S	Function unknown	PREDICTED: uncharacterized protein LOC107849614 [Capsicum annuum]
Capana00g000229	10.3266	13.7638	34.0791	5.24676	2.85535	3.2034	7.25468	8.78587	5.96098	3.99776	3.60446	3.89217	55.4429	74.4764	57.4561	22.5691	11.4898	32.8833	3.51785	7.68268	5.61824	1.97363	2.27966	1.85259	--	--	--	--	--	--	--	VQ motif	VQ motif-containing protein 22 OS=Arabidopsis thaliana OX=3702 GN=VQ22 PE=2 SV=1	S	Function unknown	PREDICTED: VQ motif-containing protein 22-like [Capsicum annuum]
Capana00g000231	7.12911	12.2696	14.4141	5.80804	3.62493	3.5129	36.001	37.2485	23.9265	10.2265	10.752	9.09671	36.1362	31.7548	29.4505	9.28354	13.1041	13.7458	32.0355	42.4217	40.0969	13.2393	16.5308	9.5767	--	--	Molecular Function: molecular_function (GO:0003674);; Molecular Function: binding (GO:0005488);; Molecular Function: protein binding (GO:0005515);; Cellular Component: cellular_component (GO:0005575);; Cellular Component: intracellular (GO:0005622);; Cellular Component: cell (GO:0005623);; Cellular Component: nucleus (GO:0005634);; Cellular Component: nuclear envelope (GO:0005635);; Cellular Comp…	--	--	--	--	--	Nuclear envelope-associated protein 2 OS=Arabidopsis thaliana OX=3702 GN=NEAP2 PE=1 SV=1	S	Function unknown	putative myosin-9-like isoform X2 [Capsicum annuum]
Capana00g000232	0.160141	0	0.044941	0	0	0.097081	0.962581	0.785663	0.902867	0.042589	0.367123	0	0	0	0	0.833427	1.0863	0.562198	1.14019	1.25933	0.455007	0.372872	0.623293	0.628519	--	--	--	--	--	--	--	WRC	--	S	Function unknown	PREDICTED: uncharacterized protein LOC107854435 isoform X1 [Capsicum annuum]
Capana00g000233	0.65623	0.909524	2.17557	1.31898	0.137588	0.561963	1.28	1.05685	0.94743	1.1662	0.828794	0.568647	4.19571	4.16648	4.73417	2.25266	1.75691	2.3414	0.644852	0.703047	0.804002	0.522623	0.418009	0.968357	--	--	--	--	--	--	--	Domain of unknown function (DUF3511)	--	S	Function unknown	PREDICTED: uncharacterized protein LOC107854840 [Capsicum annuum]
Capana00g000236	0.025207	0	0	0	0.065494	0.092438	0	0.04184	0	0.224253	0.127761	0	0.08643	0	0	0.207526	0.255194	0	0.342351	0.443697	0.433198	1.1638	1.19854	0.820304	--	--	Molecular Function: DNA binding (GO:0003677);; Cellular Component: nucleus (GO:0005634);; Biological Process: regulation of transcription, DNA-templated (GO:0006355);; Biological Process: auxin-activated signaling pathway (GO:0009734);;	K14486|5.3e-248|cann:107851954|K14486 auxin response factor | (RefSeq) auxin response factor 9-like	Plant hormone signal transduction (ko04075)	--	--	Auxin response factor	Auxin response factor 9 OS=Arabidopsis thaliana OX=3702 GN=ARF9 PE=1 SV=1	K	Transcription	PREDICTED: auxin response factor 9-like [Capsicum annuum]
Capana00g000237	0.597843	0	0	0	0	0	0	0.198504	0	0	0	0	0	0	0	0	0	0	1.14402	0	0	0	0	0	[C]	Energy production and conversion	Molecular Function: ATP binding (GO:0005524);; Cellular Component: plastid (GO:0009536);; Biological Process: ATP synthesis coupled proton transport (GO:0015986);; Cellular Component: proton-transporting ATP synthase complex, catalytic core F(1) (GO:0045261);; Cellular Component: proton-transporting ATP synthase complex, coupling factor F(o) (GO:0045263);; Molecular Function: proton-transporting …	K02111|7.9e-40|cann:13540189|K02111 F-type H+/Na+-transporting ATPase subunit alpha [EC:7.1.2.2 7.2.2.1] | (RefSeq) atpA, C329_p083; ATP synthase CF1 alpha subunit	Oxidative phosphorylation (ko00190);; Photosynthesis (ko00195)	[C]	Energy production and conversion	ATP synthase alpha/beta family, beta-barrel domain	ATP synthase subunit alpha, chloroplastic OS=Atropa belladonna OX=33113 GN=atpA PE=3 SV=1	C	Energy production and conversion	ATP synthase subunit alpha [Nymphaea thermarum]
Capana00g000241	7.42492	8.56086	8.47509	8.29317	8.99906	8.95834	6.35358	8.04758	5.84191	8.71225	9.02321	8.38175	9.50675	10.5316	10.4207	10.173	10.3955	10.6202	6.49958	8.51266	6.81974	6.63326	4.37179	9.39397	--	--	Cellular Component: THO complex (GO:0000347);; Biological Process: mRNA processing (GO:0006397);; Biological Process: mRNA export from nucleus (GO:0006406);;	K12879|7.2e-115|cann:107860556|K12879 THO complex subunit 2 | (RefSeq) THO complex subunit 2-like	RNA transport (ko03013);; Spliceosome (ko03040)	[K]	Transcription	Transcription factor/nuclear export subunit protein 2	THO complex subunit 2 OS=Arabidopsis thaliana OX=3702 GN=THO2 PE=1 SV=1	K	Transcription	THO complex subunit 2 [Capsicum annuum]
Capana00g000242	0.229177	0.089572	0.0355	1.36263	3.98477	2.78189	0.046261	0.018821	0.110899	0.695714	0.296421	0.605373	0.022263	0.175956	0.435743	3.47724	4.28475	3.28777	0.188199	0.098597	0	0.876811	0.751923	0.804532	[G]	Carbohydrate transport and metabolism	Molecular Function: UDP-glycosyltransferase activity (GO:0008194);;	K13080|5.5e-110|vvi:100244875|K13080 flavanone 7-O-glucoside 2''-O-beta-L-rhamnosyltransferase [EC:2.4.1.236] | (RefSeq) flavanone 7-O-glucoside 2''-O-beta-L-rhamnosyltransferase	Flavonoid biosynthesis (ko00941);; Flavone and flavonol biosynthesis (ko00944)	[GC]	Carbohydrate transport and metabolism;; Energy production and conversion	UDP-glucoronosyl and UDP-glucosyl transferase	Beta-D-glucosyl crocetin beta-1,6-glucosyltransferase OS=Gardenia jasminoides OX=114476 GN=UGT94E5 PE=1 SV=1	--	--	PREDICTED: beta-D-glucosyl crocetin beta-1,6-glucosyltransferase-like [Capsicum annuum]
Capana00g000243	0	0	0	0	0	0	0	0	0.202512	0.007965	0.064711	0	0	0	0	0	0	0	0	0	0	0	0	0	[I]	Lipid transport and metabolism	Molecular Function: lanosterol synthase activity (GO:0000250);; Cellular Component: lipid droplet (GO:0005811);; Biological Process: triterpenoid biosynthetic process (GO:0016104);; Molecular Function: beta-amyrin synthase activity (GO:0042300);;	K15813|1.0e-149|nau:109226503|K15813 beta-amyrin synthase [EC:5.4.99.39] | (RefSeq) beta-amyrin synthase isoform X1	Sesquiterpenoid and triterpenoid biosynthesis (ko00909)	[I]	Lipid transport and metabolism	Squalene-hopene cyclase N-terminal domain	Beta-amyrin synthase OS=Solanum lycopersicum OX=4081 GN=TTS1 PE=1 SV=1	I	Lipid transport and metabolism	Beta-amyrin synthase [Capsicum annuum]
Capana00g000246	2.69634	1.95622	0.642132	32.6405	8.24644	15.1639	35.4083	50.457	31.6949	90.3964	114.166	68.3425	0.199028	0	0.213111	14.6665	13.5138	8.83835	17.1148	30.4982	21.1203	51.6078	41.0255	97.2558	--	--	Molecular Function: inorganic anion exchanger activity (GO:0005452);; Cellular Component: integral component of membrane (GO:0016021);;	K24194|7.2e-69|cann:107840446|K24194 boron transporter | (RefSeq) probable boron transporter 2	--	[P]	Inorganic ion transport and metabolism	HCO3- transporter family	Probable boron transporter 2 OS=Arabidopsis thaliana OX=3702 GN=BOR2 PE=2 SV=1	P	Inorganic ion transport and metabolism	putative boron transporter 3 [Capsicum chinense]
Capana00g000247	0	0	0	0	0	0	0	0	0.065652	0.004498	0	0	0	0	0	0.012541	0	0	0.092911	0	0	0	0	0	[C]	Energy production and conversion	Molecular Function: ATP binding (GO:0005524);; Biological Process: ATP synthesis coupled proton transport (GO:0015986);; Cellular Component: proton-transporting ATP synthase complex, catalytic core F(1) (GO:0045261);; Molecular Function: proton-transporting ATP synthase activity, rotational mechanism (GO:0046933);;	K02112|1.3e-72|han:110871812|K02112 F-type H+/Na+-transporting ATPase subunit beta [EC:7.1.2.2 7.2.2.1] | (RefSeq) uncharacterized protein LOC110871812	Oxidative phosphorylation (ko00190);; Photosynthesis (ko00195)	[C]	Energy production and conversion	ATP synthase, Delta/Epsilon chain, beta-sandwich domain	ATP synthase subunit beta, chloroplastic OS=Acorus calamus OX=4465 GN=atpB PE=3 SV=1	C	Energy production and conversion	ATP synthase subunit beta, chloroplastic [Capsicum chinense]
Capana00g000250	2.15021	2.7847	0	0.738235	3.93319	6.64599	0	2.70628	3.51935	5.85598	0	5.35563	3.97843	2.13702	4.6428	0.593218	3.43569	2.26506	1.36642	1.70725	0.528269	5.11318	0.795242	5.32256	[J]	Translation, ribosomal structure and biogenesis	Biological Process: selenium compound metabolic process (GO:0001887);; Cellular Component: cytosol (GO:0005829);; Biological Process: biosynthetic process (GO:0009058);; Molecular Function: pyridoxal phosphate binding (GO:0030170);; Molecular Function: methionine S-methyltransferase activity (GO:0030732);; Biological Process: methylation (GO:0032259);; Biological Process: S-adenosylmethionine met…	K08247|2.7e-161|cann:107839818|K08247 methionine S-methyltransferase [EC:2.1.1.12] | (RefSeq) methionine S-methyltransferase	Selenocompound metabolism (ko00450)	--	--	--	Methionine S-methyltransferase OS=Wedelia biflora OX=101473 GN=MMT1 PE=1 SV=1	H	Coenzyme transport and metabolism	PREDICTED: methionine S-methyltransferase-like, partial [Capsicum annuum]
Capana00g000252	0	0	0	0	0	0	0	1.94709	0	0.12704	0.093034	0.055588	2.57925	3.8961	2.84371	2.58885	2.67633	2.2365	1.85095	4.54686	2.8042	2.31995	3.13111	4.00355	--	--	Molecular Function: zinc ion binding (GO:0008270);; Cellular Component: integral component of membrane (GO:0016021);;	--	--	--	--	--	--	A	RNA processing and modification	PREDICTED: uncharacterized protein LOC107856071 isoform X2 [Capsicum annuum]
Capana00g000255	0.52713	1.4106	1.02371	0.118486	2.01953	0.754033	5.36571	5.68582	3.6215	3.07632	2.77605	1.79423	6.62368	8.0822	8.24492	6.00222	2.86277	8.19851	5.57755	3.40435	7.0214	9.05382	8.28414	2.95606	--	--	--	K12471|2.6e-66|sot:102589557|K12471 epsin | (RefSeq) epsin-3	Endocytosis (ko04144)	[F]	Nucleotide transport and metabolism	--	--	F	Nucleotide transport and metabolism	PREDICTED: uncharacterized protein LOC107856038, partial [Capsicum annuum]
Capana00g000256	10.8294	15.242	20.0058	10.583	14.1818	12.3915	26.6307	27.217	13.0771	11.2132	10.9887	8.73583	32.7199	35.6436	36.7659	16.4839	22.1293	29.6518	23.7365	35.7524	34.282	11.1504	19.598	10.5481	--	--	Biological Process: reproduction (GO:0000003);; Biological Process: developmental process involved in reproduction (GO:0003006);; Molecular Function: molecular_function (GO:0003674);; Molecular Function: binding (GO:0005488);; Biological Process: multicellular organism development (GO:0007275);; Biological Process: biological_process (GO:0008150);; Biological Process: embryo development (GO:00097…	--	--	--	--	Phloem protein 2	Putative F-box protein PP2-B12 OS=Arabidopsis thaliana OX=3702 GN=PP2B12 PE=4 SV=1	S	Function unknown	hypothetical protein T459_29807 [Capsicum annuum]
Capana00g000258	0.275121	0.737226	0.490966	0.123724	0.440265	0.504039	0.3335	0.510031	0.180929	0.113811	0.271981	0.277206	0.549196	0.913306	0.745928	0.121068	0.27186	0.601785	0.498838	0.599565	0.166904	0.030265	0.017401	0.108877	--	--	Biological Process: reproduction (GO:0000003);; Biological Process: developmental process involved in reproduction (GO:0003006);; Molecular Function: molecular_function (GO:0003674);; Molecular Function: binding (GO:0005488);; Molecular Function: protein binding (GO:0005515);; Biological Process: multicellular organism development (GO:0007275);; Biological Process: biological_process (GO:0008150)…	--	--	--	--	F-box domain	Putative F-box protein PP2-B12 OS=Arabidopsis thaliana OX=3702 GN=PP2B12 PE=4 SV=1	S	Function unknown	PREDICTED: F-box protein PP2-B15-like isoform X1 [Capsicum annuum]
Capana00g000260	0	0	0	0	0	0	0	0.066343	0.095679	0	0	0	0	0.099907	0	0	0	0	0	0	0	0.409647	0	0	--	--	--	--	--	--	--	--	--	S	Function unknown	PREDICTED: uncharacterized protein LOC107852646 [Capsicum annuum]
Capana00g000261	0.105871	0.049937	0.08798	0.062308	0.247827	0.089472	0.030341	0.150299	0.137608	0.312218	0.155935	0.299669	1.37408	2.53903	1.75711	0.489781	4.2901	3.18008	0	0.074112	0.065877	1.57761	0.907931	1.47277	[G]	Carbohydrate transport and metabolism	Molecular Function: inorganic phosphate transmembrane transporter activity (GO:0005315);; Biological Process: phosphate ion transport (GO:0006817);; Cellular Component: integral component of membrane (GO:0016021);;	K08176|1.6e-288|cann:107854959|K08176 MFS transporter, PHS family, inorganic phosphate transporter | (RefSeq) probable inorganic phosphate transporter 1-2	--	[P]	Inorganic ion transport and metabolism	Sugar (and other) transporter	Low affinity inorganic phosphate transporter 3 OS=Petunia hybrida OX=4102 GN=PT3 PE=2 SV=1	P	Inorganic ion transport and metabolism	PREDICTED: probable inorganic phosphate transporter 1-2 [Capsicum annuum]
Capana00g000263	0	0	0	0	0.007118	0	0	0	0	0	0	0	0	0	0	0	0	0	0.04107	0.013095	0	0	0	0	--	--	--	--	--	--	--	--	--	--	--	hypothetical protein FXO37_36174 [Capsicum annuum]
Capana00g000264	0	0	0	0	0.308213	0	0	0	0	0	0	0.140264	0	0	0	0.206379	0.063517	0	0.883262	0	0	0	0	0	--	--	--	--	--	--	--	--	--	--	--	hypothetical protein ES332_D12G132000v1 [Gossypium tomentosum]
Capana00g000268	3.49831	4.54068	1.86449	20.7632	28.1227	26.3055	3.25813	2.95764	3.66058	15.022	11.3073	11.7088	0.673948	0	0	11.2397	9.78078	11.1681	2.2407	1.59377	2.57168	6.2429	5.27163	8.19397	--	--	Biological Process: response to acid chemical (GO:0001101);; Molecular Function: molecular_function (GO:0003674);; Molecular Function: catalytic activity (GO:0003824);; Molecular Function: thiol-dependent ubiquitin-specific protease activity (GO:0004843);; Cellular Component: cellular_component (GO:0005575);; Cellular Component: intracellular (GO:0005622);; Cellular Component: cell (GO:0005623);;…	K11838|1.7e-58|cann:107856680|K11838 ubiquitin carboxyl-terminal hydrolase 7 [EC:3.4.19.12] | (RefSeq) ubiquitin carboxyl-terminal hydrolase 12-like	--	[O]	Posttranslational modification, protein turnover, chaperones	ICP0-binding domain of Ubiquitin-specific protease 7	Ubiquitin carboxyl-terminal hydrolase 13 OS=Arabidopsis thaliana OX=3702 GN=UBP13 PE=1 SV=1	O	Posttranslational modification, protein turnover, chaperones	PREDICTED: ubiquitin carboxyl-terminal hydrolase 12-like, partial [Capsicum annuum]
Capana00g000269	17.7617	16.4059	19.0964	14.9075	19.9533	15.9723	14.9698	15.8574	16.9296	16.9276	22.0268	14.9672	25.1026	18.7729	21.156	19.0906	30.398	36.404	13.2629	21.6772	18.9649	15.9994	19.0477	16.0547	--	--	Molecular Function: RNA binding (GO:0003723);; Cellular Component: cytoplasm (GO:0005737);; Biological Process: intracellular distribution of mitochondria (GO:0048312);;	K03255|2.5e-89|fve:101303988|K03255 protein TIF31 | (RefSeq) clustered mitochondria protein	--	[R]	General function prediction only	Tetratricopeptide repeat	Clustered mitochondria protein OS=Arabidopsis thaliana OX=3702 GN=FMT PE=2 SV=1	S	Function unknown	hypothetical protein HS088_TW01G00594 [Tripterygium wilfordii]
Capana00g000270	11.0739	17.0491	12.682	1.27999	1.12605	1.09062	5.24488	10.4333	3.85279	0.656328	1.0641	1.10158	7.73313	7.27191	7.98421	2.66306	2.25021	1.68503	17.5678	29.9569	27.2712	1.92407	2.61518	2.95924	--	--	Molecular Function: calcium ion binding (GO:0005509);; Cellular Component: integral component of membrane (GO:0016021);;	--	--	--	--	EF-hand domain pair	Sodium/calcium exchanger NCL2 OS=Oryza sativa subsp. japonica OX=39947 GN=NCL2 PE=2 SV=2	S	Function unknown	PREDICTED: uncharacterized protein LOC107852736 [Capsicum annuum]
Capana00g000271	2.84754	0	0	2.13117	2.59244	1.33808	2.80637	2.14017	0.497225	0	2.7843	0.421602	5.61183	0.699264	6.72144	3.7373	5.40644	0.099034	5.05458	0	3.66195	2.52776	3.16847	1.44063	[T]	Signal transduction mechanisms	Molecular Function: protein kinase activity (GO:0004672);; Molecular Function: calcium ion binding (GO:0005509);; Molecular Function: ATP binding (GO:0005524);;	K13412|1.1e-58|cann:107868023|K13412 calcium-dependent protein kinase [EC:2.7.11.1] | (RefSeq) calcium-dependent protein kinase 11-like	Plant-pathogen interaction (ko04626)	[T]	Signal transduction mechanisms	EF hand	Calcium-dependent protein kinase SK5 OS=Glycine max OX=3847 PE=1 SV=1	T	Signal transduction mechanisms	PREDICTED: calcium-dependent protein kinase 11-like [Capsicum annuum]
Capana00g000272	0	0.425654	0	0.030379	0	0	0.106982	0	0.040461	0.082384	0.141508	0.163264	0.224681	0	0.155524	0	0	0	0.203173	0	0	0	0.193265	0	--	--	Molecular Function: calcium ion binding (GO:0005509);;	K06268|3.8e-63|cann:107855682|K06268 serine/threonine-protein phosphatase 2B regulatory subunit | (RefSeq) calcineurin B-like protein 1	--	[T]	Signal transduction mechanisms	EF hand	Calcineurin B-like protein 1 OS=Arabidopsis thaliana OX=3702 GN=CBL1 PE=1 SV=3	T	Signal transduction mechanisms	Calcineurin B-like protein 1 [Capsicum baccatum]
Capana00g000273	12.1354	17.5789	12.9565	14.5666	16.7619	14.7876	11.4738	10.4894	11.3828	13.7045	12.9194	10.2748	6.47039	6.94984	8.28319	8.83422	9.39619	10.4441	6.55977	4.98334	5.6196	6.9494	8.01702	4.89081	--	--	--	K15326|3.5e-146|cann:107852797|K15326 tRNA-splicing endonuclease subunit Sen54 | (RefSeq) uncharacterized LOC107852797	--	[J]	Translation, ribosomal structure and biogenesis	tRNA-splicing endonuclease subunit sen54 N-term	--	J	Translation, ribosomal structure and biogenesis	putative zeatin O-glucosyltransferase-like [Capsicum annuum]
Capana00g000274	1.70578	0.175619	0	0	0.086612	0.589899	0.425769	0.400555	0.294708	1.8051	0.996726	0.421094	0	0.153836	0	0.14161	0	0.628708	0.523846	0.429979	0.065774	0.151039	0.422952	0.453012	[HR]	Coenzyme transport and metabolism;; General function prediction only	--	--	--	[R]	General function prediction only	alpha/beta hydrolase fold	Probable lysophospholipase BODYGUARD 1 OS=Arabidopsis thaliana OX=3702 GN=BDG1 PE=2 SV=1	S	Function unknown	putative transcription factor MYC2-like [Capsicum annuum]
Capana00g000277	0.45414	0.052196	0.228566	12.9533	29.8925	24.5359	0.234892	0.992822	1.28706	9.11262	0.604971	12.5715	0	0	0	3.34486	1.62697	2.37842	0.214431	0.584103	2.40736	28.286	2.60298	2.97797	--	--	Molecular Function: actin binding (GO:0003779);; Cellular Component: cytoplasm (GO:0005737);; Cellular Component: Arp2/3 protein complex (GO:0005885);; Biological Process: actin filament polymerization (GO:0030041);; Biological Process: Arp2/3 complex-mediated actin nucleation (GO:0034314);;	K05758|1.6e-70|cann:107852184|K05758 actin related protein 2/3 complex, subunit 2 | (RefSeq) actin-related protein 2/3 complex subunit 2B-like	Endocytosis (ko04144)	--	--	Arp2/3 complex, 34 kD subunit p34-Arc	Actin-related protein 2/3 complex subunit 2B OS=Arabidopsis thaliana OX=3702 GN=ARPC2B PE=2 SV=1	Z	Cytoskeleton	PREDICTED: actin-related protein 2/3 complex subunit 2B [Capsicum annuum]
Capana00g000279	0.791468	0.809999	0.856047	0.659519	0.513733	0.478523	0.109452	0.075266	0.107094	0.39843	0.745531	0.374815	1.53048	1.36538	1.48801	1.01786	1.49812	0.688902	0.221123	0.43041	0.601278	0.740348	0.66126	0.756	--	--	--	K23541|6.7e-53|pda:103710599|K23541 Ca2+/H+ antiporter, TMEM165/GDT1 family | (RefSeq) pentatricopeptide repeat-containing protein At5g04780, mitochondrial-like	--	[R]	General function prediction only	PPR repeat	Pentatricopeptide repeat-containing protein At4g02750 OS=Arabidopsis thaliana OX=3702 GN=PCMP-H24 PE=3 SV=1	S	Function unknown	PREDICTED: pentatricopeptide repeat-containing protein At1g09410-like [Capsicum annuum]
Capana00g000280	0	0	0	0	0	0	0.263222	0.175648	0.181607	0	0	0	1.097	1.03854	1.72805	0.262804	0.472143	0.19603	2.41769	3.40889	4.77449	0.407604	0.422598	0.631296	--	--	Molecular Function: ubiquitin-protein transferase activity (GO:0004842);; Molecular Function: metal ion binding (GO:0046872);;	K11971|6.7e-92|cann:107850706|K11971 E3 ubiquitin-protein ligase RNF14 [EC:2.3.2.31] | (RefSeq) E3 ubiquitin-protein ligase RNF14-like	--	[O]	Posttranslational modification, protein turnover, chaperones	IBR domain, a half RING-finger domain	--	O	Posttranslational modification, protein turnover, chaperones	putative serine/threonine-protein kinase BUD32 -like protein isoform X1 [Capsicum annuum]
Capana00g000281	4.19271	2.96262	2.02767	2.46994	1.56116	2.04534	0.869185	1.68464	2.09634	0.523021	0.86581	1.31952	2.23696	1.77197	1.9016	1.96945	3.39679	0.860703	2.35208	3.41433	3.51903	1.42697	2.3152	1.25238	--	--	--	--	--	--	--	Domain of unknown function (DUF3883)	Protein NO VEIN OS=Arabidopsis thaliana OX=3702 GN=NOV PE=1 SV=1	S	Function unknown	hypothetical protein FXO37_19301 [Capsicum annuum]
Capana00g000284	20.988	12.0331	9.26861	9.90711	8.55609	9.9519	7.58345	7.74082	8.27714	9.31232	8.55977	10.2176	4.70574	5.91783	4.42693	6.02479	7.76451	5.83969	6.63174	10.544	8.1524	9.46054	8.41085	9.54803	[O]	Posttranslational modification, protein turnover, chaperones	Cellular Component: integral component of membrane (GO:0016021);;	--	--	[O]	Posttranslational modification, protein turnover, chaperones	Phospholipid methyltransferase	--	O	Posttranslational modification, protein turnover, chaperones	PREDICTED: uncharacterized protein LOC107852722 [Capsicum annuum]
Capana00g000285	2.12441	1.8271	1.50756	1.3579	1.11025	0.872432	2.32874	1.85537	1.87972	0.424085	1.26844	0.328427	0.272742	0.273388	0.35633	1.10451	0.530166	0.714853	1.47842	1.83929	1.69406	0.48695	0.448868	0.802897	--	--	--	--	--	--	--	--	--	S	Function unknown	putative cytosolic 5'-nucleotidase 3-like [Capsicum annuum]
Capana00g000286	11.0828	9.35269	8.83809	7.24502	9.81335	10.0524	13.2423	19.3282	9.90192	9.2119	12.5865	12.7519	21.1796	15.9926	19.9856	24.0112	26.5985	21.4523	28.3688	24.0205	33.9437	23.3161	30.6364	17.8002	--	--	Molecular Function: DNA binding (GO:0003677);; Molecular Function: DNA ligase (ATP) activity (GO:0003910);; Molecular Function: ATP binding (GO:0005524);; Biological Process: DNA ligation involved in DNA repair (GO:0051103);;	K10777|4.3e-71|sot:102578397|K10777 DNA ligase 4 [EC:6.5.1.1] | (RefSeq) DNA ligase 4	Non-homologous end-joining (ko03450)	--	--	--	--	L	Replication, recombination and repair	hypothetical protein FXO37_29318 [Capsicum annuum]
Capana00g000287	0	0	0	0	0.040121	0.020331	0	0.113317	0	0	0	0	0.008938	0	0	0	0	0.01124	0	0	0	0	0	0.010624	[R]	General function prediction only	Molecular Function: ATP binding (GO:0005524);;	K10706|2.5e-136|vvi:100855072|K10706 senataxin [EC:3.6.4.-] | (RefSeq) uncharacterized LOC100855072	--	--	--	UvrD-like helicase C-terminal domain	--	L	Replication, recombination and repair	hypothetical protein FXO37_06930 [Capsicum annuum]
Capana00g000290	4.88674	5.84053	5.20674	6.61256	4.84152	1.98986	5.50094	5.34379	5.26161	6.56415	6.63533	0.617922	3.28052	9.19664	8.78866	6.5379	7.4541	7.56548	7.91705	8.06586	8.85914	5.92584	6.26854	3.61968	--	--	Cellular Component: integral component of membrane (GO:0016021);;	--	--	--	--	DnaJ domain	--	O	Posttranslational modification, protein turnover, chaperones	hypothetical protein FXO38_12368 [Capsicum annuum]
Capana00g000292	14.0912	16.5846	18.5911	29.9251	30.6482	32.2778	12.3311	15.6528	23.6305	27.9605	22.6508	28.1542	19.1613	20.937	22.1575	36.3914	54.4001	36.98	21.4161	19.456	23.518	42.1986	44.6275	25.5275	[J]	Translation, ribosomal structure and biogenesis	Molecular Function: molecular_function (GO:0003674);; Molecular Function: nucleic acid binding (GO:0003676);; Molecular Function: RNA binding (GO:0003723);; Molecular Function: structural constituent of ribosome (GO:0003735);; Molecular Function: structural molecule activity (GO:0005198);; Molecular Function: binding (GO:0005488);; Cellular Component: cellular_component (GO:0005575);; Cellular Co…	K02953|1.5e-55|cann:107857105|K02953 small subunit ribosomal protein S13e | (RefSeq) 40S ribosomal protein S13-like	Ribosome (ko03010)	[J]	Translation, ribosomal structure and biogenesis	Ribosomal protein S15	40S ribosomal protein S13 OS=Glycine max OX=3847 GN=RPS13 PE=2 SV=1	J	Translation, ribosomal structure and biogenesis	hypothetical protein GH714_026488 [Hevea brasiliensis]
Capana00g000293	0	0	0	1.15358	0.665318	1.0344	0	0	0	0.589174	0.84257	0.40605	0.472725	0.324908	0.644748	0.704992	1.23932	0.455631	0.506117	0.241086	0.075424	0.555152	0	0.371408	--	--	--	--	--	--	--	WRC	--	S	Function unknown	putative pentatricopeptide repeat-containing protein-like [Capsicum annuum]
Capana00g000294	42.7862	39.1767	31.4598	48.3689	57.6332	53.1912	18.6245	0.094859	19.9975	33.3415	37.4574	49.4623	23.7196	24.0659	26.0816	28.8673	25.4896	39.1717	0.599024	12.9216	10.5	33.7609	44.3713	27.7084	--	--	Molecular Function: metal ion binding (GO:0046872);;	K09377|7.0e-115|cann:107857106|K09377 cysteine and glycine-rich protein | (RefSeq) LIM domain-containing protein WLIM1-like	--	[TZ]	Signal transduction mechanisms;; Cytoskeleton	LIM domain	LIM domain-containing protein WLIM1 OS=Arabidopsis thaliana OX=3702 GN=WLIM1 PE=1 SV=1	--	--	PREDICTED: LIM domain-containing protein WLIM1-like [Capsicum annuum]
Capana00g000295	0	1.0643	0	0	0	0.31832	0	0.020417	0	0	1.424	0	0.799738	0	0	0	0	0	1.03574	0.027901	0	0	0	0	[J]	Translation, ribosomal structure and biogenesis	Biological Process: mature ribosome assembly (GO:0042256);;	K14574|4.7e-63|cann:107867738|K14574 ribosome maturation protein SDO1 | (RefSeq) ribosome maturation protein SBDS	Ribosome biogenesis in eukaryotes (ko03008)	[J]	Translation, ribosomal structure and biogenesis	SBDS protein C-terminal domain	--	J	Translation, ribosomal structure and biogenesis	Ribosome maturation protein SBDS [Capsicum chinense]
Capana00g000298	48.5966	34.6462	34.0078	17.3236	16.5592	13.9856	21.8423	19.9747	16.4229	13.9254	12.6054	12.6219	2.70127	4.3048	0.970165	0.761066	1.12089	2.11749	1.72995	2.73975	0.408768	0.730593	0	2.96295	[M]	Cell wall/membrane/envelope biogenesis	Molecular Function: ATP binding (GO:0005524);; Molecular Function: ATPase activity (GO:0016887);;	K05681|1.3e-18|nto:104101789|K05681 ATP-binding cassette, subfamily G (WHITE), member 2 | (RefSeq) ABC transporter G family member 9-like	ABC transporters (ko02010)	[Q]	Secondary metabolites biosynthesis, transport and catabolism	ABC transporter	ABC transporter G family member 7 OS=Arabidopsis thaliana OX=3702 GN=ABCG7 PE=2 SV=1	Q	Secondary metabolites biosynthesis, transport and catabolism	hypothetical protein FXO37_13988 [Capsicum annuum]
Capana00g000300	1.72538	1.6192	1.97373	2.4251	3.06139	1.8484	2.30205	2.38584	2.40548	2.13963	1.94792	1.88691	1.68497	2.00444	1.64137	2.40126	3.02156	2.67901	3.78648	2.3331	2.20593	3.09016	3.37172	1.61993	--	--	Molecular Function: RNA binding (GO:0003723);; Molecular Function: helicase activity (GO:0004386);; Molecular Function: ATP binding (GO:0005524);; Molecular Function: transferase activity (GO:0016740);; Molecular Function: metal ion binding (GO:0046872);;	K12818|1.0e-168|sot:102589433|K12818 ATP-dependent RNA helicase DHX8/PRP22 [EC:3.6.4.13] | (RefSeq) putative uncharacterized protein At4g01020, chloroplastic	Spliceosome (ko03040)	[O]	Posttranslational modification, protein turnover, chaperones	IBR domain, a half RING-finger domain	ATP-dependent RNA helicase DEAH11, chloroplastic OS=Arabidopsis thaliana OX=3702 GN=At4g01020 PE=3 SV=1	A	RNA processing and modification	putative E3 ubiquitin-protein ligase RING1-like [Capsicum annuum]
Capana00g000301	2.51343	1.16855	1.33592	7.86483	9.83045	10.093	2.63466	5.60662	3.45066	8.81908	7.79961	8.59434	3.01172	1.53455	1.79505	7.62224	5.06433	2.85331	5.57887	1.80474	1.65596	8.78484	12.1525	10.2555	--	--	Cellular Component: host cell nucleus (GO:0042025);;	K21777|8.0e-233|cann:107857108|K21777 G2/mitotic-specific cyclin-B, other | (RefSeq) G2/mitotic-specific cyclin S13-7-like	--	[D]	Cell cycle control, cell division, chromosome partitioning	Cyclin, N-terminal domain	G2/mitotic-specific cyclin S13-6 OS=Glycine max OX=3847 PE=2 SV=1	D	Cell cycle control, cell division, chromosome partitioning	G2/mitotic-specific cyclin S13-6 [Capsicum annuum]
Capana00g000302	0	0	0	0	0.237302	0.047069	0	0	0	0	0	0	0	0	0	0	0	0	0	0	0	0	0	0	[QV]	Secondary metabolites biosynthesis, transport and catabolism;; Defense mechanisms	Molecular Function: monooxygenase activity (GO:0004497);; Molecular Function: iron ion binding (GO:0005506);; Cellular Component: integral component of membrane (GO:0016021);; Molecular Function: oxidoreductase activity, acting on paired donors, with incorporation or reduction of molecular oxygen (GO:0016705);; Molecular Function: heme binding (GO:0020037);;	K20667|3.7e-188|cann:107857111|K20667 beta-amyrin 28-monooxygenase [EC:1.14.14.126] | (RefSeq) beta-amyrin 28-oxidase-like	--	[QI]	Secondary metabolites biosynthesis, transport and catabolism;; Lipid transport and metabolism	Cytochrome P450	Beta-amyrin 28-monooxygenase OS=Medicago truncatula OX=3880 GN=CYP716A12 PE=1 SV=1	Q	Secondary metabolites biosynthesis, transport and catabolism	PREDICTED: beta-amyrin 28-oxidase-like, partial [Capsicum annuum]
Capana00g000303	0	0	0	0	0.109328	0.091116	0	0	0	0.111043	0.050103	0	0	0	0.145176	0.132157	0	0	0.067849	0	0.057662	0.10576	0.413154	0	--	--	--	--	--	--	--	--	--	S	Function unknown	PREDICTED: probable F-box protein At5g04010 [Capsicum annuum]
Capana00g000305	1.26609	7.71851	2.25166	1.45378	0	0	31.6389	44.9982	25.4107	12.1155	15.6291	14.9692	0	0	0	0	0.150345	0.157254	0.075823	0	0	0	0.037444	0	--	--	--	--	--	--	--	--	--	--	--	PREDICTED: uncharacterized protein LOC107852453 isoform X3 [Capsicum annuum]
Capana00g000306	0	0	0.051489	0	0	0	0	0	0	0	0	0.031285	0	0	0	0	0	0	0	0	0	0.056059	0	0.149519	--	--	Molecular Function: RNA binding (GO:0003723);;	K21444|1.0e-121|cann:107867309|K21444 poly(rC)-binding protein 3/4 | (RefSeq) KH domain-containing protein At4g18375-like	--	[AR]	RNA processing and modification;; General function prediction only	KH domain	KH domain-containing protein HEN4 OS=Arabidopsis thaliana OX=3702 GN=HEN4 PE=1 SV=1	A	RNA processing and modification	PREDICTED: KH domain-containing protein At4g18375-like [Capsicum annuum]
Capana00g000307	0	0.323138	10.353	5.18359	13.5222	15.3777	13.7947	12.0313	7.87672	11.7637	3.40572	5.05139	13.0386	12.7471	13.6991	14.9074	5.74728	6.42156	0.649914	13.4577	9.63667	11.243	11.3954	11.2038	--	--	Molecular Function: nucleic acid binding (GO:0003676);; Cellular Component: nucleus (GO:0005634);;	K10610|4.7e-161|cann:107856556|K10610 DNA damage-binding protein 1 | (RefSeq) DNA damage-binding protein 1	Nucleotide excision repair (ko03420);; Ubiquitin mediated proteolysis (ko04120)	[L]	Replication, recombination and repair	CPSF A subunit region	DNA damage-binding protein 1 OS=Solanum cheesmaniae OX=142759 GN=DDB1 PE=3 SV=1	L	Replication, recombination and repair	PREDICTED: DNA damage-binding protein 1 isoform X1 [Capsicum annuum]
Capana00g000308	40.1136	59.1581	57.594	74.4186	108.822	88.0215	45.208	45.8408	44.471	62.1344	52.3131	58.2295	65.1502	63.2513	68.2441	110.878	138.836	118.004	41.2891	40.2223	44.445	71.1686	75.5314	56.3107	--	--	Molecular Function: translation initiation factor activity (GO:0003743);; Cellular Component: cytoplasm (GO:0005737);;	K03259|1.1e-93|cann:107853558|K03259 translation initiation factor 4E | (RefSeq) eIF(iso)4E; eukaryotic translation initiation factor	RNA transport (ko03013)	[J]	Translation, ribosomal structure and biogenesis	Eukaryotic initiation factor 4E	Eukaryotic translation initiation factor isoform 4E-2 OS=Oryza sativa subsp. japonica OX=39947 GN=Os10g0467600 PE=2 SV=2	J	Translation, ribosomal structure and biogenesis	eukaryotic translation initiation factor [Capsicum annuum]
Capana00g000311	0	0	0	0	0.032766	0	0	0	0	0	0	0	0	0	0	0	0	0	0.058937	0	0	0	0	0	--	--	--	--	--	--	--	--	--	--	--	hypothetical protein FXO37_27189 [Capsicum annuum]
Capana00g000313	9.39296	11.0976	10.3481	11.7097	13.6349	13.3405	10.207	9.83839	9.62596	9.67871	13.2292	10.4651	12.6463	8.96415	13.2222	13.6704	14.2619	13.4861	12.3186	13.6074	13.8513	9.30162	14.3407	11.8205	--	--	Cellular Component: endoplasmic reticulum (GO:0005783);; Cellular Component: Golgi apparatus (GO:0005794);; Biological Process: pollen exine formation (GO:0010584);; Cellular Component: integral component of membrane (GO:0016021);;	--	--	--	--	--	--	--	--	putative organic cation/carnitine transporter 7-like [Capsicum annuum]
Capana00g000314	52.2566	53.5889	54.7356	57.0159	55.1483	48.7302	59.5132	62.8625	52.1179	53.8622	47.5923	48.7777	62.077	65.3479	60.6902	59.3953	54.2298	58.141	55.1254	62.9308	62.8371	49.8091	42.4634	58.116	[R]	General function prediction only	Biological Process: nitrogen compound metabolic process (GO:0006807);;	K13566|4.5e-78|cann:107856117|K13566 omega-amidase [EC:3.5.1.3] | (RefSeq) omega-amidase, chloroplastic-like	Alanine, aspartate and glutamate metabolism (ko00250)	[E]	Amino acid transport and metabolism	Carbon-nitrogen hydrolase	Omega-amidase, chloroplastic OS=Arabidopsis thaliana OX=3702 GN=NLP3 PE=1 SV=1	E	Amino acid transport and metabolism	Omega-amidase NIT2 [Capsicum chinense]
Capana00g000315	179.348	136.33	69.9529	1659.05	385.556	551.497	187.685	238.581	303.486	1666.22	1629.45	1841.31	59.611	59.5493	60.2822	424.717	362.713	275.621	294.172	218.731	277.328	776.353	816.013	933.488	--	--	--	--	--	--	--	BURP domain	BURP domain-containing protein 17 OS=Oryza sativa subsp. japonica OX=39947 GN=BURP17 PE=2 SV=1	S	Function unknown	PREDICTED: BURP domain-containing protein BNM2A-like [Capsicum annuum]
Capana00g000316	29.82	21.6436	23.0276	11.3741	13.6278	7.43921	9.69405	15.7779	16.772	9.06138	7.44718	9.86069	7.23024	1.20659	5.12934	11.5431	10.9047	14.4415	14.6362	20.6189	4.5223	5.08787	6.30721	7.51877	[G]	Carbohydrate transport and metabolism	Cellular Component: integral component of membrane (GO:0016021);; Molecular Function: transmembrane transporter activity (GO:0022857);;	K08193|1.1e-223|cann:107857112|K08193 MFS transporter, ACS family, solute carrier family 17 (sodium-dependent inorganic phosphate cotransporter), other | (RefSeq) sodium-dependent phosphate transport protein 1, chloroplastic-like	--	[G]	Carbohydrate transport and metabolism	Major Facilitator Superfamily	Sodium-dependent phosphate transport protein 1, chloroplastic OS=Arabidopsis thaliana OX=3702 GN=ANTR1 PE=1 SV=1	G	Carbohydrate transport and metabolism	PREDICTED: sodium-dependent phosphate transport protein 1, chloroplastic-like [Capsicum annuum]
Capana00g000317	4.28266	7.47217	4.44118	6.01229	3.53217	3.97567	3.91587	5.60057	6.42443	5.98636	5.50722	7.37954	3.05305	2.63411	2.87509	6.62788	6.52309	7.61485	6.0427	2.44592	2.32472	5.23755	4.20014	5.75569	--	--	Molecular Function: DNA binding (GO:0003677);; Cellular Component: nucleus (GO:0005634);; Biological Process: regulation of transcription, DNA-templated (GO:0006355);;	K20043|6.0e-26|aip:107640400|K20043 clathrin coat assembly protein AP180 | (RefSeq) putative clathrin assembly protein At5g35200	--	--	--	Dof domain, zinc finger	Dof zinc finger protein DOF5.1 OS=Arabidopsis thaliana OX=3702 GN=DOF5.1 PE=2 SV=1	B	Chromatin structure and dynamics	Dof zinc finger protein DOF5.1 [Capsicum annuum]
Capana00g000318	0	0.059452	0	0	0	0	0	0	0.096598	0	0.025986	0	0	0	0	0.022198	0.012868	0.065552	0.04966	0.020717	0	0.053321	0	0.084608	[G]	Carbohydrate transport and metabolism	Molecular Function: polygalacturonase activity (GO:0004650);; Cellular Component: extracellular region (GO:0005576);; Biological Process: carbohydrate metabolic process (GO:0005975);; Biological Process: cell wall organization (GO:0071555);;	K01213|4.0e-172|aip:107645968|K01213 galacturan 1,4-alpha-galacturonidase [EC:3.2.1.67] | (RefSeq) polygalacturonase At1g48100-like	Pentose and glucuronate interconversions (ko00040)	--	--	Glycosyl hydrolases family 28	Polygalacturonase At1g48100 OS=Arabidopsis thaliana OX=3702 GN=At1g48100 PE=2 SV=1	G	Carbohydrate transport and metabolism	PREDICTED: polygalacturonase At1g48100-like isoform X1 [Capsicum annuum]
Capana00g000320	26.011	37.9704	35.9825	36.452	50.4529	42.6161	52.3123	48.3579	41.1731	51.2406	42.4902	47.8423	15.5938	11.7901	15.576	19.1577	16.796	11.4913	19.4017	17.0567	22.7125	25.3416	22.423	14.5567	--	--	Biological Process: mitochondrial fission (GO:0000266);; Cellular Component: mitochondrial outer membrane (GO:0005741);; Cellular Component: integral component of membrane (GO:0016021);; Biological Process: peroxisome fission (GO:0016559);;	K17969|3.6e-91|cann:107852693|K17969 mitochondrial fission 1 protein | (RefSeq) mitochondrial fission 1 protein A-like	--	[M]	Cell wall/membrane/envelope biogenesis	Fis1 C-terminal tetratricopeptide repeat	Mitochondrial fission 1 protein A OS=Arabidopsis thaliana OX=3702 GN=FIS1A PE=1 SV=1	M	Cell wall/membrane/envelope biogenesis	Mitochondrial fission 1 protein B [Capsicum chinense]
Capana00g000321	0.595658	0.800582	0.3697	1.95146	4.49486	2.51547	2.84281	2.49739	2.87814	3.23052	2.43642	2.20646	30.2989	30.1146	20.7375	22.5177	8.42793	37.5129	2.32932	1.68102	2.46765	1.13966	0.726076	0.585496	--	--	Molecular Function: N-acetyltransferase activity (GO:0008080);;	K22246|7.6e-129|cann:107852865|K22246 tyramine N-feruloyltransferase [EC:2.3.1.110] | (RefSeq) tyramine N-feruloyltransferase 4/11	--	--	--	Acetyltransferase (GNAT) family	Tyramine N-feruloyltransferase 10/30 OS=Nicotiana tabacum OX=4097 GN=THT10 PE=1 SV=2	E	Amino acid transport and metabolism	PREDICTED: tyramine N-feruloyltransferase 4/11 [Capsicum annuum]
Capana00g000323	8.52996	16.6336	17.2697	16.0365	19.2744	0.177634	17.8576	22.8304	17.8191	15.1549	17.8848	5.87731	19.6712	17.082	27.1341	24.7348	23.9996	23.1277	24.3995	1.05357	28.5595	17.2431	0.138611	17.2714	--	--	Cellular Component: integral component of membrane (GO:0016021);;	K09540|2.0e-215|cann:107857114|K09540 translocation protein SEC63 | (RefSeq) dnaJ protein ERDJ2A-like	Protein export (ko03060);; Protein processing in endoplasmic reticulum (ko04141)	[A]	RNA processing and modification	Sec63 Brl domain	DnaJ protein ERDJ2A OS=Arabidopsis thaliana OX=3702 GN=ERDJ2A PE=1 SV=1	O	Posttranslational modification, protein turnover, chaperones	DnaJ protein ERDJ2A [Capsicum annuum]
Capana00g000324	2.62847	14.6015	24.1449	0.392878	1.32159	0.441584	20.3814	14.4947	8.23502	1.8577	2.83097	1.5265	1.20881	2.3361	2.70712	0.587418	0.63782	0.443117	0	0	0	0	0	0	[T]	Signal transduction mechanisms	Molecular Function: nucleotide binding (GO:0000166);; Molecular Function: molecular_function (GO:0003674);; Molecular Function: binding (GO:0005488);; Cellular Component: cellular_component (GO:0005575);; Cellular Component: cell (GO:0005623);; Cellular Component: plasma membrane (GO:0005886);; Molecular Function: drug binding (GO:0008144);; Cellular Component: membrane (GO:0016020);; Molecular F…	--	--	--	--	Universal stress protein family	--	T	Signal transduction mechanisms	PREDICTED: universal stress protein A-like protein [Capsicum annuum]
Capana00g000325	8.07221	8.97743	11.1533	12.5832	12.5585	12.0738	9.49525	8.03962	8.79964	13.0446	12.0984	10.9252	13.8363	12.8326	13.6487	10.3336	7.54658	10.805	7.80903	5.67685	8.57042	8.05058	6.6121	12.116	--	--	Molecular Function: molecular_function (GO:0003674);; Molecular Function: binding (GO:0005488);; Molecular Function: protein binding (GO:0005515);; Cellular Component: cellular_component (GO:0005575);; Cellular Component: intracellular (GO:0005622);; Cellular Component: cell (GO:0005623);; Cellular Component: cytoplasm (GO:0005737);; Cellular Component: endosome (GO:0005768);; Cellular Component:…	K12200|1.5e-142|sot:102601117|K12200 programmed cell death 6-interacting protein | (RefSeq) ALG-2 interacting protein X	Endocytosis (ko04144)	[R]	General function prediction only	BRO1-like domain	Vacuolar-sorting protein BRO1 OS=Arabidopsis thaliana OX=3702 GN=BRO1 PE=1 SV=1	S	Function unknown	putative nuclear pore complex protein Nup98-Nup96-like [Capsicum annuum]
Capana00g000332	4.38607	8.61698	0.03995	54.3237	133.491	130.353	0.205298	23.2349	26.4976	75.9575	76.1943	79.7403	28.5423	26.688	26.2879	71.1538	83.2344	70.31	2.38971	0.293953	0.396142	117.84	118.533	79.7408	[G]	Carbohydrate transport and metabolism	Molecular Function: fructose-bisphosphate aldolase activity (GO:0004332);; Biological Process: glycolytic process (GO:0006096);;	K01623|9.2e-198|cann:107852345|K01623 fructose-bisphosphate aldolase, class I [EC:4.1.2.13] | (RefSeq) fructose-bisphosphate aldolase cytoplasmic isozyme-like	Glycolysis / Gluconeogenesis (ko00010);; Pentose phosphate pathway (ko00030);; Fructose and mannose metabolism (ko00051);; Carbon fixation in photosynthetic organisms (ko00710);; Carbon metabolism (ko01200);; Biosynthesis of amino acids (ko01230)	[G]	Carbohydrate transport and metabolism	Fructose-bisphosphate aldolase class-I	Fructose-bisphosphate aldolase 6, cytosolic OS=Arabidopsis thaliana OX=3702 GN=FBA6 PE=1 SV=1	G	Carbohydrate transport and metabolism	PREDICTED: fructose-bisphosphate aldolase cytoplasmic isozyme-like, partial [Capsicum annuum]
Capana00g000333	12.2279	9.56797	9.06213	23.2792	21.9473	24.7517	14.8647	15.654	18.8084	20.5747	23.8177	22.3564	10.1289	13.0915	12.5069	17.4303	21.455	15.3383	20.3064	16.234	18.955	20.9744	20.0329	23.9389	--	--	Molecular Function: kinase activity (GO:0016301);; Biological Process: phosphatidylinositol phosphorylation (GO:0046854);; Biological Process: phosphatidylinositol-mediated signaling (GO:0048015);;	K00888|1.0e-118|cann:107855633|K00888 phosphatidylinositol 4-kinase A [EC:2.7.1.67] | (RefSeq) phosphatidylinositol 4-kinase alpha 1-like	Inositol phosphate metabolism (ko00562);; Phosphatidylinositol signaling system (ko04070)	[T]	Signal transduction mechanisms	Phosphatidylinositol 3- and 4-kinase	Phosphatidylinositol 4-kinase alpha 1 OS=Arabidopsis thaliana OX=3702 GN=PI4KA1 PE=1 SV=2	T	Signal transduction mechanisms	PREDICTED: phosphatidylinositol 4-kinase alpha 2-like, partial [Capsicum annuum]
Capana00g000334	16.4352	41.333	32.2446	36.5339	39.687	38.0882	54.599	82.4819	95.3372	72.8857	72.4335	80.2226	0.199028	0.211352	0	11.196	13.1264	3.81672	116.107	55.3141	76.7789	86.3302	113.489	54.5346	[Q]	Secondary metabolites biosynthesis, transport and catabolism	Molecular Function: lactoylglutathione lyase activity (GO:0004462);; Molecular Function: metal ion binding (GO:0046872);;	--	--	--	--	Glyoxalase/Bleomycin resistance protein/Dioxygenase superfamily	--	S	Function unknown	PREDICTED: virulence protein STM3117-like [Capsicum annuum]
Capana00g000338	8.30843	9.44001	8.8627	8.76963	17.4788	9.25977	9.11675	8.64252	5.88934	5.28593	7.75688	6.80009	10.7941	9.58232	8.49287	19.279	25.131	29.8097	8.68643	9.39358	9.17196	9.019	7.26239	7.46036	--	--	Biological Process: chromatin remodeling (GO:0006338);; Cellular Component: Ino80 complex (GO:0031011);;	K11666|1.9e-292|cann:107856039|K11666 INO80 complex subunit B | (RefSeq) uncharacterized LOC107856039	--	--	--	PAPA-1-like conserved region	--	S	Function unknown	PREDICTED: uncharacterized protein LOC107856039 [Capsicum annuum]
Capana00g000339	7.65787	8.98627	10.3286	8.306	11.5516	10.3555	8.31077	8.56212	9.09785	11.7277	9.1241	10.008	10.2105	9.52463	8.25923	11.0234	7.13082	9.44648	11.8158	10.439	12.5855	7.49387	8.52361	9.82738	--	--	Molecular Function: transcription factor activity, sequence-specific DNA binding (GO:0003700);; Cellular Component: nucleus (GO:0005634);; Molecular Function: zinc ion binding (GO:0008270);; Cellular Component: integral component of membrane (GO:0016021);;	K15683|6.2e-95|cann:107873289|K15683 NF-X1-type zinc finger protein NFXL1 | (RefSeq) NF-X1-type zinc finger protein NFXL2	--	[K]	Transcription	--	NF-X1-type zinc finger protein NFXL2 OS=Arabidopsis thaliana OX=3702 GN=NFXL2 PE=1 SV=2	K	Transcription	PREDICTED: NF-X1-type zinc finger protein NFXL2 [Capsicum annuum]
Capana00g000341	1.03897	1.08695	0.287889	0.427494	3.12362	0.656114	0.268175	0.91886	0.306097	1.47943	0.901891	1.25099	1.34475	0.708946	1.57919	2.38219	1.89987	0.794693	4.78651	1.25517	0.319413	3.07091	0.460746	0.420904	--	--	--	--	--	--	--	--	--	S	Function unknown	Protein TAR1 [Capsicum baccatum]
Capana00g000346	0.198516	0.512354	2.213	0.656821	0.511779	0.640991	2.31333	1.84234	1.42967	0.140604	0.166526	0.626926	4.38839	4.58936	5.00323	0.386529	0.341492	0.441223	0.176735	3.2871	2.94567	0.206155	0.164067	0.224795	[T]	Signal transduction mechanisms	Molecular Function: solute:proton antiporter activity (GO:0015299);; Cellular Component: integral component of membrane (GO:0016021);;	--	--	[P]	Inorganic ion transport and metabolism	--	Sodium/hydrogen exchanger 7 OS=Arabidopsis thaliana OX=3702 GN=NHX7 PE=1 SV=1	P	Inorganic ion transport and metabolism	PREDICTED: sodium/hydrogen exchanger 7-like, partial [Capsicum annuum]
Capana00g000347	9.00094	6.31349	6.49432	13.6381	15.7372	10.4429	8.84941	8.31105	8.24463	9.11487	10.1418	10.146	8.20913	6.76714	4.94072	12.7157	13.6287	14.4351	11.4857	7.12601	11.3387	12.4435	16.516	12.6446	--	--	--	--	--	--	--	--	--	--	--	PREDICTED: tropomyosin-like [Capsicum annuum]
Capana00g000348	0	0.017558	0.263753	0	0	0	0	0	0.045686	0	0	0	0.184115	0.379058	0.273578	0.040468	0.023151	0	0.067986	0	0	0	0	0	--	--	Biological Process: protein import into nucleus (GO:0006606);;	K20222|2.7e-243|cann:107852058|K20222 importin-5 | (RefSeq) importin-5-like	--	[YU]	Nuclear structure;; Intracellular trafficking, secretion, and vesicular transport	HEAT-like repeat	--	--	--	PREDICTED: importin-5-like, partial [Capsicum annuum]
Capana00g000349	0	0	0	0	0	0	0	0	0	0	0	0	0	0	0	0	0	0	0.310587	0.18661	0	0	0.130745	0	[Q]	Secondary metabolites biosynthesis, transport and catabolism	Molecular Function: oxidoreductase activity, acting on single donors with incorporation of molecular oxygen, incorporation of two atoms of oxygen (GO:0016702);; Molecular Function: metal ion binding (GO:0046872);;	K00465|4.0e-27|dcr:108213415|K00465 carotenoid 9,10(9',10')-cleavage dioxygenase 1 [EC:1.13.11.-] | (RefSeq) carotenoid 9,10(9',10')-cleavage dioxygenase 1-like isoform X1	--	--	--	Retinal pigment epithelial membrane protein	9-cis-epoxycarotenoid dioxygenase NCED2, chloroplastic OS=Solanum lycopersicum OX=4081 GN=NCED2 PE=2 SV=1	Q	Secondary metabolites biosynthesis, transport and catabolism	PREDICTED: carotenoid 9,10(9',10')-cleavage dioxygenase 1-like, partial [Capsicum annuum]
Capana00g000351	1.10111	1.78793	0.539309	0.814907	0.695947	0.668782	0.463153	0.068934	1.40173	1.40003	0.950277	0.688327	0	0	0	0	0	0.037056	0	0	0	0	0.071762	0.17383	--	--	Molecular Function: zinc ion binding (GO:0008270);;	K03798|2.0e-17|vvi:100266289|K03798 cell division protease FtsH [EC:3.4.24.-] | (RefSeq) ATP-dependent zinc metalloprotease FTSH 6, chloroplastic	--	[R]	General function prediction only	PPR repeat	Pentatricopeptide repeat-containing protein At4g38010 OS=Arabidopsis thaliana OX=3702 GN=PCMP-E45 PE=3 SV=1	S	Function unknown	PREDICTED: pentatricopeptide repeat-containing protein At1g04840-like, partial [Capsicum annuum]
Capana00g000353	5.29056	5.41662	7.56442	6.8297	5.64653	4.60447	3.48121	4.79123	3.41163	3.70016	3.66147	4.80691	9.91008	10.7646	11.3084	9.24475	7.78334	10.1925	5.04023	7.02473	5.68449	5.97471	5.02374	4.05638	--	--	Molecular Function: poly(ADP-ribose) glycohydrolase activity (GO:0004649);; Biological Process: carbohydrate metabolic process (GO:0005975);;	K07759|3.9e-110|sly:101251564|K07759 poly(ADP-ribose) glycohydrolase [EC:3.2.1.143] | (RefSeq) poly(ADP-ribose) glycohydrolase 1-like isoform X1	--	[T]	Signal transduction mechanisms	Poly (ADP-ribose) glycohydrolase (PARG)	Poly(ADP-ribose) glycohydrolase 1 OS=Arabidopsis thaliana OX=3702 GN=PARG1 PE=1 SV=2	T	Signal transduction mechanisms	PREDICTED: poly(ADP-ribose) glycohydrolase 1-like [Capsicum annuum]
Capana00g000355	0	0.06474	0	1.06432	0.025719	0.12062	0	0.028329	0.705708	0.103173	0.038031	0.735776	0.293272	0	0.16539	0.035278	0.054172	0.5071	1.24337	0.034411	0.026699	0.004781	0.138784	0	--	--	--	--	--	[R]	General function prediction only	--	Nuclear intron maturase 2, mitochondrial OS=Arabidopsis thaliana OX=3702 GN=NMAT2 PE=1 SV=1	S	Function unknown	hypothetical protein FXO37_23387, partial [Capsicum annuum]
Capana00g000356	0	0	0	0	0.063268	0	0	0	0	0	0	0	0	0	0	0	0	0	0	0.06194	0.077512	0	0	0.121353	[Q]	Secondary metabolites biosynthesis, transport and catabolism	Molecular Function: oxidoreductase activity (GO:0016491);; Molecular Function: metal ion binding (GO:0046872);;	K14975|2.0e-42|psom:113311621|K14975 codeine 3-O-demethylase [EC:1.14.11.32] | (RefSeq) codeine O-demethylase	Isoquinoline alkaloid biosynthesis (ko00950)	[QR]	Secondary metabolites biosynthesis, transport and catabolism;; General function prediction only	non-haem dioxygenase in morphine synthesis N-terminal	Probable 2-oxoglutarate/Fe(II)-dependent dioxygenase OS=Papaver somniferum OX=3469 GN=DIOX2 PE=2 SV=1	Q	Secondary metabolites biosynthesis, transport and catabolism	beta-amyrin synthase [Capsicum annuum]
Capana00g000357	0.503658	2.603	0.502807	0.33122	0.3773	0	0.187628	0.667725	1.09963	0.652636	0.892451	0.077183	0.143057	0	0.212702	0.717008	0.060415	0.585263	0.514891	0.611303	0.385301	0.27232	0.279894	0.21806	--	--	--	--	--	--	--	--	--	--	--	PREDICTED: protein KAKU4 [Capsicum annuum]
Capana00g000358	0	0	0	0	0	0	0	0	0	0	0	0	0.057664	0.102665	0.381295	0	0	0	0	0	0	0	0	0	--	--	Cellular Component: integral component of membrane (GO:0016021);;	K10664|3.4e-15|cqi:110706648|K10664 E3 ubiquitin-protein ligase ATL6/9/15/31/42/55 [EC:2.3.2.27] | (RefSeq) E3 ubiquitin-protein ligase ATL9-like	--	[O]	Posttranslational modification, protein turnover, chaperones	Ring finger domain	Putative RING-H2 finger protein ATL71 OS=Arabidopsis thaliana OX=3702 GN=ATL71 PE=3 SV=1	O	Posttranslational modification, protein turnover, chaperones	PREDICTED: putative RING-H2 finger protein ATL71 [Capsicum annuum]
Capana00g000362	8.06783	6.52526	5.21508	7.28962	8.16518	5.17293	5.35491	5.3889	5.75763	5.93486	8.22205	6.43213	8.22385	6.51123	8.05085	2.80099	4.12995	4.63395	3.47717	5.43477	4.15673	3.64122	1.35072	4.11799	--	--	Molecular Function: ligase activity (GO:0016874);;	K22755|1.1e-178|cann:107852194|K22755 E3 UFM1-protein ligase 1 [EC:2.3.2.-] | (RefSeq) E3 UFM1-protein ligase 1 homolog	--	[S]	Function unknown	E3 UFM1-protein ligase 1	E3 UFM1-protein ligase 1 homolog OS=Arabidopsis thaliana OX=3702 GN=At3g46220 PE=1 SV=1	S	Function unknown	E3 UFM1-protein ligase 1 -like protein [Capsicum annuum]
Capana00g000363	0	0	0	0	0	0	0	0	0	0	0.034675	0	0	0.076447	0	0	0	0	0.040305	0.026049	0	0	0	0	--	--	Molecular Function: nutrient reservoir activity (GO:0045735);;	--	--	--	--	Cupin	Vicilin Jug r 2.0101 (Fragment) OS=Juglans regia OX=51240 PE=1 SV=1	S	Function unknown	hypothetical protein FXO37_32519 [Capsicum annuum]
Capana00g000367	7.68915	13.2758	11.0286	34.7379	37.5778	35.931	26.9063	26.2835	20.8855	39.9726	41.5621	36.1464	13.4921	13.4106	10.876	26.7504	21.6442	14.9557	33.1717	27.1755	24.6685	42.4754	40.8064	35.1919	[R]	General function prediction only	Molecular Function: GTPase activity (GO:0003924);; Molecular Function: GTP binding (GO:0005525);;	K07910|7.3e-70|cann:107853084|K07910 Ras-related protein Rab-18 | (RefSeq) ras-related protein RABC2a-like	--	[R]	General function prediction only	Ras family	Ras-related protein RABC2a OS=Arabidopsis thaliana OX=3702 GN=RABC2A PE=1 SV=1	U	Intracellular trafficking, secretion, and vesicular transport	Ras-related protein RABC2a [Capsicum annuum]
Capana00g000368	4.38101	4.46901	4.72695	3.33685	4.81648	5.13601	1.38149	1.84613	0.853551	3.18202	4.13635	5.33845	11.9	10.0518	11.5803	4.06673	2.48544	5.61218	1.09045	2.54052	2.74636	3.32185	3.00148	3.47405	--	--	Cellular Component: cellular_component (GO:0005575);; Cellular Component: intracellular (GO:0005622);; Cellular Component: cell (GO:0005623);; Cellular Component: cytoplasm (GO:0005737);; Cellular Component: endoplasmic reticulum (GO:0005783);; Biological Process: response to stress (GO:0006950);; Biological Process: defense response (GO:0006952);; Biological Process: biological_process (GO:00081…	K13459|7.0e-15|ghi:107902903|K13459 disease resistance protein RPS2 | (RefSeq) disease resistance protein At4g27190-like isoform X1	Plant-pathogen interaction (ko04626)	[S]	Function unknown	--	BAG-associated GRAM protein 1 OS=Arabidopsis thaliana OX=3702 GN=BAGP1 PE=1 SV=1	S	Function unknown	PREDICTED: BAG-associated GRAM protein 1-like, partial [Capsicum annuum]
Capana00g000372	3.28476	4.13129	6.34617	1.88375	2.49464	0.946933	16.3731	17.2109	9.54219	8.65525	2.40854	1.34042	4.32854	4.55025	4.85236	3.83306	2.59355	4.02023	13.7647	22.0705	23.2034	0.715806	5.88845	7.86735	--	--	Molecular Function: protein serine/threonine kinase activity (GO:0004674);; Molecular Function: ATP binding (GO:0005524);; Cellular Component: integral component of membrane (GO:0016021);; Molecular Function: carbohydrate binding (GO:0030246);; Biological Process: recognition of pollen (GO:0048544);;	K03327|2.3e-14|cic:CICLE_v10018703mg|K03327 multidrug resistance protein, MATE family | (RefSeq) hypothetical protein	--	--	--	S-locus glycoprotein domain	G-type lectin S-receptor-like serine/threonine-protein kinase At2g19130 OS=Arabidopsis thaliana OX=3702 GN=At2g19130 PE=2 SV=1	T	Signal transduction mechanisms	PREDICTED: G-type lectin S-receptor-like serine/threonine-protein kinase At2g19130 [Capsicum annuum]
Capana00g000373	7.11486	6.9558	9.56776	4.47072	7.36703	6.68998	8.56624	13.1855	8.97096	6.81408	6.88311	7.37407	3.66365	4.31598	4.73063	3.39402	4.16927	4.64675	3.07395	5.2574	6.91449	2.71028	3.86452	4.25521	--	--	Cellular Component: spindle (GO:0005819);; Cellular Component: microtubule (GO:0005874);; Biological Process: activation of protein kinase activity (GO:0032147);; Biological Process: regulation of mitotic spindle organization (GO:0060236);;	K16812|2.8e-53|cann:107844127|K16812 targeting protein for Xklp2 | (RefSeq) protein TPX2-like	--	--	--	Cell cycle regulated microtubule associated protein	Protein TPX2 OS=Arabidopsis thaliana OX=3702 GN=TPX2 PE=1 SV=1	S	Function unknown	Protein TPX2 [Capsicum annuum]
Capana00g000374	0	0	0	0.090266	0	0	0	0	0	0	0.04152	0	0	0	0	0	0	0	0	0	0	0	0	0	[I]	Lipid transport and metabolism	Molecular Function: lanosterol synthase activity (GO:0000250);; Cellular Component: lipid droplet (GO:0005811);; Biological Process: triterpenoid biosynthetic process (GO:0016104);; Molecular Function: beta-amyrin synthase activity (GO:0042300);;	K15813|7.7e-245|nau:109226503|K15813 beta-amyrin synthase [EC:5.4.99.39] | (RefSeq) beta-amyrin synthase isoform X1	Sesquiterpenoid and triterpenoid biosynthesis (ko00909)	[I]	Lipid transport and metabolism	Squalene-hopene cyclase N-terminal domain	Beta-amyrin synthase OS=Solanum lycopersicum OX=4081 GN=TTS1 PE=1 SV=1	I	Lipid transport and metabolism	Beta-amyrin synthase [Capsicum annuum]
Capana00g000375	0.494004	0.609366	0.178035	0	0	0.125201	0.922071	0.836391	1.409	0	0	0	0	0	0	0	0	0	2.84038	2.15599	2.24133	0.248659	0.219638	0.146555	--	--	Cellular Component: cellular_component (GO:0005575);; Cellular Component: cell (GO:0005623);; Cellular Component: plasma membrane (GO:0005886);; Biological Process: cellular protein modification process (GO:0006464);; Biological Process: nitrogen compound metabolic process (GO:0006807);; Biological Process: biological_process (GO:0008150);; Biological Process: metabolic process (GO:0008152);; Bio…	--	--	--	--	NPH3 family	Putative BTB/POZ domain-containing protein At3g08660 OS=Arabidopsis thaliana OX=3702 GN=At3g08660 PE=3 SV=1	S	Function unknown	PREDICTED: root phototropism protein 3-like isoform X1 [Capsicum annuum]
Capana00g000376	0.117436	0	0	0.088083	0	0	0.692511	0.526039	0.214177	0.198127	0.084933	0.05739	0.36998	0.559731	0.328556	0.237866	0.515751	0.23345	0.504964	0.684014	0.593579	0.299854	0.04484	0.33242	[P]	Inorganic ion transport and metabolism	Molecular Function: potassium ion transmembrane transporter activity (GO:0015079);; Cellular Component: integral component of membrane (GO:0016021);;	K03549|0.0e+00|cann:107853482|K03549 KUP system potassium uptake protein | (RefSeq) potassium transporter 4-like	--	--	--	K+ potassium transporter	Potassium transporter 4 OS=Arabidopsis thaliana OX=3702 GN=POT4 PE=1 SV=2	P	Inorganic ion transport and metabolism	PREDICTED: potassium transporter 4-like isoform X1 [Capsicum annuum]
Capana00g000377	0	0	0	0	0	0	0	0	0	0	0	0	0	0.116181	0	0	0	0	0	0	0.034064	0	0	0.011335	--	--	Cellular Component: mitochondrion (GO:0005739);;	--	--	--	--	--	--	--	--	hypothetical protein [Capsicum annuum]
Capana00g000380	0	0	0	0	0	0.014294	0	0	0	0	0	0	0	0	0	0	0.017351	0.011411	0	0	0	0	0	0	--	--	--	--	--	--	--	--	--	--	--	hypothetical protein T459_35432 [Capsicum annuum]
Capana00g000383	0	0	0.045629	0.036606	0.425276	0	0	0.07641	0	0.120169	0	0.045407	0	0	0	0.342682	0	0.066572	2.07622	0.177544	0.060097	0.057513	0.036364	0.074208	--	--	--	--	--	--	--	--	--	S	Function unknown	hypothetical protein FXO38_36437, partial [Capsicum annuum]
Capana00g000388	0.885762	0.480001	0	1.77845	1.27848	1.66333	1.13337	1.04594	1.88683	1.05814	1.21802	1.11519	0	2.54936	2.68027	1.69754	0.682295	0.723013	1.96126	1.6981	0	1.42838	0.766682	2.34919	--	--	Molecular Function: RNA polymerase II transcription factor activity, sequence-specific DNA binding (GO:0000981);; Molecular Function: core promoter proximal region sequence-specific DNA binding (GO:0000987);; Cellular Component: nucleus (GO:0005634);; Biological Process: positive regulation of transcription from RNA polymerase II promoter (GO:0045944);; Molecular Function: protein dimerization ac…	K09264|2.8e-10|cic:CICLE_v10032927mg|K09264 MADS-box transcription factor, plant | (RefSeq) hypothetical protein	--	[K]	Transcription	SRF-type transcription factor (DNA-binding and dimerisation domain)	Agamous-like MADS-box protein AGL30 OS=Arabidopsis thaliana OX=3702 GN=AGL30 PE=1 SV=1	K	Transcription	hypothetical protein BC332_28419 [Capsicum chinense]
Capana00g000389	0.088703	0.157439	0	0.030724	0	0.123352	0.12087	0.043831	0.068072	0.178045	0.084526	0	0	0	0	0.136119	0.142089	0.030989	0.080023	0	0	0.036229	0.055382	0.160548	--	--	Molecular Function: DNA binding (GO:0003677);; Molecular Function: transcription factor activity, sequence-specific DNA binding (GO:0003700);; Cellular Component: nucleus (GO:0005634);;	K09286|4.1e-24|dcr:108218154|K09286 EREBP-like factor | (RefSeq) ethylene-responsive transcription factor LEP	--	--	--	AP2 domain	Ethylene-responsive transcription factor ESR2 OS=Arabidopsis thaliana OX=3702 GN=ESR2 PE=1 SV=1	K	Transcription	PREDICTED: ethylene-responsive transcription factor ESR1-like [Capsicum annuum]
Capana00g000390	8.83557	10.6866	12.4127	11.4495	13.6834	14.6258	11.7294	14.2697	13.6267	13.8978	8.27478	15.0591	11.8587	13.446	11.0013	15.7126	18.056	16.0316	13.475	10.8479	13.2571	13.2334	12.3914	13.5887	--	--	Molecular Function: RNA binding (GO:0003723);; Cellular Component: cytoplasm (GO:0005737);; Biological Process: intracellular distribution of mitochondria (GO:0048312);;	K03255|1.5e-203|cann:107852591|K03255 protein TIF31 | (RefSeq) clustered mitochondria protein-like	--	[R]	General function prediction only	Tetratricopeptide repeat	Clustered mitochondria protein OS=Arabidopsis thaliana OX=3702 GN=FMT PE=2 SV=1	S	Function unknown	PREDICTED: clustered mitochondria protein-like isoform X1 [Capsicum annuum]
Capana00g000391	0	0.226201	0.10854	0	0.440788	1.14717	0.121419	0.53207	0.190094	0.633034	1.03631	0.480536	0.038909	0	0	0.649642	1.29574	2.19098	1.06744	0.809675	0.424339	0.505232	0.851565	0.528371	--	--	--	--	--	--	--	--	--	--	--	PREDICTED: uncharacterized protein LOC107853108 [Capsicum annuum]
Capana00g000392	0	0	0	0.284241	1.10242	0	0.361859	0	0	0	0.013775	0.036352	0	1.01593	0	0.255431	0	0	0	0.751971	0	0	0	0	--	--	Cellular Component: integral component of membrane (GO:0016021);;	--	--	--	--	Mitochondrial biogenesis AIM24	--	S	Function unknown	putative glycosyltransferase-like [Capsicum annuum]
Capana00g000393	0	0	0.069941	0	0	0	0	0	0	0	0	0.141148	0	0	0	0	0.062398	0	0	0	0	0	0	0	[O]	Posttranslational modification, protein turnover, chaperones	Molecular Function: serine-type endopeptidase activity (GO:0004252);;	--	--	--	--	Peptidase inhibitor I9	Subtilisin-like protease SBT3 OS=Solanum lycopersicum OX=4081 GN=sbt3 PE=1 SV=1	O	Posttranslational modification, protein turnover, chaperones	hypothetical protein T459_02596 [Capsicum annuum]
Capana00g000395	43.44	19.4446	5.77565	16.3798	4.82482	6.62916	3.37272	6.08568	9.79165	3.98321	3.93657	4.60021	5.91178	6.45923	6.79936	1.17237	1.26674	0.462114	5.23686	2.04715	2.40709	1.02885	1.33768	1.93489	--	--	Molecular Function: protein serine/threonine kinase activity (GO:0004674);; Molecular Function: ATP binding (GO:0005524);; Cellular Component: integral component of membrane (GO:0016021);;	K13436|1.5e-28|thj:104802299|K13436 pto-interacting protein 1 [EC:2.7.11.1] | (RefSeq) PTI1-like tyrosine-protein kinase 3 isoform X1	Plant-pathogen interaction (ko04626)	[T]	Signal transduction mechanisms	Protein tyrosine and serine/threonine kinase	PTI1-like tyrosine-protein kinase 3 OS=Arabidopsis thaliana OX=3702 GN=PTI13 PE=1 SV=1	T	Signal transduction mechanisms	Serine/threonine-protein kinase [Capsicum annuum]
Capana00g000396	23.7203	18.7486	15.5165	13.3492	17.0334	15.7226	39.6407	56.2936	37.7588	18.1729	16.6538	19.6203	13.4014	12.2383	13.5671	16.8575	30.8673	17.4753	19.3883	28.3952	34.3393	22.6916	20.8398	22.7652	--	--	--	--	--	--	--	--	--	S	Function unknown	PREDICTED: uncharacterized protein LOC107851569 [Capsicum annuum]
Capana00g000397	9.92632	1.01058	2.07588	1.63815	0.23185	1.41706	15.0883	21.9454	35.6831	4.03232	3.31071	3.32734	0.407859	0.209986	0.511982	4.17804	4.39225	2.07529	13.1101	13.9459	10.4875	1.4446	4.26244	4.50647	[Q]	Secondary metabolites biosynthesis, transport and catabolism	Biological Process: lipid metabolic process (GO:0006629);; Molecular Function: fatty-acyl-CoA reductase (alcohol-forming) activity (GO:0080019);;	K13356|2.2e-247|cann:107875646|K13356 alcohol-forming fatty acyl-CoA reductase [EC:1.2.1.84] | (RefSeq) fatty acyl-CoA reductase 3-like	Cutin, suberine and wax biosynthesis (ko00073);; Peroxisome (ko04146)	[I]	Lipid transport and metabolism	Male sterility protein	Fatty acyl-CoA reductase 3 OS=Arabidopsis thaliana OX=3702 GN=FAR3 PE=1 SV=1	I	Lipid transport and metabolism	PREDICTED: fatty acyl-CoA reductase 3-like isoform X1 [Capsicum annuum]
Capana00g000398	1.12519	1.73204	1.23263	1.32503	1.69161	1.03797	1.19918	1.1398	1.24926	1.89685	0.825038	1.64837	0.851254	1.45211	1.39605	1.91542	3.76541	1.89427	0.862048	0.940409	1.16978	1.9284	3.47679	1.14616	--	--	Biological Process: RNA 5'-end processing (GO:0000966);; Biological Process: tRNA 5'-leader removal (GO:0001682);; Molecular Function: molecular_function (GO:0003674);; Molecular Function: catalytic activity (GO:0003824);; Molecular Function: nuclease activity (GO:0004518);; Molecular Function: endonuclease activity (GO:0004519);; Molecular Function: endoribonuclease activity (GO:0004521);; Molec…	K18213|1.3e-54|cann:107875645|K18213 proteinaceous RNase P [EC:3.1.26.5] | (RefSeq) proteinaceous RNase P 2-like	RNA transport (ko03013)	--	--	--	Proteinaceous RNase P 3 OS=Arabidopsis thaliana OX=3702 GN=PRORP3 PE=1 SV=1	V	Defense mechanisms	PREDICTED: proteinaceous RNase P 2-like [Capsicum annuum]
Capana00g000399	0.915785	0.117801	0.685165	0	0.184339	0.14895	0.524125	0	0	0.142634	0	0.865266	0	2.69202	0	1.57637	1.51365	1.36659	0.879549	2.39067	1.73457	1.28895	2.48387	1.18337	--	--	Cellular Component: nucleus (GO:0005634);; Biological Process: regulation of transcription, DNA-templated (GO:0006355);; Biological Process: histone exchange (GO:0043486);;	K11664|4.0e-113|cann:107855716|K11664 vacuolar protein sorting-associated protein 72 | (RefSeq) SWR1 complex subunit 2-like	--	[R]	General function prediction only	YL1 nuclear protein	SWR1 complex subunit 2 OS=Arabidopsis thaliana OX=3702 GN=SWC2 PE=1 SV=1	S	Function unknown	SWR1 complex subunit 2 [Capsicum annuum]
Capana00g000400	2.39872	3.54612	3.32711	6.72086	20.5089	10.9425	6.19984	7.40584	4.27017	10.4186	9.61715	10.4324	26.7846	24.8645	27.9651	5.8378	15.832	19.7519	3.34606	4.78755	5.32066	9.87225	13.3601	5.3657	[E]	Amino acid transport and metabolism	Molecular Function: 2-isopropylmalate synthase activity (GO:0003852);; Biological Process: leucine biosynthetic process (GO:0009098);;	K01649|4.8e-87|cann:107851945|K01649 2-isopropylmalate synthase [EC:2.3.3.13] | (RefSeq) 2-isopropylmalate synthase A	Valine, leucine and isoleucine biosynthesis (ko00290);; Pyruvate metabolism (ko00620);; 2-Oxocarboxylic acid metabolism (ko01210);; Biosynthesis of amino acids (ko01230)	[E]	Amino acid transport and metabolism	LeuA allosteric (dimerisation) domain	2-isopropylmalate synthase A OS=Solanum pennellii OX=28526 GN=IPMSA PE=2 SV=1	E	Amino acid transport and metabolism	PREDICTED: 2-isopropylmalate synthase A [Capsicum annuum]
Capana00g000401	1.21682	0.308621	1.30564	2.85266	2.77804	1.3026	2.14917	2.33625	2.03162	3.77242	2.97985	3.06377	1.90373	2.00943	2.37432	0	0.616671	1.68777	2.40796	1.64474	2.87949	3.66517	0	3.22822	--	--	Molecular Function: AT DNA binding (GO:0003680);; Cellular Component: nucleus (GO:0005634);;	--	--	--	--	--	AT-hook motif nuclear-localized protein 10 OS=Arabidopsis thaliana OX=3702 GN=AHL10 PE=1 SV=2	K	Transcription	hypothetical protein FXO37_29550 [Capsicum annuum]
Capana00g000405	8.1788	9.7876	9.98408	6.41148	8.27644	8.67638	6.50251	7.71904	6.19256	7.91847	7.01629	7.62695	17.0773	15.8084	14.1465	7.29509	6.73079	6.70299	6.0601	10.0682	7.73351	4.45415	3.33964	8.02949	--	--	Biological Process: response to acid chemical (GO:0001101);; Molecular Function: molecular_function (GO:0003674);; Molecular Function: transcription factor activity, sequence-specific DNA binding (GO:0003700);; Cellular Component: cellular_component (GO:0005575);; Cellular Component: intracellular (GO:0005622);; Cellular Component: cell (GO:0005623);; Cellular Component: nucleus (GO:0005634);; Bi…	K14494|2.8e-16|pop:18106830|K14494 DELLA protein | (RefSeq) uncharacterized protein LOC18106830	Plant hormone signal transduction (ko04075)	--	--	RWP-RK domain	Protein NLP7 OS=Arabidopsis thaliana OX=3702 GN=NLP7 PE=1 SV=2	K	Transcription	PREDICTED: protein NLP7-like isoform X1 [Capsicum annuum]
Capana00g000406	87.94	67.4868	72.9624	61.5981	47.58	62.4129	119.563	105.175	108.437	87.6512	82.3499	83.3566	51.5657	46.5111	50.019	58.2515	65.7546	61.73	100.365	100.407	93.2167	82.7311	81.9524	91.6243	--	--	--	--	--	--	--	--	--	--	--	--
Capana00g000407	0	0.050537	0	0	0.202902	0	0	0	0	0.14916	0	0	0.495069	0.502149	0.536301	2.3682	2.20919	1.06803	6.15308	0.475951	0.370734	1.57478	0.790958	0.706076	--	--	--	--	--	--	--	--	--	--	--	hypothetical protein BC332_33780 [Capsicum chinense]
Capana00g000410	0.185656	0.032478	0.124692	0	0.086758	0	0.113414	0	0.090465	0	0.068125	0.028555	0.028551	0.088827	0.051399	0	0.022951	0	0.356992	0	0.064593	0	0.058725	0.027332	[K]	Transcription	Molecular Function: DNA binding (GO:0003677);; Molecular Function: DNA-directed 5'-3' RNA polymerase activity (GO:0003899);; Biological Process: transcription, DNA-templated (GO:0006351);; Molecular Function: zinc ion binding (GO:0008270);; Cellular Component: chloroplast (GO:0009507);;	K03046|0.0e+00|cann:13540194|K03046 DNA-directed RNA polymerase subunit beta' [EC:2.7.7.6] | (RefSeq) rpoC2, C329_p078; RNA polymerase beta'' subunit	RNA polymerase (ko03020)	--	--	RNA polymerase Rpb1, domain 5	DNA-directed RNA polymerase subunit beta'' OS=Solanum tuberosum OX=4113 GN=rpoC2 PE=3 SV=1	K	Transcription	hypothetical protein [Capsicum annuum var. glabriusculum]
Capana00g000413	0.069625	0	0	0	0	0	0.308063	0.432887	0.043479	0	0	0	1.74335	1.07404	0.455179	0.215609	0	0.243271	2.57756	2.24918	5.2059	0.334256	0.363728	0.151736	--	--	Molecular Function: ubiquitin-protein transferase activity (GO:0004842);;	K11971|1.8e-147|cann:107856582|K11971 E3 ubiquitin-protein ligase RNF14 [EC:2.3.2.31] | (RefSeq) E3 ubiquitin-protein ligase RNF14-like	--	[O]	Posttranslational modification, protein turnover, chaperones	RWD domain	--	O	Posttranslational modification, protein turnover, chaperones	PREDICTED: E3 ubiquitin-protein ligase RNF14-like [Capsicum annuum]
Capana00g000414	0.076307	0.070269	0.763762	0.006206	0.100907	0.1486	0.396863	0.239272	0.216124	0.018345	0.213318	0.06455	0.142253	0.028118	0.149182	0.051698	0	0.049129	2.65558	0.347825	0.079829	0.006132	0.014328	0.139027	[C]	Energy production and conversion	Molecular Function: ATP binding (GO:0005524);; Cellular Component: chloroplast thylakoid membrane (GO:0009535);; Biological Process: ATP synthesis coupled proton transport (GO:0015986);; Cellular Component: proton-transporting ATP synthase complex, catalytic core F(1) (GO:0045261);; Molecular Function: proton-transporting ATP synthase activity, rotational mechanism (GO:0046933);;	K02112|2.2e-277|cann:13540225|K02112 F-type H+/Na+-transporting ATPase subunit beta [EC:7.1.2.2 7.2.2.1] | (RefSeq) atpB, C329_p061; ATP synthase CF1 beta subunit	Oxidative phosphorylation (ko00190);; Photosynthesis (ko00195)	[C]	Energy production and conversion	ATP synthase alpha/beta family, nucleotide-binding domain	ATP synthase subunit beta, chloroplastic OS=Nicotiana bigelovii OX=4088 GN=atpB PE=3 SV=1	C	Energy production and conversion	ATP synthase CF1 beta subunit [Capsicum annuum]
Capana00g000416	0	0	0	0.037771	0.247236	0.603132	0	0	0	0	0	0	0	0	0	2.21186	1.33238	1.263	0	0	0	0.146272	0	0.782026	--	--	--	--	--	--	--	Zinc finger, C3HC4 type (RING finger)	Probable E3 ubiquitin-protein ligase XBOS34 OS=Oryza sativa subsp. japonica OX=39947 GN=XBOS34 PE=2 SV=1	I	Lipid transport and metabolism	hypothetical protein FXO37_31488 [Capsicum annuum]
Capana00g000418	0.185087	0.151801	0.150672	0.222089	0.190536	0.082784	0.059387	0	0.069752	0.14679	0.04366	0	0.081063	0.184529	0.450732	0.123795	0.201499	0.195264	0.218921	0.135142	0.183679	0.191887	0.205002	0.111845	--	--	Cellular Component: Golgi membrane (GO:0000139);; Biological Process: intracellular protein transport (GO:0006886);; Biological Process: vesicle fusion with Golgi apparatus (GO:0048280);;	--	--	[U]	Intracellular trafficking, secretion, and vesicular transport	Uso1 / p115 like vesicle tethering protein, C terminal region	Golgin candidate 6 OS=Arabidopsis thaliana OX=3702 GN=GC6 PE=1 SV=2	U	Intracellular trafficking, secretion, and vesicular transport	Golgin candidate 6 [Capsicum annuum]
Capana00g000424	0	0	0	0	0.142243	0	0	0	0	0	0	0	0	0	0	0	0.142381	0	0	0	0	0	0	0	[H]	Coenzyme transport and metabolism	Molecular Function: O-methyltransferase activity (GO:0008171);; Biological Process: methylation (GO:0032259);; Molecular Function: protein dimerization activity (GO:0046983);;	K16040|2.3e-113|nau:109216978|K16040 trans-resveratrol di-O-methyltransferase [EC:2.1.1.240] | (RefSeq) trans-resveratrol di-O-methyltransferase-like	Stilbenoid, diarylheptanoid and gingerol biosynthesis (ko00945)	[R]	General function prediction only	O-methyltransferase domain	Trans-resveratrol di-O-methyltransferase OS=Vitis vinifera OX=29760 GN=ROMT PE=1 SV=2	S	Function unknown	putative trans-resveratrol di-O-methyltransferase-like [Capsicum annuum]
Capana00g000426	9.27355	6.16167	6.39142	10.0229	8.93361	10.4652	11.0527	12.4587	8.97812	10.8381	10.6159	10.3755	8.22683	7.02618	6.9263	10.1454	11.7514	7.65128	14.1642	10.5625	12.9163	11.1834	11.4143	13.6006	--	--	Cellular Component: nucleosome (GO:0000786);; Molecular Function: double-stranded telomeric DNA binding (GO:0003691);; Cellular Component: nucleolus (GO:0005730);; Biological Process: nucleosome assembly (GO:0006334);; Biological Process: regulation of transcription from RNA polymerase II promoter (GO:0006357);; Molecular Function: activating transcription factor binding (GO:0033613);; Cellular C…	K09422|2.0e-132|cann:107857117|K09422 transcription factor MYB, plant | (RefSeq) telomere repeat-binding factor 1-like	--	--	--	Myb-like DNA-binding domain	Telomere repeat-binding factor 1 OS=Arabidopsis thaliana OX=3702 GN=TRB1 PE=1 SV=1	B	Chromatin structure and dynamics	PREDICTED: telomere repeat-binding factor 1-like isoform X2 [Capsicum annuum]
Capana00g000428	12.1878	4.01918	4.36491	67.6207	45.873	63.6592	8.32618	2.58968	17.5902	46.0101	47.2555	56.1493	0.330473	21.5845	19.4122	68.4041	80.0222	24.5652	36.347	15.2578	9.06356	91.2158	117.295	67.0025	--	--	Cellular Component: nucleosome (GO:0000786);; Molecular Function: DNA binding (GO:0003677);; Cellular Component: nucleus (GO:0005634);; Molecular Function: protein heterodimerization activity (GO:0046982);;	K11251|3.5e-74|cann:107856188|K11251 histone H2A | (RefSeq) histone H2A	--	[B]	Chromatin structure and dynamics	C-terminus of histone H2A	Histone H2A OS=Petroselinum crispum OX=4043 PE=2 SV=1	B	Chromatin structure and dynamics	PREDICTED: histone H2A [Capsicum annuum]
Capana00g000429	2.35869	2.27999	3.45553	0.687227	3.87471	1.7372	2.8669	0.132258	2.74912	1.88707	0.989482	0.768759	24.3457	22.7018	21.3525	3.75761	4.52116	6.02267	1.59585	2.97025	4.73571	1.59739	1.20839	0.751794	--	--	Molecular Function: transcription factor activity, sequence-specific DNA binding (GO:0003700);; Cellular Component: nucleus (GO:0005634);; Molecular Function: sequence-specific DNA binding (GO:0043565);;	K13423|1.3e-09|bna:106452319|K13423 WRKY transcription factor 25 | (RefSeq) probable WRKY transcription factor 25	MAPK signaling pathway - plant (ko04016);; Plant-pathogen interaction (ko04626)	--	--	WRKY DNA -binding domain	Probable WRKY transcription factor 75 OS=Arabidopsis thaliana OX=3702 GN=WRKY75 PE=1 SV=1	K	Transcription	PREDICTED: probable WRKY transcription factor 75 [Capsicum annuum]
Capana00g000430	17.1163	19.258	21.193	21.3063	26.4498	20.5146	30.3496	39.4278	23.2557	18.0853	19.8487	18.4702	31.7326	34.9565	33.4917	43.55	48.8555	35.8215	97.6279	76.3265	88.8349	51.672	75.1496	45.8762	--	--	Cellular Component: integral component of membrane (GO:0016021);;	--	--	[TR]	Signal transduction mechanisms;; General function prediction only	TLC domain	--	T	Signal transduction mechanisms	PREDICTED: transmembrane protein 56-B-like [Capsicum annuum]
Capana00g000431	0	0.930109	0.268833	0	0.117999	0	0.466086	0.41677	0	0.052718	0.057162	0.04913	0.54689	0	0	0	0.115615	0.433523	0.635465	0.271142	2.61567	0.243732	0.768152	0.164928	--	--	--	--	--	--	--	Pollen protein Ole e 1 like	--	S	Function unknown	hypothetical protein T459_17412 [Capsicum annuum]
Capana00g000433	0.134217	0.075732	0.334931	1.26671	1.45925	1.58472	0.306917	0.331359	0.038285	1.43239	1.54931	1.82751	7.36323	8.86389	7.72648	7.19166	7.31902	8.83971	0.40271	0.968654	0.757829	2.95396	2.19478	4.13597	--	--	Molecular Function: ADP binding (GO:0043531);;	K13457|9.3e-44|zju:107414247|K13457 disease resistance protein RPM1 | (RefSeq) disease resistance protein RPM1-like	Plant-pathogen interaction (ko04626)	[T]	Signal transduction mechanisms	NB-ARC domain	Probable disease resistance protein At1g58390 OS=Arabidopsis thaliana OX=3702 GN=At1g58390 PE=2 SV=4	T	Signal transduction mechanisms	hypothetical protein T459_07655 [Capsicum annuum]
Capana00g000434	3.52788	3.79853	2.97499	1.43466	2.50392	0.593412	1.88107	4.80489	0.853373	1.88061	1.69176	3.54935	0.756362	0.064856	3.19552	5.58668	4.70115	3.30249	5.48539	6.01645	4.36881	2.08231	0.74348	3.9584	[O]	Posttranslational modification, protein turnover, chaperones	Molecular Function: peptidyl-prolyl cis-trans isomerase activity (GO:0003755);;	K09571|7.0e-164|cann:107856264|K09571 FK506-binding protein 4/5 [EC:5.2.1.8] | (RefSeq) peptidyl-prolyl cis-trans isomerase FKBP65-like	--	[O]	Posttranslational modification, protein turnover, chaperones	FKBP-type peptidyl-prolyl cis-trans isomerase	Peptidyl-prolyl cis-trans isomerase FKBP65 OS=Arabidopsis thaliana OX=3702 GN=FKBP65 PE=1 SV=1	O	Posttranslational modification, protein turnover, chaperones	FK506-binding protein 1, partial [Capsicum annuum]
Capana00g000435	0.349072	0.517007	0.294785	12.521	9.32483	7.74207	3.98399	3.86602	0	16.4559	12.667	16.2905	0.384235	0.206496	0.45243	19.8469	4.68399	4.69541	3.58929	5.12085	0	14.3415	8.04624	2.84333	[P]	Inorganic ion transport and metabolism	Molecular Function: ATP binding (GO:0005524);; Cellular Component: integral component of membrane (GO:0016021);; Molecular Function: cation-transporting ATPase activity (GO:0019829);; Biological Process: metal ion transport (GO:0030001);; Molecular Function: metal ion binding (GO:0046872);;	K01534|5.6e-243|cann:107854209|K01534 Zn2+/Cd2+-exporting ATPase [EC:7.2.2.12 7.2.2.21] | (RefSeq) cadmium/zinc-transporting ATPase HMA3-like	--	[P]	Inorganic ion transport and metabolism	haloacid dehalogenase-like hydrolase	Putative cadmium/zinc-transporting ATPase HMA4 OS=Arabidopsis thaliana OX=3702 GN=HMA4 PE=1 SV=2	P	Inorganic ion transport and metabolism	PREDICTED: cadmium/zinc-transporting ATPase HMA3-like [Capsicum annuum]
Capana00g000436	0.124076	1.16157	0.019586	9.96717	0.094601	4.79729	0.802539	1.5231	2.23863	10.652	6.48586	9.58346	1.41532	0.08855	1.17585	3.20948	0.083805	2.02214	0.525166	0.101677	0.864476	0.151814	3.38011	10.4225	--	--	Biological Process: reproduction (GO:0000003);; Molecular Function: regulatory region nucleic acid binding (GO:0001067);; Biological Process: developmental process involved in reproduction (GO:0003006);; Molecular Function: molecular_function (GO:0003674);; Molecular Function: nucleic acid binding (GO:0003676);; Molecular Function: DNA binding (GO:0003677);; Molecular Function: transcription fact…	--	--	[P]	Inorganic ion transport and metabolism	--	Protein tesmin/TSO1-like CXC 2 OS=Arabidopsis thaliana OX=3702 GN=TCX2 PE=1 SV=1	P	Inorganic ion transport and metabolism	PREDICTED: protein tesmin/TSO1-like CXC 2 [Capsicum annuum]
Capana00g000437	8.13084	6.25396	5.96023	6.02323	6.41749	6.28048	7.12317	7.37558	7.29753	6.29184	5.95484	5.59642	7.67431	7.51652	7.66979	6.6788	8.07751	6.61407	8.14751	8.92574	9.08771	7.64149	7.59053	6.33282	[KL]	Transcription;; Replication, recombination and repair	Molecular Function: DNA binding (GO:0003677);; Molecular Function: helicase activity (GO:0004386);; Molecular Function: ATP binding (GO:0005524);; Biological Process: DNA repair (GO:0006281);; Biological Process: chromatin remodeling (GO:0006338);; Biological Process: transcription, DNA-templated (GO:0006351);; Cellular Component: Ino80 complex (GO:0031011);;	K11665|1.3e-258|cann:107854858|K11665 DNA helicase INO80 [EC:3.6.4.12] | (RefSeq) DNA helicase INO80	--	[L]	Replication, recombination and repair	Helicase conserved C-terminal domain	Chromatin-remodeling ATPase INO80 OS=Arabidopsis thaliana OX=3702 GN=INO80 PE=2 SV=2	L	Replication, recombination and repair	DNA helicase INO80 [Capsicum annuum]
Capana00g000438	0.2038	0.39239	0.445834	0.892621	1.86177	0.75895	0.051599	0.488555	0.711546	0.850145	0.495702	1.13059	0.2314	0.111748	0.366249	0.257316	0.264251	0.403579	3.32622	0.614701	0.148063	0.359647	0.551124	0.80429	--	--	Molecular Function: RNA binding (GO:0003723);; Molecular Function: structural constituent of ribosome (GO:0003735);; Cellular Component: mitochondrion (GO:0005739);; Cellular Component: ribosome (GO:0005840);; Biological Process: translation (GO:0006412);;	K02982|8.7e-238|cann:19989169|K02982 small subunit ribosomal protein S3 | (RefSeq) rps3, KY47_p013; ribosomal protein S3	Ribosome (ko03010)	--	--	--	Ribosomal protein S3, mitochondrial OS=Petunia hybrida OX=4102 GN=YRPS3 PE=2 SV=1	J	Translation, ribosomal structure and biogenesis	ribosomal protein S3 [Capsicum annuum]
Capana00g000441	6.66209	1.60109	0.605701	319.551	190.917	256.979	6.14224	8.2383	14.0391	285.479	250.568	316.176	0	0	0.152622	143.053	169.207	31.4645	51.3464	10.8223	7.24504	194.921	214.69	222.533	--	--	--	K14297|2.6e-18|zma:103652516|K14297 nuclear pore complex protein Nup98-Nup96 | (RefSeq) LOW QUALITY PROTEIN: nuclear pore complex protein NUP96-like	RNA transport (ko03013)	--	--	Thaumatin family	Thaumatin-like protein OS=Arabidopsis thaliana OX=3702 GN=At1g18250 PE=2 SV=2	O	Posttranslational modification, protein turnover, chaperones	PREDICTED: thaumatin-like protein [Capsicum annuum]
Capana00g000442	7.28232	9.24705	7.26033	6.45759	9.57776	8.96952	3.86274	6.24442	3.74807	7.14856	7.77269	7.03577	9.74068	9.08219	9.09909	8.42013	4.79095	9.24108	2.39671	5.97928	3.26461	2.16667	1.38581	6.12617	--	--	Cellular Component: THO complex (GO:0000347);; Biological Process: mRNA processing (GO:0006397);; Biological Process: mRNA export from nucleus (GO:0006406);;	K12879|4.0e-37|sot:102606042|K12879 THO complex subunit 2 | (RefSeq) THO complex subunit 2	RNA transport (ko03013);; Spliceosome (ko03040)	[K]	Transcription	--	THO complex subunit 2 OS=Arabidopsis thaliana OX=3702 GN=THO2 PE=1 SV=1	K	Transcription	hypothetical protein FXO38_11331 [Capsicum annuum]
Capana00g000443	0.983699	1.84912	0.427735	1.60393	2.69891	2.2991	1.49436	2.56933	2.48438	1.55447	1.63812	2.05961	1.32746	1.08674	2.4793	1.74275	0.46154	1.29187	2.31772	0.235707	1.99799	1.22855	1.71964	1.24905	--	--	Cellular Component: integral component of membrane (GO:0016021);;	--	--	--	--	Odorant response abnormal 4-like	--	S	Function unknown	hypothetical protein BC332_34298 [Capsicum chinense]
Capana00g000444	0.681949	0.515074	0.589341	0.246182	0.138636	0.040285	0.221103	0	0.376218	0	0.128775	0	0.343347	0.305295	0.358063	0.394992	0.462912	0	0	0.429189	0.342036	0.254586	0	0.152745	[T]	Signal transduction mechanisms	Molecular Function: solute:proton antiporter activity (GO:0015299);; Cellular Component: integral component of membrane (GO:0016021);;	--	--	[P]	Inorganic ion transport and metabolism	Sodium/hydrogen exchanger family	Cation/H(+) antiporter 18 OS=Arabidopsis thaliana OX=3702 GN=CHX18 PE=2 SV=1	P	Inorganic ion transport and metabolism	Cation/H(+) antiporter 18 [Capsicum annuum]
Capana00g000445	0.770993	0.783146	0.481286	3.83751	3.75384	3.59315	1.13254	3.49401	1.49355	3.28827	3.52094	3.64165	1.15825	1.0186	1.82891	2.00309	1.69273	1.86114	2.08795	1.48851	2.97371	3.75337	5.08079	3.06064	--	--	Cellular Component: nucleus (GO:0005634);; Cellular Component: endoplasmic reticulum (GO:0005783);; Cellular Component: integral component of membrane (GO:0016021);;	--	--	--	--	--	--	--	--	hypothetical protein T459_28190 [Capsicum annuum]
Capana00g000446	4.14928	2.11248	2.17367	6.47527	4.61873	4.34334	7.08632	6.294	3.86665	5.54892	5.89342	5.93491	17.0328	16.9312	17.2181	8.28437	5.3041	9.35196	2.0077	4.75828	2.35325	5.17527	3.55357	8.21966	[S]	Function unknown	Biological Process: L-arabinose metabolic process (GO:0046373);; Molecular Function: alpha-L-arabinofuranosidase activity (GO:0046556);;	K09955|5.9e-206|cann:107854038|K09955 uncharacterized protein | (RefSeq) uncharacterized LOC107854038	--	--	--	Beta-L-arabinofuranosidase, GH127	--	S	Function unknown	PREDICTED: uncharacterized protein LOC107854038 [Capsicum annuum]
Capana00g000447	1.57099	0.474292	0.867934	0.471745	0.371503	0.044474	0.630707	0.724097	0.329355	0.152086	0.084598	0.330495	0.259843	0.330513	0.471192	0.039565	0.134987	0.185561	2.50804	0.154985	0.145075	0.023831	0.268625	0.219226	[C]	Energy production and conversion	Molecular Function: iron ion binding (GO:0005506);; Molecular Function: electron carrier activity (GO:0009055);; Cellular Component: chloroplast thylakoid membrane (GO:0009535);; Biological Process: photosynthesis (GO:0015979);; Molecular Function: heme binding (GO:0020037);; Cellular Component: integral component of thylakoid membrane (GO:0031361);;	K02634|2.5e-178|cann:107858750|K02634 apocytochrome f | (RefSeq) cytochrome f-like	Photosynthesis (ko00195)	--	--	Apocytochrome F, N-terminal	Cytochrome f OS=Atropa belladonna OX=33113 GN=petA PE=3 SV=1	C	Energy production and conversion	PREDICTED: cytochrome f-like [Capsicum annuum]
Capana00g000449	4.30999	0	2.73443	0.502634	0.056441	0.705375	3.12507	4.24587	4.33815	1.10369	0	1.39122	0.20199	3.95591	4.1948	8.60164	7.7244	7.53777	0.251078	17.206	21.0836	5.77927	4.09279	8.70247	[T]	Signal transduction mechanisms	Molecular Function: protein kinase activity (GO:0004672);; Molecular Function: calcium ion binding (GO:0005509);; Molecular Function: ATP binding (GO:0005524);; Cellular Component: integral component of membrane (GO:0016021);; Molecular Function: polysaccharide binding (GO:0030247);;	K23544|2.0e-74|brp:103842861|K23544 serine incorporator 1/3 | (RefSeq) serine incorporator 3	--	--	--	Protein kinase domain	Wall-associated receptor kinase-like 22 OS=Arabidopsis thaliana OX=3702 GN=WAKL22 PE=2 SV=1	T	Signal transduction mechanisms	PREDICTED: LOW QUALITY PROTEIN: wall-associated receptor kinase-like 6 [Capsicum annuum]
Capana00g000450	0.231518	0	0	0.02098	0.040146	0	0	0	0.06129	0	0	0	0.044923	0	0	0	0	0.134519	0	0.189077	0	0	0.153396	0	--	--	Biological Process: photosynthetic electron transport in photosystem II (GO:0009772);; Cellular Component: integral component of membrane (GO:0016021);; Molecular Function: electron transporter, transferring electrons within the cyclic electron transport pathway of photosynthesis activity (GO:0045156);;	K02706|3.1e-60|aly:32283168|K02706 photosystem II P680 reaction center D2 protein [EC:1.10.3.9] | (RefSeq) psbD, B9N47_pgp079; photosystem II protein D2	Photosynthesis (ko00195)	--	--	Photosynthetic reaction centre protein	Photosystem II D2 protein OS=Acorus americanus OX=263995 GN=psbD PE=3 SV=1	C	Energy production and conversion	putative photosystem II [Medicago truncatula]
Capana00g000451	23.2558	13.003	10.7652	117.091	58.0253	98.4616	8.15786	0.398772	10.7357	97.0303	92.5237	133.404	1.80081	0.15453	1.70549	22.6509	42.167	8.10771	10.5725	6.56911	7.38892	56.3737	38.233	77.0295	--	--	Molecular Function: methyltransferase activity (GO:0008168);;	K05929|8.3e-47|cann:107854150|K05929 phosphoethanolamine N-methyltransferase [EC:2.1.1.103] | (RefSeq) phosphomethylethanolamine N-methyltransferase-like	Glycerophospholipid metabolism (ko00564)	[IR]	Lipid transport and metabolism;; General function prediction only	--	Phosphoethanolamine N-methyltransferase 3 OS=Arabidopsis thaliana OX=3702 GN=NMT3 PE=2 SV=2	I	Lipid transport and metabolism	Phosphoethanolamine N-methyltransferase, partial [Capsicum annuum]
Capana00g000452	43.4824	28.3652	21.7449	19.2263	31.7503	35.2688	22.8652	64.2964	61.7874	35.0199	34.7918	65.6147	52.8969	66.8395	55.5049	46.1877	71.7108	52.1489	84.0984	74.4977	87.2268	42.9847	51.7968	34.0894	[R]	General function prediction only	Molecular Function: protein kinase activity (GO:0004672);; Molecular Function: ATP binding (GO:0005524);;	K08287|1.0e-176|cann:107852573|K08287 dual-specificity kinase [EC:2.7.12.1] | (RefSeq) serine/threonine-protein kinase AFC2-like	--	[T]	Signal transduction mechanisms	Protein kinase domain	Serine/threonine-protein kinase AFC2 OS=Arabidopsis thaliana OX=3702 GN=AFC2 PE=1 SV=1	T	Signal transduction mechanisms	PREDICTED: serine/threonine-protein kinase AFC2-like [Capsicum annuum]
Capana00g000453	466.735	292.7	170.61	6.92447	3.35244	3.02323	226.326	191.937	264.466	9.68074	9.33626	19.0623	27.9908	26.8827	23.6469	3.56992	8.34965	1.83208	197.407	160.157	124.834	9.47639	7.11544	10.9114	[E]	Amino acid transport and metabolism	Cellular Component: mitochondrion (GO:0005739);; Cellular Component: glycine cleavage complex (GO:0005960);; Biological Process: glycine decarboxylation via glycine cleavage system (GO:0019464);;	K02437|1.2e-55|cann:107854965|K02437 glycine cleavage system H protein | (RefSeq) glycine cleavage system H protein, mitochondrial-like	Glycine, serine and threonine metabolism (ko00260);; Glyoxylate and dicarboxylate metabolism (ko00630);; Carbon metabolism (ko01200)	[E]	Amino acid transport and metabolism	Glycine cleavage H-protein	Glycine cleavage system H protein, mitochondrial OS=Flaveria anomala OX=35877 GN=GDCSH PE=2 SV=1	E	Amino acid transport and metabolism	PREDICTED: glycine cleavage system H protein, mitochondrial-like [Capsicum annuum]
Capana00g000454	0	0	0	0.13348	0.02618	0.034186	0	0	0	0	0.025166	0	0	0	0	0	0	0	0	0	0	0	0	0	--	--	Biological Process: defense response (GO:0006952);; Molecular Function: ADP binding (GO:0043531);;	K13457|1.3e-107|sot:102584726|K13457 disease resistance protein RPM1 | (RefSeq) disease resistance protein RPM1-like	Plant-pathogen interaction (ko04626)	[T]	Signal transduction mechanisms	NB-ARC domain	Disease resistance protein RGA5 OS=Oryza sativa subsp. japonica OX=39947 GN=RGA5 PE=1 SV=1	T	Signal transduction mechanisms	hypothetical protein T459_02380 [Capsicum annuum]
Capana00g000455	33.8389	53.5129	87.4499	59.4274	37.0999	47.314	77.1183	78.5798	64.5697	88.1123	78.7817	67.1658	90.3516	87.0665	88.7623	60.0493	59.8701	62.7328	53.1291	55.5769	71.1277	46.676	46.796	53.3785	--	--	Molecular Function: protein binding (GO:0005515);; Biological Process: multicellular organism development (GO:0007275);; Biological Process: regulation of mitotic cell cycle (GO:0007346);; Biological Process: biological_process (GO:0008150);; Biological Process: genetic transfer (GO:0009292);; Biological Process: DNA mediated transformation (GO:0009294);; Biological Process: cellular process (GO:…	K11684|2.3e-55|adu:107479554|K11684 bromodomain-containing factor 1 | (RefSeq) transcription factor GTE4 isoform X1	--	[K]	Transcription	Bromodomain extra-terminal - transcription regulation	Transcription factor GTE7 OS=Arabidopsis thaliana OX=3702 GN=GTE7 PE=2 SV=1	K	Transcription	PREDICTED: transcription factor GTE7-like [Capsicum annuum]
Capana00g000458	0.377236	0.981363	0.888824	0.076128	0.14814	0	0.222971	0.537877	0.716932	0.101256	0.097685	0.208911	5.25121	5.08619	5.51613	1.92289	0.966904	4.07143	1.08587	1.9891	1.11824	0.725449	0.375233	0.789778	--	--	Cellular Component: integral component of membrane (GO:0016021);;	K13466|2.1e-20|cic:CICLE_v10007014mg|K13466 EIX receptor 1/2 | (RefSeq) hypothetical protein	Plant-pathogen interaction (ko04626)	[R]	General function prediction only	Leucine rich repeat N-terminal domain	Receptor-like protein 6 OS=Arabidopsis thaliana OX=3702 GN=RLP6 PE=3 SV=1	S	Function unknown	hypothetical protein T459_22308 [Capsicum annuum]
Capana00g000459	17.1979	17.4952	19.9548	26.776	27.2194	29.0398	14.091	17.6612	14.2058	23.9208	22.5235	22.4841	26.2575	24.82	24.3977	21.4954	17.7457	21.7301	13.5854	18.1352	13.9636	14.5004	13.7614	20.4103	--	--	Molecular Function: molecular_function (GO:0003674);; Molecular Function: binding (GO:0005488);; Molecular Function: protein binding (GO:0005515);; Cellular Component: cellular_component (GO:0005575);; Cellular Component: intracellular (GO:0005622);; Cellular Component: cell (GO:0005623);; Cellular Component: cytoplasm (GO:0005737);; Cellular Component: endosome (GO:0005768);; Cellular Component:…	K12200|3.0e-238|cann:107852792|K12200 programmed cell death 6-interacting protein | (RefSeq) ALG-2 interacting protein X-like	Endocytosis (ko04144)	[R]	General function prediction only	BRO1-like domain	Vacuolar-sorting protein BRO1 OS=Arabidopsis thaliana OX=3702 GN=BRO1 PE=1 SV=1	S	Function unknown	PREDICTED: ALG-2 interacting protein X-like, partial [Capsicum annuum]
Capana00g000462	0	0	0	0	0	0	0	0	0	0	0	0	0	0	0	0	0	0	0.239628	0.039642	0	0	0	0	--	--	--	--	--	--	--	--	--	--	--	hypothetical protein [Ammopiptanthus mongolicus]
Capana00g000463	1.67864	0.045685	2.59222	2.63051	0.17415	0.051084	0.035322	0.038674	1.57184	3.03073	0.136344	0.182363	0.08118	0.431221	0.126803	0.221264	0.988934	4.10943	0.231664	0.035331	0.938013	1.10032	0.336184	3.1389	--	--	Molecular Function: DNA binding (GO:0003677);; Cellular Component: nucleus (GO:0005634);;	--	--	--	--	--	--	--	--	PREDICTED: uncharacterized protein LOC107856270 [Capsicum annuum]
Capana00g000465	26.998	25.2945	21.0358	496.568	355.252	400.286	16.6508	21.2869	24.5284	270.304	237.926	245.318	4.47256	4.41009	4.85927	269.399	365.568	212.61	28.9509	14.6199	12.4799	166.604	242.135	170.669	--	--	--	K12173|2.1e-26|gmx:100794341|K12173 BRCA1-A complex subunit BRE | (RefSeq) BRISC and BRCA1-A complex member 2	Homologous recombination (ko03440)	--	--	Thaumatin family	Osmotin-like protein OS=Solanum lycopersicum OX=4081 PE=1 SV=1	O	Posttranslational modification, protein turnover, chaperones	PREDICTED: osmotin-like protein [Capsicum annuum]
Capana00g000466	0.224081	0.083431	0.137186	0	0	0	0	0.114981	0	0	0	0	11.9725	10.8075	11.5582	0.171534	0	0	0	0	0.254606	0	0	0	--	--	Cellular Component: integral component of membrane (GO:0016021);;	K16224|3.5e-51|boe:106304564|K16224 senescence-induced receptor-like serine/threonine-protein kinase | (RefSeq) senescence-induced receptor-like serine/threonine-protein kinase	MAPK signaling pathway - plant (ko04016);; Plant-pathogen interaction (ko04626)	--	--	Malectin-like domain	Uncharacterized protein At1g24485 OS=Arabidopsis thaliana OX=3702 GN=RWK1 PE=2 SV=2	S	Function unknown	hypothetical protein T459_28234 [Capsicum annuum]
Capana00g000467	0.70691	0	0	0	0.186233	0.416955	0.708738	0.839767	0.623775	0.489174	1.69487	0.24228	0.349577	0.109413	0.172309	0.603563	0.515512	0.254229	0.479757	0.869915	0.406309	0.860655	0.353474	1.03355	--	--	--	K08740|5.7e-39|sly:101263336|K08740 DNA mismatch repair protein MSH4 | (RefSeq) DNA mismatch repair protein MSH4 isoform X1	--	[L]	Replication, recombination and repair	--	DNA mismatch repair protein MSH4 OS=Arabidopsis thaliana OX=3702 GN=MSH4 PE=2 SV=1	L	Replication, recombination and repair	DNA mismatch repair protein MSH4 [Capsicum chinense]
Capana00g000469	10.8573	9.581	7.49185	38.2856	24.0359	25.7996	8.64486	5.05124	9.53646	9.5569	12.9194	17.1789	35.0478	36.1647	37.7473	31.3663	21.4444	29.2099	5.26495	8.60297	10.2953	13.4144	17.204	4.96076	[E]	Amino acid transport and metabolism	Molecular Function: nucleotide binding (GO:0000166);; Biological Process: cellular amino acid metabolic process (GO:0006520);; Biological Process: cellular response to nitrogen starvation (GO:0006995);; Molecular Function: oxidoreductase activity, acting on the CH-NH2 group of donors, NAD or NADP as acceptor (GO:0016639);; Biological Process: response to nitrogen compound (GO:1901698);;	K00261|1.8e-176|cann:107852706|K00261 glutamate dehydrogenase (NAD(P)+) [EC:1.4.1.3] | (RefSeq) glutamate dehydrogenase	Arginine biosynthesis (ko00220);; Alanine, aspartate and glutamate metabolism (ko00250);; Nitrogen metabolism (ko00910);; Carbon metabolism (ko01200)	[E]	Amino acid transport and metabolism	Glutamate/Leucine/Phenylalanine/Valine dehydrogenase	Glutamate dehydrogenase OS=Solanum lycopersicum OX=4081 GN=GDH1 PE=2 SV=1	E	Amino acid transport and metabolism	PREDICTED: glutamate dehydrogenase [Capsicum annuum]
Capana00g000470	0	0	0	0.201542	0.097195	1.61826	0.155284	0.063557	0.023572	0.421935	0.018168	0.995013	0	0	0.026911	0.056793	1.82018	0.05894	0.072502	0.10399	0.942002	1.19397	1.65036	1.08611	--	--	Biological Process: pseudouridine synthesis (GO:0001522);; Molecular Function: RNA binding (GO:0003723);; Cellular Component: nucleolus (GO:0005730);; Biological Process: rRNA processing (GO:0006364);;	K11128|7.2e-53|cann:107844723|K11128 H/ACA ribonucleoprotein complex subunit 1 | (RefSeq) putative H/ACA ribonucleoprotein complex subunit 1-like protein 1	Ribosome biogenesis in eukaryotes (ko03008)	[J]	Translation, ribosomal structure and biogenesis	Gar1/Naf1 RNA binding region	Putative H/ACA ribonucleoprotein complex subunit 1-like protein 1 OS=Arabidopsis thaliana OX=3702 GN=At3g03920 PE=2 SV=1	J	Translation, ribosomal structure and biogenesis	PREDICTED: putative H/ACA ribonucleoprotein complex subunit 1-like protein 1 [Capsicum annuum]
Capana00g000472	1.79144	1.70295	2.67627	0.171542	0.031727	0.059005	5.86293	4.66128	3.78014	1.06861	0.278555	0.604678	0.20571	1.11514	0.467844	0.183754	0.134629	0	0.868076	1.18542	1.06674	0.064795	0.116634	0	--	--	Cellular Component: cell wall (GO:0005618);; Molecular Function: manganese ion binding (GO:0030145);; Molecular Function: nutrient reservoir activity (GO:0045735);; Cellular Component: apoplast (GO:0048046);;	K00856|4.1e-12|lsv:111921461|K00856 adenosine kinase [EC:2.7.1.20] | (RefSeq) putative germin-like protein 9-2	Purine metabolism (ko00230)	--	--	Cupin	Putative germin-like protein 9-2 OS=Oryza sativa subsp. japonica OX=39947 GN=Os09g0568600 PE=3 SV=1	S	Function unknown	PREDICTED: putative germin-like protein 9-2 [Capsicum annuum]
Capana00g000473	0.149043	0.159213	0.038797	0.227752	0.177347	0.469685	0.166443	0.133601	0	0.510374	0.797534	0.419013	2.32518	1.3747	1.80476	1.58266	1.47602	0.75712	1.11755	0.867759	0.64912	0.867837	0.817406	1.19033	--	--	Cellular Component: integral component of membrane (GO:0016021);;	K14780|4.8e-109|dcr:108220614|K14780 ATP-dependent RNA helicase DHX37/DHR1 [EC:3.6.4.13] | (RefSeq) ATP-dependent RNA helicase DEAH13-like isoform X1	--	[G]	Carbohydrate transport and metabolism	Protein of unknown function, DUF604	--	G	Carbohydrate transport and metabolism	PREDICTED: uncharacterized protein LOC107852454 isoform X1 [Capsicum annuum]
Capana00g000474	7.50492	18.1816	64.0181	53.064	36.8889	69.7308	2.19258	0.084034	5.65648	19.5474	18.4995	2.97506	47.2925	37.1464	23.7003	54.2158	42.7875	7.4228	3.3068	2.15355	1.03083	3.91011	1.68304	9.16576	[O]	Posttranslational modification, protein turnover, chaperones	Molecular Function: serine-type endopeptidase activity (GO:0004252);;	--	--	--	--	Subtilase family	Subtilisin-like protease SBT3 OS=Solanum lycopersicum OX=4081 GN=sbt3 PE=1 SV=1	O	Posttranslational modification, protein turnover, chaperones	PREDICTED: subtilisin-like protease SBT1.9 [Capsicum annuum]
Capana00g000476	3.15758	0.56525	0.700412	0.331371	1.72014	0.995648	0.655142	0.655081	0.542516	0.454443	0.303023	0.169089	0.306251	0.557084	0.217919	1.30711	0.271809	0.361309	219.047	0.995407	1.2022	0.203533	0.416095	0.322899	--	--	--	--	--	--	--	--	--	--	--	hypothetical protein E3N88_40529 [Mikania micrantha]
Capana00g000477	3.60455	2.92559	5.5602	0.58075	5.18946	1.77138	3.44794	4.28782	2.62446	3.29356	1.61413	0.990109	0.722616	0.491113	0.977154	3.90083	0.669954	0.156673	489.088	6.08929	4.93303	0.905185	1.04924	1.80907	--	--	--	--	--	--	--	--	--	--	--	hypothetical protein E3N88_38814 [Mikania micrantha]
Capana00g000479	1.7492	0.8792	0.550517	0.063129	0	0.065547	0.800382	0.711492	1.72307	0.046072	0.03516	0.281381	0.379824	0.818189	0.477389	0.50591	0.073819	1.45722	0.43297	1.95096	2.58595	0.110847	0	0.095413	--	--	Cellular Component: integral component of membrane (GO:0016021);;	K13420|3.9e-31|cann:107868296|K13420 LRR receptor-like serine/threonine-protein kinase FLS2 [EC:2.7.11.1] | (RefSeq) probable LRR receptor-like serine/threonine-protein kinase At3g47570	MAPK signaling pathway - plant (ko04016);; Plant-pathogen interaction (ko04626)	--	--	Leucine rich repeat	--	T	Signal transduction mechanisms	hypothetical protein CQW23_09188 [Capsicum baccatum]
Capana00g000481	7.6766	0.139292	11.2348	2.24665	15.3365	13.3401	15.5896	14.6062	4.71452	15.1575	9.6172	13.2434	3.38576	4.25228	2.30094	12.141	20.1259	13.737	3.53169	14.8354	14.6227	9.92286	14.3125	13.2228	--	--	Biological Process: defense response to bacterium (GO:0042742);;	--	--	--	--	--	--	T	Signal transduction mechanisms	PREDICTED: switch-associated protein 70 [Capsicum annuum]
Capana00g000483	7.0323	6.86128	7.15794	7.83529	7.85288	8.98564	6.92935	6.74733	6.80499	9.76172	9.28734	9.3549	6.36618	7.19491	6.73106	5.15131	4.59692	7.9764	3.56626	7.92221	5.738	4.16399	2.9526	8.64979	--	--	Molecular Function: metal ion binding (GO:0046872);;	K11643|1.6e-06|mesc:110611608|K11643 chromodomain-helicase-DNA-binding protein 4 [EC:3.6.4.12] | (RefSeq) helicase protein MOM1	--	[BK]	Chromatin structure and dynamics;; Transcription	DDT domain	DDT domain-containing protein PTM OS=Arabidopsis thaliana OX=3702 GN=PTM PE=1 SV=1	--	--	PREDICTED: DDT domain-containing protein PTM-like [Capsicum annuum]
Capana00g000485	0.012211	0	0	0	0.040146	0	0.01822	0.016214	0.048378	0	0.014473	0	0.107436	0.140527	0	0	0	0	0.048296	0.068755	0.025207	0	0	0	--	--	Molecular Function: protein kinase activity (GO:0004672);; Molecular Function: ATP binding (GO:0005524);; Cellular Component: integral component of membrane (GO:0016021);; Molecular Function: carbohydrate binding (GO:0030246);;	--	--	--	--	Legume lectin domain	Probable L-type lectin-domain containing receptor kinase S.5 OS=Arabidopsis thaliana OX=3702 GN=LECRKS5 PE=2 SV=1	T	Signal transduction mechanisms	PREDICTED: probable L-type lectin-domain containing receptor kinase S.5 [Capsicum annuum]
Capana00g000487	2.13255	1.4735	2.54618	1.26734	2.13895	2.1904	0.589349	1.84703	1.54575	1.16294	1.49199	1.39197	1.30389	2.3345	2.82336	0.679865	1.68649	2.7553	1.13184	1.30265	1.21123	1.17177	1.00342	1.46339	--	--	Molecular Function: RNA binding (GO:0003723);;	K01148|2.3e-40|egu:105051625|K01148 poly(A)-specific ribonuclease [EC:3.1.13.4] | (RefSeq) uncharacterized CRM domain-containing protein At3g25440, chloroplastic isoform X1	RNA degradation (ko03018)	[L]	Replication, recombination and repair	CRS1 / YhbY (CRM) domain	CRM-domain containing factor CFM9, mitochondrial OS=Arabidopsis thaliana OX=3702 GN=CFM9 PE=2 SV=1	L	Replication, recombination and repair	hypothetical protein T459_11324 [Capsicum annuum]
Capana00g000489	3.72741	2.65519	2.81395	3.06569	2.5105	0	3.27381	2.40166	2.60337	3.04582	2.85793	0	2.75134	2.79271	2.47573	2.13557	0	2.78922	1.37842	4.22605	2.28401	1.44162	1.67305	3.00754	--	--	Molecular Function: helicase activity (GO:0004386);; Molecular Function: ATP binding (GO:0005524);; Biological Process: DNA repair (GO:0006281);; Biological Process: chromatin remodeling (GO:0006338);; Biological Process: transcription, DNA-templated (GO:0006351);; Cellular Component: Ino80 complex (GO:0031011);;	K11654|1.9e-34|cann:107852057|K11654 SWI/SNF-related matrix-associated actin-dependent regulator of chromatin subfamily A member 5 [EC:3.6.4.-] | (RefSeq) DNA helicase INO80-like	--	[L]	Replication, recombination and repair	--	Chromatin-remodeling ATPase INO80 OS=Arabidopsis thaliana OX=3702 GN=INO80 PE=2 SV=2	L	Replication, recombination and repair	PREDICTED: DNA helicase INO80-like [Capsicum annuum]
Capana00g000490	7.49382	4.99438	4.8391	5.63228	6.1876	6.46371	6.52013	9.1176	6.83943	6.26652	5.67413	6.24019	8.08868	6.96999	6.43262	6.70434	9.53867	6.05307	8.57423	7.46391	8.97813	8.01469	8.30182	7.04037	[KL]	Transcription;; Replication, recombination and repair	Molecular Function: helicase activity (GO:0004386);; Molecular Function: ATP binding (GO:0005524);; Biological Process: DNA repair (GO:0006281);; Biological Process: chromatin remodeling (GO:0006338);; Biological Process: transcription, DNA-templated (GO:0006351);; Cellular Component: Ino80 complex (GO:0031011);;	K11654|8.6e-168|cann:107852057|K11654 SWI/SNF-related matrix-associated actin-dependent regulator of chromatin subfamily A member 5 [EC:3.6.4.-] | (RefSeq) DNA helicase INO80-like	--	[L]	Replication, recombination and repair	Helicase conserved C-terminal domain	Chromatin-remodeling ATPase INO80 OS=Arabidopsis thaliana OX=3702 GN=INO80 PE=2 SV=2	L	Replication, recombination and repair	DNA helicase INO80 [Capsicum annuum]
Capana00g000492	0	0	0	0.142295	0	0.217429	0.976333	0.159844	0.59577	0.354838	0.534673	0.540064	0	0.377841	0	0.836197	0.180312	0	0	0.457546	0.14662	0.291691	0	0.386466	--	--	Molecular Function: ATP binding (GO:0005524);; Biological Process: mismatch repair (GO:0006298);; Molecular Function: mismatched DNA binding (GO:0030983);;	K08740|6.7e-35|nta:107802422|K08740 DNA mismatch repair protein MSH4 | (RefSeq) DNA mismatch repair protein MSH4	--	[L]	Replication, recombination and repair	MutS domain III	DNA mismatch repair protein MSH4 OS=Arabidopsis thaliana OX=3702 GN=MSH4 PE=2 SV=1	L	Replication, recombination and repair	DNA mismatch repair protein MSH4 [Capsicum baccatum]
Capana00g000493	0	0.030271	0	0	0	0.083804	0.022639	0	0	0	0	0	0	0	0	0	0	0	0	0	0	0.008788	0	0	--	--	Molecular Function: ADP binding (GO:0043531);;	--	--	--	--	--	--	T	Signal transduction mechanisms	putative cytochrome 86B1-like [Capsicum annuum]
Capana00g000494	0	0	0.030108	0	0	0	0	0	0	0	0.028139	0	0	0	0	0	0	0	0	0	0	0.000371	0	0	--	--	Molecular Function: ADP binding (GO:0043531);;	K13453|5.6e-14|sot:102596100|K13453 disease resistance protein | (RefSeq) putative late blight resistance protein homolog R1B-23	Plant-pathogen interaction (ko04626)	--	--	--	--	S	Function unknown	putative cytochrome 86B1-like [Capsicum annuum]
Capana00g000496	2.33294	0	4.87195	4.3519	5.72307	2.31794	1.66288	2.69746	0.010141	2.94213	3.37304	4.39809	0.013013	6.39801	0.293877	7.58078	0	9.28192	3.83009	0	1.75016	5.38665	3.89087	1.93108	--	--	Biological Process: cell division (GO:0051301);;	--	--	[S]	Function unknown	D123	--	S	Function unknown	PREDICTED: cell division cycle protein 123 homolog [Capsicum annuum]
Capana00g000498	1.98385	1.42752	1.43588	26.9795	16.3413	16.3905	2.52388	3.1123	2.20079	2.32813	1.65765	2.01179	0.667257	0.455681	0.523772	22.3205	17.1569	9.56368	2.10516	2.10468	1.0865	2.72258	2.78957	3.03077	--	--	--	--	--	--	--	Myb/SANT-like DNA-binding domain	--	K	Transcription	putative F-box protein PP2-A15-like [Capsicum annuum]
Capana00g000499	0	0	0	0	0	0	0	0	0	0	0	0	0.554045	0	0.481094	1.56627	1.90765	2.68279	1.22042	1.27213	1.55383	0	0	1.34449	--	--	--	K10592|1.3e-09|smo:SELMODRAFT_160088|K10592 E3 ubiquitin-protein ligase HUWE1 [EC:2.3.2.26] | (RefSeq) UPL1-1; ubiquitin-protein ligase, UPL1	Ubiquitin mediated proteolysis (ko04120)	[OK]	Posttranslational modification, protein turnover, chaperones;; Transcription	--	E3 ubiquitin-protein ligase UPL1 OS=Arabidopsis thaliana OX=3702 GN=UPL1 PE=1 SV=3	O	Posttranslational modification, protein turnover, chaperones	hypothetical protein BC332_01676 [Capsicum chinense]
Capana00g000500	22.4221	24.9908	32.8766	19.1447	16.5279	15.7321	69.3431	72.7727	59.9235	21.9951	24.7331	20.1144	43.5987	48.3484	43.4731	33.6174	28.8653	29.6201	90.1769	66.3031	99.8119	34.4915	39.9535	30.0231	--	--	Molecular Function: phosphoprotein phosphatase activity (GO:0004721);; Molecular Function: metal ion binding (GO:0046872);;	K06269|3.4e-86|cann:107853425|K06269 serine/threonine-protein phosphatase PP1 catalytic subunit [EC:3.1.3.16] | (RefSeq) serine/threonine-protein phosphatase PP1 isozyme 3-like	mRNA surveillance pathway (ko03015)	[TR]	Signal transduction mechanisms;; General function prediction only	Calcineurin-like phosphoesterase	Serine/threonine-protein phosphatase PP1 isozyme 4 OS=Arabidopsis thaliana OX=3702 GN=TOPP4 PE=1 SV=1	T	Signal transduction mechanisms	Serine/threonine-protein phosphatase PP1 isozyme 2 [Capsicum annuum]
Capana00g000503	104.818	103.961	95.7764	7.4228	8.89892	6.38973	63.4636	71.846	49.0316	16.4587	16.5619	13.4595	77.149	69.03	77.9936	20.615	20.2029	16.36	67.7609	83.2251	74.2374	25.9881	23.7684	19.8434	--	--	Biological Process: chlorophyll catabolic process (GO:0015996);; Molecular Function: chlorophyllase activity (GO:0047746);;	K08099|3.1e-184|cann:107853614|K08099 chlorophyllase [EC:3.1.1.14] | (RefSeq) chlorophyllase-2, chloroplastic	Porphyrin and chlorophyll metabolism (ko00860)	--	--	Chlorophyllase	Chlorophyllase-2 OS=Arabidopsis thaliana OX=3702 GN=CLH2 PE=1 SV=1	S	Function unknown	PREDICTED: chlorophyllase-2, chloroplastic [Capsicum annuum]
Capana00g000504	0	0	0.014909	0	0.029966	0.021184	0	0	0.00087	0.013401	0	0	0.006185	0.039437	0.037956	0.011601	0.022776	0	0.099033	0.061517	0.118454	0.073733	0	0.012676	[CP]	Energy production and conversion;; Inorganic ion transport and metabolism	Cellular Component: mitochondrion (GO:0005739);; Molecular Function: NADH dehydrogenase (ubiquinone) activity (GO:0008137);; Cellular Component: integral component of membrane (GO:0016021);; Biological Process: ATP synthesis coupled electron transport (GO:0042773);;	K03883|5.6e-175|cann:19988965|K03883 NADH-ubiquinone oxidoreductase chain 5 [EC:7.1.1.2] | (RefSeq) nad5, KY47_p185; NADH dehydrogenase subunit 5	Oxidative phosphorylation (ko00190)	[C]	Energy production and conversion	Proton-conducting membrane transporter	NADH-ubiquinone oxidoreductase chain 5 OS=Oenothera berteroana OX=3950 GN=ND5 PE=2 SV=2	C	Energy production and conversion	NADH dehydrogenase subunit 5 [Capsicum annuum]
Capana00g000505	0.074114	0	0	2.13684	0.062994	0.260173	0.578473	0.035866	0.681726	2.21426	1.93538	1.51592	0	0	0	1.01127	0.872344	0.381431	1.45391	0.242357	0.268321	0.397277	0.801041	0.760919	--	--	--	--	--	--	--	--	--	S	Function unknown	UDP-glucoronosyl/UDP-glucosyl transferase family protein [Capsicum annuum]
Capana00g000506	0.240671	0.177984	0	3.36119	2.46711	2.32687	0.35326	0	0.261875	1.48364	2.0543	1.3947	0.539136	0.289157	0.854326	3.39593	3.05503	1.67251	1.13319	1.00107	0.653265	1.29579	1.41366	2.33342	--	--	--	--	--	--	--	RWP-RK domain	--	K	Transcription	hypothetical protein FXO38_23444 [Capsicum annuum]
Capana00g000507	0.234969	0.337601	0.790964	0.896331	1.65189	1.41792	28.5743	36.0889	19.6735	30.419	30.057	21.3174	9.12809	10.5057	8.51997	8.12621	7.4566	12.1157	16.232	14.8865	21.6495	74.4989	79.9536	59.2198	[Q]	Secondary metabolites biosynthesis, transport and catabolism	Molecular Function: oxidoreductase activity (GO:0016491);; Molecular Function: metal ion binding (GO:0046872);;	K05658|1.0e-79|cpep:111781709|K05658 ATP-binding cassette, subfamily B (MDR/TAP), member 1 [EC:7.6.2.2] | (RefSeq) uncharacterized protein LOC111781709	ABC transporters (ko02010)	[QR]	Secondary metabolites biosynthesis, transport and catabolism;; General function prediction only	non-haem dioxygenase in morphine synthesis N-terminal	Protein SRG1 OS=Arabidopsis thaliana OX=3702 GN=SRG1 PE=2 SV=1	Q	Secondary metabolites biosynthesis, transport and catabolism	PREDICTED: protein SRG1 [Capsicum annuum]
Capana00g000508	3.11071	2.13898	3.7633	13.6546	16.4861	15.0189	2.46808	3.34771	1.98548	14.8248	13.1988	15.9114	9.22736	9.97357	10.1574	8.00266	9.4188	9.50428	0.73757	1.14843	0.832133	3.32234	2.80427	5.79735	--	--	Molecular Function: ADP binding (GO:0043531);;	K13457|1.3e-58|qsu:111991885|K13457 disease resistance protein RPM1 | (RefSeq) putative disease resistance protein At1g50180	Plant-pathogen interaction (ko04626)	[T]	Signal transduction mechanisms	NB-ARC domain	Probable disease resistance RPP8-like protein 2 OS=Arabidopsis thaliana OX=3702 GN=RPP8L2 PE=3 SV=1	T	Signal transduction mechanisms	PREDICTED: probable disease resistance RPP8-like protein 2 [Capsicum annuum]
Capana00g000510	8.07434	10.0677	13.1158	20.8879	15.858	15.3331	16.5654	16.2663	15.2937	23.7782	20.7088	21.3676	16.4305	17.3952	17.6535	15.2549	15.5246	10.2226	19.3556	14.1677	14.8224	24.0176	17.6074	16.6424	[I]	Lipid transport and metabolism	Molecular Function: CDP-diacylglycerol-inositol 3-phosphatidyltransferase activity (GO:0003881);; Biological Process: phospholipid biosynthetic process (GO:0008654);; Cellular Component: integral component of membrane (GO:0016021);;	K00999|8.4e-108|cann:107852074|K00999 CDP-diacylglycerol--inositol 3-phosphatidyltransferase [EC:2.7.8.11] | (RefSeq) probable CDP-diacylglycerol--inositol 3-phosphatidyltransferase 2	Inositol phosphate metabolism (ko00562);; Glycerophospholipid metabolism (ko00564);; Phosphatidylinositol signaling system (ko04070)	[I]	Lipid transport and metabolism	CDP-alcohol phosphatidyltransferase	Probable CDP-diacylglycerol--inositol 3-phosphatidyltransferase 2 OS=Arabidopsis thaliana OX=3702 GN=PIS2 PE=2 SV=2	I	Lipid transport and metabolism	PREDICTED: probable CDP-diacylglycerol--inositol 3-phosphatidyltransferase 2 [Capsicum annuum]
Capana00g000511	6.47209	6.35912	7.54694	15.4636	16.8412	17.0026	6.22478	7.39797	4.96673	13.5149	11.1016	13.4524	8.36556	9.67065	7.61376	10.015	11.6888	8.95001	6.46607	7.77191	9.31566	14.1327	10.8419	16.1016	--	--	Cellular Component: cis-Golgi network (GO:0005801);; Biological Process: intracellular protein transport (GO:0006886);; Cellular Component: membrane (GO:0016020);;	K20290|5.3e-115|cann:107853554|K20290 conserved oligomeric Golgi complex subunit 3 | (RefSeq) conserved oligomeric Golgi complex subunit 3-like	--	[U]	Intracellular trafficking, secretion, and vesicular transport	--	Conserved oligomeric Golgi complex subunit 3 OS=Arabidopsis thaliana OX=3702 GN=COG3 PE=1 SV=1	U	Intracellular trafficking, secretion, and vesicular transport	PREDICTED: conserved oligomeric Golgi complex subunit 3-like [Capsicum annuum]
Capana00g000513	4.5774	2.79382	3.63828	4.26506	4.12732	5.9043	4.38523	4.89162	6.16735	4.94466	6.14142	4.90013	7.06654	5.85707	6.27238	6.06692	6.09775	6.72612	6.08663	7.60739	6.6918	7.25364	6.29964	6.2307	--	--	Molecular Function: protein binding (GO:0005515);; Cellular Component: cellular_component (GO:0005575);; Cellular Component: intracellular (GO:0005622);; Cellular Component: cell (GO:0005623);; Cellular Component: cytoplasm (GO:0005737);; Biological Process: cellular ion homeostasis (GO:0006873);; Biological Process: regulation of pH (GO:0006885);; Biological Process: vacuolar acidification (GO:0…	--	--	[R]	General function prediction only	WD domain, G-beta repeat	--	S	Function unknown	PREDICTED: dmX-like protein 1 [Capsicum annuum]
Capana00g000514	0	0	0	0	0	0.011891	0	0	0	0	0	0.01623	0	0	0	0.010561	0.027407	0	0	0	0	0	0.036421	0.01246	--	--	Molecular Function: protein dimerization activity (GO:0046983);;	K13422|2.7e-11|aly:9327063|K13422 transcription factor MYC2 | (RefSeq) transcription factor MYC2	MAPK signaling pathway - plant (ko04016);; Plant hormone signal transduction (ko04075)	--	--	Helix-loop-helix DNA-binding domain	Transcription factor bHLH91 OS=Arabidopsis thaliana OX=3702 GN=BHLH91 PE=2 SV=1	K	Transcription	PREDICTED: transcription factor bHLH91-like [Capsicum annuum]
Capana00g000515	2.24539	2.34256	1.42197	7.75055	11.5523	10.0258	2.38129	2.24345	2.96671	4.99449	3.87869	5.27158	0.304719	1.39566	1.74877	4.63652	5.4359	4.02028	3.88837	3.52257	4.34225	3.62087	3.8973	7.73109	--	--	Molecular Function: DNA binding (GO:0003677);; Cellular Component: nucleus (GO:0005634);;	--	--	--	--	B3 DNA binding domain	B3 domain-containing protein REM10 OS=Arabidopsis thaliana OX=3702 GN=REM10 PE=1 SV=1	K	Transcription	PREDICTED: B3 domain-containing protein REM9-like isoform X1 [Capsicum annuum]
Capana00g000518	0	0	0	0.023166	0.155473	0.012826	0	0	0	0.230159	0	0	0.141548	0	0	0.048412	0.068391	0	0	0.23942	0	0	0	0.022082	--	--	Cellular Component: mitochondrion (GO:0005739);;	--	--	--	--	--	--	--	--	hypothetical protein [Capsicum annuum]
Capana00g000519	1.82829	0.863503	1.13113	0.536679	0.480407	0.373259	1.67006	2.11525	1.32068	1.82277	0.625965	0.801486	1.09188	0.56979	0.963999	1.12849	1.83588	1.49754	6.032	3.36506	4.00644	1.90379	3.88326	2.3837	--	--	Cellular Component: mitochondrial proton-transporting ATP synthase complex, coupling factor F(o) (GO:0000276);; Molecular Function: molecular_function (GO:0003674);; Molecular Function: binding (GO:0005488);; Cellular Component: cellular_component (GO:0005575);; Cellular Component: intracellular (GO:0005622);; Cellular Component: cell (GO:0005623);; Cellular Component: cytoplasm (GO:0005737);; Ce…	--	--	--	--	--	--	S	Function unknown	hypothetical protein FXO38_36394 [Capsicum annuum]
Capana00g000520	10.7642	9.71938	10.9922	1.56244	1.95679	1.87561	10.3151	11.1954	9.63531	5.59441	3.39283	3.96045	8.77234	7.93685	9.66464	7.12136	13.0166	12.3121	32.2133	36.8872	34.9288	13.1529	23.8537	16.1949	--	--	Cellular Component: mitochondrion (GO:0005739);;	--	--	--	--	--	--	--	--	hypothetical protein [Capsicum annuum]
Capana00g000521	2.36951	2.60039	2.54196	1.60973	1.99463	1.44302	1.94436	2.12762	2.44943	1.16898	1.66071	1.60809	1.70477	1.09293	0	0	0	1.37404	0.089141	0.287688	0.329089	0.508777	1.14062	0.210321	[GI]	Carbohydrate transport and metabolism;; Lipid transport and metabolism	Molecular Function: pectinesterase activity (GO:0030599);; Biological Process: cell wall modification (GO:0042545);; Molecular Function: aspartyl esterase activity (GO:0045330);; Biological Process: pectin catabolic process (GO:0045490);;	K01051|1.9e-68|cann:107877459|K01051 pectinesterase [EC:3.1.1.11] | (RefSeq) probable pectinesterase 53	Pentose and glucuronate interconversions (ko00040)	--	--	Pectinesterase	Probable pectinesterase 53 OS=Arabidopsis thaliana OX=3702 GN=PME53 PE=2 SV=1	G	Carbohydrate transport and metabolism	PREDICTED: probable pectinesterase 53 [Capsicum annuum]
Capana00g000523	3.63706	5.2702	7.82348	16.8871	20.08	19.7503	15.9465	16.46	12.448	19.7393	21.4175	19.4294	6.68291	8.33424	8.02971	13.3286	12.2438	8.48672	12.9948	12.5228	17.1063	21.9047	24.4477	17.2371	--	--	Molecular Function: GTPase activity (GO:0003924);; Molecular Function: GTP binding (GO:0005525);;	K07910|1.7e-43|cann:107851951|K07910 Ras-related protein Rab-18 | (RefSeq) ras-related protein RABC2a-like	--	[R]	General function prediction only	Ras family	Ras-related protein RABC2a OS=Arabidopsis thaliana OX=3702 GN=RABC2A PE=1 SV=1	U	Intracellular trafficking, secretion, and vesicular transport	PREDICTED: ras-related protein RABC2a-like [Capsicum annuum]
Capana00g000524	12.2401	10.2306	1.90773	50.8205	11.1232	16.3488	5.7948	24.8502	6.68659	2.09775	11.804	9.85286	2.21363	7.36548	1.80037	10.4982	14.926	9.94007	32.9777	15.6911	21.3586	3.59236	16.2913	14.6131	--	--	Biological Process: hydrotropism (GO:0010274);;	--	--	--	--	Protein of unknown function, DUF617	Protein MIZU-KUSSEI 1 OS=Arabidopsis thaliana OX=3702 GN=MIZ1 PE=1 SV=1	S	Function unknown	PREDICTED: protein MIZU-KUSSEI 1-like [Capsicum annuum]
Capana00g000525	0	0	0	0.125572	0.294073	0.288176	0.057245	0.171961	0	0.543096	0.349091	0.78914	0	0	0	0.180575	0.362197	0	0.174936	0.160746	0	0.588845	0.591215	0.491769	--	--	--	--	--	--	--	FBD	--	S	Function unknown	putative F-box/LRR-repeat protein-like [Capsicum annuum]
Capana00g000530	0.179358	0.051927	0	0	0.769785	0	0	0.087027	0.042765	0.153514	0	0	0.020252	0.130578	0	0.375234	0.082284	0	1.06335	0.091296	0	0	0.265863	0.268873	--	--	--	--	--	--	--	--	--	--	--	hypothetical protein BC332_33780 [Capsicum chinense]
Capana00g000532	22.9974	33.7071	41.9445	5.9322	7.87936	6.68701	0	0	0	0	0	0	23.4765	21.5023	20.6204	7.26329	14.0622	20.6399	0	0.928481	0	0.301025	0.073599	0.139319	--	--	Molecular Function: antiporter activity (GO:0015297);; Cellular Component: integral component of membrane (GO:0016021);; Molecular Function: xenobiotic transporter activity (GO:0042910);;	K03327|1.5e-40|cann:107853646|K03327 multidrug resistance protein, MATE family | (RefSeq) protein DETOXIFICATION 16-like	--	[R]	General function prediction only	MatE	Protein DETOXIFICATION 16 OS=Arabidopsis thaliana OX=3702 GN=DTX16 PE=2 SV=1	V	Defense mechanisms	PREDICTED: protein DETOXIFICATION 16-like [Capsicum annuum]
Capana00g000533	31.0012	49.8492	52.1864	6.85496	12.2406	8.13063	0.307014	0	0.279816	0	0.017261	0	30.2061	31.6	26.9792	23.3339	28.4967	31.1674	0.34225	1.7931	0.779493	0.161111	0.347041	0.48553	[V]	Defense mechanisms	Molecular Function: antiporter activity (GO:0015297);; Cellular Component: integral component of membrane (GO:0016021);; Molecular Function: xenobiotic transporter activity (GO:0042910);;	K03327|5.6e-181|cann:107853646|K03327 multidrug resistance protein, MATE family | (RefSeq) protein DETOXIFICATION 16-like	--	[R]	General function prediction only	MatE	Protein DETOXIFICATION 16 OS=Arabidopsis thaliana OX=3702 GN=DTX16 PE=2 SV=1	V	Defense mechanisms	PREDICTED: protein DETOXIFICATION 16-like [Capsicum annuum]
Capana00g000534	0	0	0	0	0	0.207974	0	0	0	0	0	0	0.256544	0.063824	1.23906	0	0	0	0	0	0	0	0	0	--	--	Cellular Component: integral component of membrane (GO:0016021);;	K10664|6.9e-16|lang:109345794|K10664 E3 ubiquitin-protein ligase ATL6/9/15/31/42/55 [EC:2.3.2.27] | (RefSeq) E3 ubiquitin-protein ligase ATL6-like	--	[O]	Posttranslational modification, protein turnover, chaperones	Ring finger domain	Putative RING-H2 finger protein ATL71 OS=Arabidopsis thaliana OX=3702 GN=ATL71 PE=3 SV=1	O	Posttranslational modification, protein turnover, chaperones	putative dnaJ protein -like protein isoform 1 [Capsicum annuum]
Capana00g000537	0	0.057904	0	0	0.060843	0	0	0	0	0	0.121231	0	0	0	0	0.08618	0	0.138375	0	0	0	0	0.080906	0	--	--	Molecular Function: cysteine-type peptidase activity (GO:0008234);;	--	--	--	--	Ulp1 protease family, C-terminal catalytic domain	--	--	--	hypothetical protein FXO38_35520 [Capsicum annuum]
Capana00g000538	11.9877	11.0247	9.66595	8.46869	11.2538	12.6267	11.1138	11.5115	8.75388	8.29104	9.28546	9.54675	14.2868	12.6716	14.6867	13.9055	12.4398	15.8676	11.4848	17.4341	14.2281	7.83914	8.49507	14.5096	--	--	Molecular Function: calcium-dependent cysteine-type endopeptidase activity (GO:0004198);; Cellular Component: integral component of membrane (GO:0016021);;	--	--	[OT]	Posttranslational modification, protein turnover, chaperones;; Signal transduction mechanisms	--	Calpain-type cysteine protease DEK1 OS=Arabidopsis thaliana OX=3702 GN=DEK1 PE=1 SV=1	--	--	Calpain-type cysteine protease DEK1 [Capsicum annuum]
Capana00g000539	4.74069	5.3735	6.90996	8.44341	10.2834	8.81288	7.42759	6.25937	4.54568	7.00919	6.6685	6.78533	6.29447	6.91466	7.5473	7.40944	7.47316	10.6521	5.41858	5.64254	5.4566	4.96545	3.9116	6.84784	--	--	Cellular Component: exocyst (GO:0000145);; Biological Process: exocytosis (GO:0006887);;	K19986|3.8e-196|sly:101264715|K19986 exocyst complex component 8 | (RefSeq) exocyst complex component EXO84A	--	[U]	Intracellular trafficking, secretion, and vesicular transport	Exocyst component 84 C-terminal	Exocyst complex component EXO84A OS=Arabidopsis thaliana OX=3702 GN=EXO84A PE=3 SV=1	U	Intracellular trafficking, secretion, and vesicular transport	Exocyst complex component EXO84A [Capsicum annuum]
Capana00g000541	23.4812	28.5999	31.592	37.7027	34.5784	39.6385	32.0157	37.6184	31.4219	40.9904	42.1857	39.0781	40.3075	36.1835	34.1529	28.6942	20.6379	30.3902	23.6684	33.5045	28.639	23.3031	16.253	34.4346	[C]	Energy production and conversion	Molecular Function: malate dehydrogenase (decarboxylating) (NAD+) activity (GO:0004471);; Molecular Function: metal ion binding (GO:0046872);; Molecular Function: NAD binding (GO:0051287);;	K00028|1.6e-70|cann:107848011|K00028 malate dehydrogenase (decarboxylating) [EC:1.1.1.39] | (RefSeq) NAD-dependent malic enzyme 62 kDa isoform, mitochondrial	Pyruvate metabolism (ko00620);; Carbon fixation in photosynthetic organisms (ko00710);; Carbon metabolism (ko01200)	[C]	Energy production and conversion	--	NAD-dependent malic enzyme 62 kDa isoform, mitochondrial OS=Solanum tuberosum OX=4113 PE=1 SV=1	C	Energy production and conversion	NAD-dependent malic enzyme 62 kDa isoform, mitochondrial [Capsicum baccatum]
Capana00g000549	21.5635	27.6761	36.0589	29.1817	26.4194	22.7376	24.8478	28.4557	20.7207	27.9084	37.4957	21.778	37.1541	35.4086	30.8909	28.0454	42.2677	29.2305	25.4271	30.4737	30.5137	28.3266	28.4029	35.92	--	--	Biological Process: nitrogen compound metabolic process (GO:0006807);;	K13566|3.6e-25|cann:107856117|K13566 omega-amidase [EC:3.5.1.3] | (RefSeq) omega-amidase, chloroplastic-like	Alanine, aspartate and glutamate metabolism (ko00250)	[E]	Amino acid transport and metabolism	--	Omega-amidase, chloroplastic OS=Arabidopsis thaliana OX=3702 GN=NLP3 PE=1 SV=1	E	Amino acid transport and metabolism	Omega-amidase NIT2 [Capsicum chinense]
Capana00g000550	13.5071	8.00627	3.40863	0	0	0	11.8802	10.039	11.9439	0	0	0	0	0.022653	0	0	0	0	0	1.06225	0.598157	0	0	0	--	--	Molecular Function: protein binding (GO:0005515);;	K11838|7.6e-14|gmx:100337654|K11838 ubiquitin carboxyl-terminal hydrolase 7 [EC:3.4.19.12] | (RefSeq) ubiquitin carboxyl-terminal hydrolase 13 isoform X1	--	[DR]	Cell cycle control, cell division, chromosome partitioning;; General function prediction only	MATH domain	MATH domain and coiled-coil domain-containing protein At3g58250 OS=Arabidopsis thaliana OX=3702 GN=At3g58250 PE=4 SV=2	D	Cell cycle control, cell division, chromosome partitioning	hypothetical protein T459_14211 [Capsicum annuum]
Capana00g000551	0.128089	0.053534	0	0.297989	0.05497	0	0	0	0	0	0.128093	0.359991	0	0	0	0.148569	0	0	0	0	0	0	0	0.07426	--	--	Molecular Function: alpha-mannosidase activity (GO:0004559);; Molecular Function: protein kinase activity (GO:0004672);; Biological Process: mannose metabolic process (GO:0006013);;	K00924|9.3e-13|lang:109332003|K00924 kinase [EC:2.7.1.-] | (RefSeq) receptor protein kinase TMK1-like	--	--	--	--	Receptor-like kinase TMK4 OS=Arabidopsis thaliana OX=3702 GN=TMK4 PE=1 SV=1	T	Signal transduction mechanisms	hypothetical protein FXO37_29718 [Capsicum annuum]
Capana00g000553	13.2581	7.88859	8.02584	7.89568	2.50213	5.36006	7.65384	2.88491	1.49089	13.376	8.65209	8.42076	10.3423	20.6254	6.34378	2.71662	5.95589	1.76502	3.61588	0.773339	4.23463	1.91347	1.61454	0.882429	[C]	Energy production and conversion	Molecular Function: oxidoreductase activity (GO:0016491);; Molecular Function: FAD binding (GO:0071949);;	K22395|1.6e-151|nau:109214673|K22395 cinnamyl-alcohol dehydrogenase [EC:1.1.1.195] | (RefSeq) berberine bridge enzyme-like 28	Phenylpropanoid biosynthesis (ko00940)	--	--	FAD binding domain	Berberine bridge enzyme-like 21 OS=Arabidopsis thaliana OX=3702 GN=At4g20840 PE=2 SV=1	C	Energy production and conversion	PREDICTED: reticuline oxidase-like protein [Capsicum annuum]
Capana00g000555	6.74326	4.36672	6.33156	8.1496	5.70801	6.15628	4.03585	5.18797	4.33865	5.75661	7.45642	6.13919	4.26393	3.27046	3.78659	1.38377	1.73205	2.13447	1.19934	2.22469	0.928401	0.817402	1.39232	1.7241	[T]	Signal transduction mechanisms	Cellular Component: integral component of membrane (GO:0016021);; Molecular Function: hydrolase activity (GO:0016787);;	--	--	--	--	Calcineurin-like phosphoesterase	--	S	Function unknown	PREDICTED: uncharacterized protein LOC107854929 [Capsicum annuum]
Capana00g000557	0.3459	0	0	0.936526	0.14814	0.67952	0.304196	0.183871	0.182757	0.777248	0.265112	0.95946	3.31189	2.89045	2.92489	2.26045	1.67563	1.93537	0.469001	0.405226	0.078169	0.208011	0.112845	0.042141	--	--	Cellular Component: cellular_component (GO:0005575);; Cellular Component: intracellular (GO:0005622);; Cellular Component: cell (GO:0005623);; Cellular Component: cytoplasm (GO:0005737);; Cellular Component: cytosol (GO:0005829);; Cellular Component: cytoskeleton (GO:0005856);; Cellular Component: microtubule associated complex (GO:0005875);; Cellular Component: plasma membrane (GO:0005886);; Cel…	--	--	--	--	Protein of unknown function (DUF4005)	--	S	Function unknown	hypothetical protein T459_03886 [Capsicum annuum]
Capana00g000558	2.28758	2.80029	2.25309	2.66897	2.6739	3.80619	3.61609	3.99131	2.04865	3.38218	3.09109	4.0393	1.53499	1.94964	1.37192	2.63443	1.91176	1.89954	2.20578	3.33049	3.1556	2.00737	2.42037	2.29747	--	--	--	--	--	--	--	Lateral organ boundaries (LOB) domain	--	--	--	hypothetical protein T459_34173 [Capsicum annuum]
Capana00g000559	49.3308	57.1974	65.3407	139.581	122.328	140.586	55.2661	59.959	63.3529	113.254	106.642	113.783	86.1536	82.2415	85.8036	85.5243	99.7893	81.521	59.9131	52.5925	60.9508	100.96	109.707	107.206	--	--	Cellular Component: proton-transporting two-sector ATPase complex, catalytic domain (GO:0033178);; Molecular Function: proton-transporting ATPase activity, rotational mechanism (GO:0046961);;	K02150|7.5e-120|cann:107854989|K02150 V-type H+-transporting ATPase subunit E | (RefSeq) V-type proton ATPase subunit E-like	Oxidative phosphorylation (ko00190);; Phagosome (ko04145)	[C]	Energy production and conversion	ATP synthase (E/31 kDa) subunit	V-type proton ATPase subunit E OS=Citrus limon OX=2708 GN=VATE PE=2 SV=1	C	Energy production and conversion	PREDICTED: V-type proton ATPase subunit E-like [Capsicum annuum]
Capana00g000560	0	0	0	0.852706	0	5.23044	0	0	0	0.646004	0.377595	0.932438	0	0	0	13.0431	8.93341	5.38765	0.644741	0	0	1.2826	3.96284	1.30855	--	--	--	--	--	--	--	--	--	--	--	PREDICTED: uncharacterized protein LOC107852070 [Capsicum annuum]
Capana00g000561	0	0.10899	0	0	6.03813	1.73998	0	0	0	2.59391	2.0319	1.47068	0.059262	0	0	2.84196	0.340521	0.36309	0	0.027826	0.056702	7.24576	7.02688	3.63367	--	--	Molecular Function: GTPase activity (GO:0003924);; Molecular Function: structural constituent of cytoskeleton (GO:0005200);; Molecular Function: GTP binding (GO:0005525);; Cellular Component: cytoplasm (GO:0005737);; Cellular Component: microtubule (GO:0005874);; Biological Process: microtubule-based process (GO:0007017);;	K07375|1.1e-261|cann:107854151|K07375 tubulin beta | (RefSeq) tubulin beta chain-like	Phagosome (ko04145)	[Z]	Cytoskeleton	Tubulin/FtsZ family, GTPase domain	Tubulin beta-1 chain OS=Oryza sativa subsp. japonica OX=39947 GN=TUBB1 PE=2 SV=2	Z	Cytoskeleton	PREDICTED: tubulin beta chain-like [Capsicum annuum]
Capana00g000562	31.4751	20.7596	13.8235	164.258	78.441	133.533	8.2821	10.9509	14.7066	127.919	119.122	178.56	2.84613	3.2105	2.82559	33.546	64.3721	10.7519	20.0038	10.5184	11.5191	96.2178	83.2873	104.381	[I]	Lipid transport and metabolism	Biological Process: reproduction (GO:0000003);; Molecular Function: phosphoethanolamine N-methyltransferase activity (GO:0000234);; Biological Process: cell morphogenesis (GO:0000902);; Biological Process: cell morphogenesis involved in differentiation (GO:0000904);; Biological Process: regulation of neurotransmitter levels (GO:0001505);; Biological Process: developmental process involved in repr…	K05929|2.2e-101|cann:107854150|K05929 phosphoethanolamine N-methyltransferase [EC:2.1.1.103] | (RefSeq) phosphomethylethanolamine N-methyltransferase-like	Glycerophospholipid metabolism (ko00564)	[IR]	Lipid transport and metabolism;; General function prediction only	Methyltransferase domain	Phosphoethanolamine N-methyltransferase OS=Spinacia oleracea OX=3562 GN=PEAMT PE=1 SV=1	I	Lipid transport and metabolism	Phosphoethanolamine N-methyltransferase, partial [Capsicum annuum]
Capana00g000563	0.085495	0	0	0.074441	0	0	0	0.099564	0	0	0	0	0	0	0	0.061059	0.234946	0.023334	0	0.093175	0	0.11965	0	0.149357	--	--	--	K13457|1.4e-09|nta:107775646|K13457 disease resistance protein RPM1 | (RefSeq) disease resistance protein RPM1-like	Plant-pathogen interaction (ko04626)	--	--	--	--	S	Function unknown	hypothetical protein FXO37_26944 [Capsicum annuum]
Capana00g000564	0	0.095438	0	0	0.281001	0.340034	0	0	0	0	0.143531	0	0	0	0	0	0	0	0	0	0.490251	0	0	0	[T]	Signal transduction mechanisms	Molecular Function: protein kinase activity (GO:0004672);; Molecular Function: ATP binding (GO:0005524);;	K13420|2.7e-89|cann:107877593|K13420 LRR receptor-like serine/threonine-protein kinase FLS2 [EC:2.7.11.1] | (RefSeq) putative receptor-like protein kinase At3g47110	MAPK signaling pathway - plant (ko04016);; Plant-pathogen interaction (ko04626)	--	--	Protein kinase domain	Receptor kinase-like protein Xa21 OS=Oryza sativa subsp. indica OX=39946 GN=XA21 PE=1 SV=1	T	Signal transduction mechanisms	PREDICTED: probable LRR receptor-like serine/threonine-protein kinase RPK1 [Capsicum annuum]
Capana00g000566	0.261659	0.407521	0.211954	0.214446	0.395243	0.427586	0	0.368108	0.246099	0.403131	0	0.40542	10.4346	11.0557	8.54394	19.0476	22.3884	16.0623	5.64949	6.4445	9.10283	6.0711	6.29419	5.53003	--	--	Cellular Component: integral component of membrane (GO:0016021);;	--	--	--	--	Sulfotransferase domain	--	S	Function unknown	PREDICTED: uncharacterized protein LOC107851957 isoform X1 [Capsicum annuum]
Capana00g000567	7.09817	7.05357	8.90817	10.0868	7.98451	9.61745	8.70343	10.4808	10.5419	7.86711	8.89376	9.62338	9.98061	9.12737	9.57066	6.92205	7.82742	6.21439	7.46506	6.17805	9.31655	4.60604	7.95135	5.1903	[R]	General function prediction only	Cellular Component: integral component of membrane (GO:0016021);; Molecular Function: hydrolase activity (GO:0016787);;	--	--	--	--	--	--	S	Function unknown	PREDICTED: uncharacterized protein LOC107851959 [Capsicum annuum]
Capana00g000568	7.91403	3.71644	2.51476	0	0	0.057221	0.401702	0.252919	1.46396	0.029904	0.076053	0	0.093214	0.192204	0.069996	0	0	0	0	0.264278	0.200469	0	0	0	--	--	Molecular Function: protein kinase activity (GO:0004672);;	K13420|3.8e-52|cann:107868374|K13420 LRR receptor-like serine/threonine-protein kinase FLS2 [EC:2.7.11.1] | (RefSeq) probable LRR receptor-like serine/threonine-protein kinase At3g47570	MAPK signaling pathway - plant (ko04016);; Plant-pathogen interaction (ko04626)	--	--	Leucine rich repeat	Probable LRR receptor-like serine/threonine-protein kinase At3g47570 OS=Arabidopsis thaliana OX=3702 GN=At3g47570 PE=2 SV=1	T	Signal transduction mechanisms	hypothetical protein BC332_10224 [Capsicum chinense]
Capana00g000571	17.0715	18.8522	24.6757	13.9263	12.5651	11.7381	17.5292	22.0377	20.1443	17.3814	16.3695	22.186	30.6847	30.3461	28.1732	23.8984	25.9937	24.799	27.5143	26.0221	26.6454	21.528	18.2012	21.8449	--	--	Cellular Component: nucleus (GO:0005634);; Biological Process: negative regulation of transcription from RNA polymerase III promoter (GO:0016480);;	K07953|7.3e-07|ghi:107911916|K07953 GTP-binding protein SAR1 [EC:3.6.5.-] | (RefSeq) uncharacterized protein LOC107911916 isoform X1	Protein processing in endoplasmic reticulum (ko04141)	[K]	Transcription	Maf1 regulator	--	K	Transcription	PREDICTED: repressor of RNA polymerase III transcription MAF1 homolog isoform X1 [Capsicum annuum]
Capana00g000572	0	0	0	0	0	0.084946	0	0	0	0	0.055647	0	0	0	0	0	0	0	0	0	0	0	0.076309	0	[F]	Nucleotide transport and metabolism	Biological Process: cellular amino acid metabolic process (GO:0006520);; Molecular Function: amino acid binding (GO:0016597);; Molecular Function: carboxyl- or carbamoyltransferase activity (GO:0016743);;	K00609|1.4e-125|cann:107853846|K00609 aspartate carbamoyltransferase catalytic subunit [EC:2.1.3.2] | (RefSeq) aspartate carbamoyltransferase 1, chloroplastic-like	Pyrimidine metabolism (ko00240);; Alanine, aspartate and glutamate metabolism (ko00250)	[R]	General function prediction only	Aspartate/ornithine carbamoyltransferase, carbamoyl-P binding domain	Aspartate carbamoyltransferase 1, chloroplastic OS=Pisum sativum OX=3888 GN=PYRB1 PE=2 SV=1	--	--	Aspartate carbamoyltransferase, chloroplastic [Capsicum annuum]
Capana00g000573	0.499332	1.2396	3.1046	0.100009	0.430657	0.085293	2.25661	16.63	0.660441	0.295284	0.278978	0.324464	45.7035	48.2423	50.5849	19.5882	5.55413	35.9308	0.491002	2.50436	3.3912	0.233254	0.127589	0.227458	--	--	Molecular Function: protein binding (GO:0005515);; Cellular Component: cellular_component (GO:0005575);; Cellular Component: intracellular (GO:0005622);; Cellular Component: cell (GO:0005623);; Cellular Component: cytoplasm (GO:0005737);; Cellular Component: Golgi apparatus (GO:0005794);; Cellular Component: Golgi-associated vesicle (GO:0005798);; Biological Process: transport (GO:0006810);; Biol…	K17302|6.3e-62|vra:106761617|K17302 coatomer subunit beta' | (RefSeq) coatomer subunit beta'-3	--	[U]	Intracellular trafficking, secretion, and vesicular transport	WD domain, G-beta repeat	Coatomer subunit beta'-1 OS=Arabidopsis thaliana OX=3702 GN=At1g79990 PE=2 SV=2	U	Intracellular trafficking, secretion, and vesicular transport	Coatomer subunit beta'-1, partial [Capsicum annuum]
Capana00g000574	3.6844	3.41604	3.50776	3.29946	3.92756	4.85361	3.17558	3.93942	2.69163	4.49553	3.8029	4.08681	6.67447	6.96814	6.41804	6.9886	7.42679	6.8117	6.29381	5.93102	5.29642	5.02658	4.52541	7.39152	--	--	--	--	--	--	--	PPR repeat family	--	S	Function unknown	hypothetical protein FXO38_35876 [Capsicum annuum]
Capana00g000575	3.48231	3.91669	4.03161	4.33792	5.36344	4.69337	2.86587	3.23397	2.81857	4.44877	4.16992	3.75676	5.55222	6.531	7.00696	7.16443	5.97949	6.71959	4.22698	5.70695	5.25867	3.82435	3.32897	6.20614	--	--	--	K17964|6.5e-40|vvi:100245882|K17964 leucine-rich PPR motif-containing protein, mitochondrial | (RefSeq) pentatricopeptide repeat-containing protein At5g61990, mitochondrial	--	--	--	PPR repeat family	--	S	Function unknown	PREDICTED: pentatricopeptide repeat-containing protein At5g61990, mitochondrial-like isoform X1 [Capsicum annuum]
Capana00g000576	0	0	0	0	0	0	0	0	0	0	0	0	0	0	0	0	0	0	0	0	0	0.035091	0	0.056328	--	--	Cellular Component: integral component of membrane (GO:0016021);;	--	--	--	--	Nodulin-like	--	S	Function unknown	putative peptidyl-prolyl cis-trans isomerase CYP21-3, mitochondrial-like [Capsicum annuum]
Capana00g000577	27.2081	35.1925	34.6255	13.1153	20.5905	20.3191	6.31255	6.44299	7.56796	7.45973	10.1473	11.8488	73.4715	73.1141	69.0755	16.8277	14.0253	18.5338	3.70667	5.25845	3.53729	3.06297	1.76901	4.20878	--	--	Cellular Component: integral component of membrane (GO:0016021);; Molecular Function: transmembrane transporter activity (GO:0022857);;	--	--	--	--	Nodulin-like	--	S	Function unknown	PREDICTED: uncharacterized protein LOC107853577 [Capsicum annuum]
Capana00g000578	1.40371	1.37266	1.77882	1.0805	2.41554	1.07574	1.44289	1.35391	1.56564	0.709696	0.896821	1.41479	1.35245	1.11807	1.5071	1.1146	1.30231	1.19006	1.70175	2.38379	1.7837	0.313129	1.30646	0.713162	[S]	Function unknown	--	--	--	--	--	Protein of unknown function (DUF1223)	--	S	Function unknown	hypothetical protein T459_30991 [Capsicum annuum]
Capana00g000579	0	0	0	0	0	0	0	0	0	0	0	0	0	0	0	0	0.065087	0	0.246197	0	0	0	0	0	--	--	Molecular Function: phosphatase activity (GO:0016791);; Molecular Function: metal ion binding (GO:0046872);;	K13248|2.6e-149|cann:107853921|K13248 pyridoxal phosphate phosphatase PHOSPHO2 [EC:3.1.3.74] | (RefSeq) inorganic pyrophosphatase 1-like	Vitamin B6 metabolism (ko00750)	[R]	General function prediction only	Putative Phosphatase	Inorganic pyrophosphatase 2 OS=Arabidopsis thaliana OX=3702 GN=At1g17710 PE=2 SV=1	S	Function unknown	PREDICTED: inorganic pyrophosphatase 1-like [Capsicum annuum]
Capana00g000580	2.58856	4.37179	1.89361	9.48141	8.15692	12.8061	4.71829	6.61041	8.08305	4.65935	3.68275	3.90827	0.341497	0.060524	0	0	1.65894	0	0	0	0	0	0	0	--	--	Cellular Component: integral component of membrane (GO:0016021);;	--	--	--	--	--	--	S	Function unknown	PREDICTED: uncharacterized protein LOC107856018 [Capsicum annuum]
Capana00g000581	0.09712	0.040157	0.245266	0.821112	0.769861	0	0.054966	0.071447	0.207095	0.009068	0.08052	0.021529	0	0	0	0.41309	0.050039	0	0.14452	0	0.00922	0	0	0.042517	--	--	Cellular Component: photosystem I (GO:0009522);; Cellular Component: thylakoid (GO:0009579);; Biological Process: photosynthesis (GO:0015979);; Cellular Component: integral component of membrane (GO:0016021);;	K02689|1.6e-100|cann:13540212|K02689 photosystem I P700 chlorophyll a apoprotein A1 | (RefSeq) psaA, C329_p068; photosystem I P700 apoprotein A1	Photosynthesis (ko00195)	--	--	Photosystem I psaA/psaB protein	Photosystem I P700 chlorophyll a apoprotein A1 OS=Nicotiana sylvestris OX=4096 GN=psaA PE=3 SV=1	C	Energy production and conversion	photosystem I P700 apoprotein A1 [Garcinia gummi-gutta]
Capana00g000584	13.928	18.1233	19.0723	75.4852	68.6667	64.3002	40.2848	42.0136	40.3117	79.5063	76.4454	75.3082	14.0086	11.6424	14.5267	52.7733	56.3795	36.6723	49.8197	39.6423	40.6325	84.2046	98.5375	59.8648	--	--	Molecular Function: transcription corepressor activity (GO:0003714);; Cellular Component: nucleus (GO:0005634);; Cellular Component: Golgi apparatus (GO:0005794);; Cellular Component: cytosol (GO:0005829);; Molecular Function: protein self-association (GO:0043621);; Biological Process: seed development (GO:0048316);; Biological Process: cellular heat acclimation (GO:0070370);;	--	--	--	--	Heat shock factor binding protein 1	Heat shock factor-binding protein OS=Arabidopsis thaliana OX=3702 GN=HSBP PE=1 SV=1	--	--	putative glycosyltransferase 2-like, partial [Capsicum annuum]
Capana00g000585	1.58944	1.01298	0.657196	1.34061	1.47478	2.17169	0.991038	1.24955	2.55645	2.58891	1.81785	2.0388	1.89644	1.45697	1.51771	1.7747	2.51621	2.25777	2.77305	2.65702	4.382	1.86873	2.52824	2.81817	--	--	Molecular Function: RNA binding (GO:0003723);;	K01148|6.8e-148|cann:107855220|K01148 poly(A)-specific ribonuclease [EC:3.1.13.4] | (RefSeq) uncharacterized CRM domain-containing protein At3g25440, chloroplastic-like	RNA degradation (ko03018)	[L]	Replication, recombination and repair	CRS1 / YhbY (CRM) domain	Uncharacterized CRM domain-containing protein At3g25440, chloroplastic OS=Arabidopsis thaliana OX=3702 GN=At3g25440 PE=2 SV=1	L	Replication, recombination and repair	Calmodulin-like protein 6 [Capsicum annuum]
Capana00g000586	3.32198	1.69335	1.32097	9.29504	12.8917	10.7973	1.49824	1.99297	1.72923	8.60779	4.87441	5.00848	2.94991	3.91602	2.82665	30.0789	39.1468	25.5277	10.73	6.76873	7.09937	20.3261	24.8808	16.7975	--	--	Molecular Function: hydrolase activity (GO:0016787);;	K11838|1.6e-185|cann:107856680|K11838 ubiquitin carboxyl-terminal hydrolase 7 [EC:3.4.19.12] | (RefSeq) ubiquitin carboxyl-terminal hydrolase 12-like	--	[O]	Posttranslational modification, protein turnover, chaperones	Ubiquitin-specific protease C-terminal	Ubiquitin carboxyl-terminal hydrolase 13 OS=Arabidopsis thaliana OX=3702 GN=UBP13 PE=1 SV=1	O	Posttranslational modification, protein turnover, chaperones	PREDICTED: ubiquitin carboxyl-terminal hydrolase 12-like [Capsicum annuum]
Capana00g000587	0	0.12161	0.132433	0.555611	0.238552	0.134915	0.698208	0.825236	0.462089	0.461688	0.63267	0.574017	0.52484	0.763389	0.953846	0.368804	0	0.233958	0.365837	0.070537	0.284449	0.16824	0.243179	0.352959	--	--	Molecular Function: nucleic acid binding (GO:0003676);;	--	--	--	--	--	--	--	--	hypothetical protein FXO37_29121 [Capsicum annuum]
Capana00g000588	0.53567	0.981717	2.15523	6.10751	4.6597	5.94961	4.94344	2.97104	5.24875	5.70968	4.44976	4.87165	2.25843	5.52461	6.72299	4.84852	5.20648	1.98609	4.57928	5.88125	1.36029	4.96077	8.87174	1.03992	[G]	Carbohydrate transport and metabolism	Biological Process: carbohydrate metabolic process (GO:0005975);; Molecular Function: carbohydrate binding (GO:0030246);; Molecular Function: glucose-6-phosphate 1-epimerase activity (GO:0047938);;	K01792|1.0e-142|cann:107856131|K01792 glucose-6-phosphate 1-epimerase [EC:5.1.3.15] | (RefSeq) putative glucose-6-phosphate 1-epimerase	Glycolysis / Gluconeogenesis (ko00010)	[G]	Carbohydrate transport and metabolism	Aldose 1-epimerase	Putative glucose-6-phosphate 1-epimerase OS=Cenchrus ciliaris OX=35872 PE=2 SV=1	G	Carbohydrate transport and metabolism	PREDICTED: putative glucose-6-phosphate 1-epimerase, partial [Capsicum annuum]
Capana00g000592	0	0	1.19556	0.543853	0.742172	0.670404	0.571605	0.174091	0.240339	6.08769	7.87891	1.33302	0.31123	0.583273	0	0	0.054215	0	0	0	0.12078	0.829672	1.19405	0.19346	--	--	Molecular Function: DNA binding (GO:0003677);; Molecular Function: transcription factor activity, sequence-specific DNA binding (GO:0003700);; Cellular Component: nucleus (GO:0005634);;	--	--	--	--	--	--	K	Transcription	Ethylene-responsive transcription factor [Capsicum annuum]
Capana00g000594	0.108983	0	0.077315	0.180856	0	0.094169	0	0.277704	0.080994	0	0.455215	0.431134	1.7228	1.25902	0.834072	1.17503	1.90749	3.18702	2.30639	2.18111	1.87027	0.756754	1.95401	3.51118	--	--	Cellular Component: chloroplast (GO:0009507);; Biological Process: chloroplast organization (GO:0009658);; Biological Process: chloroplast mRNA processing (GO:0010239);; Biological Process: leaf development (GO:0048366);;	--	--	--	--	--	Protein PALE CRESS, chloroplastic OS=Arabidopsis thaliana OX=3702 GN=PAC PE=2 SV=1	S	Function unknown	hypothetical protein FXO38_23841 [Capsicum annuum]
Capana00g000595	0.740882	1.19348	0.597145	1.68787	1.35795	2.52076	1.09553	0.782709	1.03509	1.17865	1.72923	0.958428	0.91186	1.09625	0.333405	1.16212	1.06738	1.99836	1.05743	0.675349	0.777449	1.71023	0.701378	0.799978	[J]	Translation, ribosomal structure and biogenesis	Molecular Function: RNA binding (GO:0003723);;	K13195|3.6e-46|cann:107852450|K13195 cold-inducible RNA-binding protein | (RefSeq) glycine-rich RNA-binding protein 4, mitochondrial-like	--	[R]	General function prediction only	RNA recognition motif. (a.k.a. RRM, RBD, or RNP domain)	Glycine-rich RNA-binding protein 2, mitochondrial OS=Arabidopsis thaliana OX=3702 GN=RBG2 PE=1 SV=1	A	RNA processing and modification	putative pre-mRNA-processing factor 6-like [Capsicum annuum]
Capana00g000596	5.14218	4.4206	4.00172	4.97476	5.63075	5.07417	4.25125	5.92679	4.92753	5.49279	4.84733	5.85355	6.38694	7.24795	7.76268	4.52338	3.42003	3.66997	2.10058	4.57878	5.5596	1.97067	1.80151	3.90208	[T]	Signal transduction mechanisms	Cellular Component: integral component of membrane (GO:0016021);; Molecular Function: hydrolase activity (GO:0016787);;	--	--	--	--	Calcineurin-like phosphoesterase	--	S	Function unknown	PREDICTED: uncharacterized protein LOC107852567, partial [Capsicum annuum]
Capana00g000597	4.78208	4.19701	4.51652	1.93285	2.48654	2.62286	5.48624	4.67183	4.42007	3.85156	4.45669	4.95348	2.89274	2.83217	3.49729	2.12924	2.80866	2.70527	2.69228	3.85985	4.15558	2.57071	2.8984	2.62339	[F]	Nucleotide transport and metabolism	--	--	--	--	--	Haloacid dehalogenase-like hydrolase	--	G	Carbohydrate transport and metabolism	PREDICTED: uncharacterized protein LOC107855561, partial [Capsicum annuum]
Capana00g000598	11.9439	11.6944	16.2805	25.3392	22.5217	22.6712	15.9619	15.9555	16.0314	26.8736	27.987	23.7542	20.927	23.1382	20.6523	23.6421	18.4278	19.7272	22.74	20.2803	14.5316	19.2824	20.8041	28.2698	--	--	Molecular Function: protein kinase activity (GO:0004672);; Molecular Function: ATP binding (GO:0005524);;	K14500|9.9e-42|cann:107853277|K14500 BR-signaling kinase [EC:2.7.11.1] | (RefSeq) probable serine/threonine-protein kinase At5g41260	Plant hormone signal transduction (ko04075)	--	--	--	Serine/threonine-protein kinase BSK7 OS=Arabidopsis thaliana OX=3702 GN=BSK7 PE=3 SV=1	T	Signal transduction mechanisms	PREDICTED: probable serine/threonine-protein kinase At5g41260 isoform X3 [Capsicum annuum]
Capana00g000599	0	0	0	0	0	0	0	0.037821	0	0.067742	0	0	0	0.077764	0	0.03892	0	0	0	0.085251	0	0	0	0	--	--	Molecular Function: GTPase activator activity (GO:0005096);; Molecular Function: metal ion binding (GO:0046872);;	K12493|6.2e-66|cann:107853065|K12493 ADP-ribosylation factor GTPase-activating protein 2/3 | (RefSeq) probable ADP-ribosylation factor GTPase-activating protein AGD9	Endocytosis (ko04144)	[T]	Signal transduction mechanisms	--	Probable ADP-ribosylation factor GTPase-activating protein AGD8 OS=Arabidopsis thaliana OX=3702 GN=AGD8 PE=1 SV=1	T	Signal transduction mechanisms	PREDICTED: probable ADP-ribosylation factor GTPase-activating protein AGD9, partial [Capsicum annuum]
Capana00g000600	1.04626	0	0.317533	0.623804	0.172747	0.541219	0.611937	0.284911	0.864373	0.985013	0.950755	0.828769	1.14034	0.413584	0.972433	1.0868	2.0989	0.379199	0.785038	0.583321	0.706207	1.49809	1.51079	1.14159	--	--	Biological Process: cell cycle checkpoint (GO:0000075);; Cellular Component: ubiquitin ligase complex (GO:0000151);; Biological Process: mitotic cell cycle (GO:0000278);; Cellular Component: chromosome, centromeric region (GO:0000775);; Cellular Component: kinetochore (GO:0000776);; Molecular Function: molecular_function (GO:0003674);; Molecular Function: binding (GO:0005488);; Molecular Function…	K02180|1.7e-147|cann:107853278|K02180 cell cycle arrest protein BUB3 | (RefSeq) mitotic checkpoint protein BUB3.3	--	[D]	Cell cycle control, cell division, chromosome partitioning	WD domain, G-beta repeat	Mitotic checkpoint protein BUB3.3 OS=Arabidopsis thaliana OX=3702 GN=BUB3.3 PE=2 SV=1	D	Cell cycle control, cell division, chromosome partitioning	PREDICTED: mitotic checkpoint protein BUB3.3 isoform X1 [Capsicum annuum]
Capana00g000601	0	0	0	0	0	0	0	0	0	0	0	0	2.63304	2.77682	2.96183	1.03173	0.769708	2.26746	1.08414	2.98792	1.29861	1.85963	1.1063	2.39377	--	--	Molecular Function: nucleic acid binding (GO:0003676);; Molecular Function: RNA-DNA hybrid ribonuclease activity (GO:0004523);;	--	--	--	--	--	--	--	--	hypothetical protein CQW23_33091 [Capsicum baccatum]
Capana00g000602	0	0	0	0	0	0	0	0	0	0	0	0	2.93937	2.42713	3.31029	1.4086	0.671697	2.44192	0.987397	2.61547	0.749074	0.794438	0.332943	2.44169	--	--	--	--	--	--	--	--	--	--	--	--
Capana00g000604	0	0	0	0	0.112306	0	0	0	0	0	0	0	0	0	0	0	0	0	0.627336	0	0	0	0	0.037152	--	--	--	--	--	--	--	--	--	--	--	hypothetical protein DVH24_026859 [Malus domestica]
Capana00g000606	47.6048	56.0758	74.1974	68.3801	66.9842	71.9942	39.5548	37.0015	37.174	42.8598	41.9354	42.0129	90.8805	98.3812	93.8756	69.5051	70.9852	63.9507	45.149	48.2658	54.1847	49.815	50.416	46.1352	[C]	Energy production and conversion	Molecular Function: oxoglutarate dehydrogenase (succinyl-transferring) activity (GO:0004591);; Biological Process: tricarboxylic acid cycle (GO:0006099);; Molecular Function: thiamine pyrophosphate binding (GO:0030976);;	K00164|0.0e+00|cann:107853311|K00164 2-oxoglutarate dehydrogenase E1 component [EC:1.2.4.2] | (RefSeq) 2-oxoglutarate dehydrogenase, mitochondrial-like	Citrate cycle (TCA cycle) (ko00020);; Carbon metabolism (ko01200)	[G]	Carbohydrate transport and metabolism	Transketolase, pyrimidine binding domain	--	C	Energy production and conversion	PREDICTED: 2-oxoglutarate dehydrogenase, mitochondrial-like [Capsicum annuum]
Capana00g000607	3.90889	4.76032	3.40921	4.18903	4.59396	4.03179	3.06467	3.20697	2.58977	3.30243	3.25554	3.99143	9.10214	8.90039	8.07362	4.87282	3.35776	3.8972	1.61694	2.46971	3.69332	2.04518	1.28511	3.01887	--	--	Molecular Function: aspartic-type endopeptidase activity (GO:0004190);;	--	--	[O]	Posttranslational modification, protein turnover, chaperones	Eukaryotic aspartyl protease	--	O	Posttranslational modification, protein turnover, chaperones	PREDICTED: uncharacterized protein LOC107853036 [Capsicum annuum]
Capana00g000608	21.2394	21.4107	23.5518	41.4716	40.0638	38.9989	27.4772	26.6891	21.7566	46.0928	44.7496	46.5517	38.1808	39.3758	35.1526	37.3233	27.8833	34.9632	23.966	27.5766	24.9362	24.5366	25.4399	46.6831	--	--	Molecular Function: protein kinase activity (GO:0004672);; Molecular Function: ATP binding (GO:0005524);;	K14500|2.3e-53|cann:107853277|K14500 BR-signaling kinase [EC:2.7.11.1] | (RefSeq) probable serine/threonine-protein kinase At5g41260	Plant hormone signal transduction (ko04075)	--	--	--	Serine/threonine-protein kinase BSK7 OS=Arabidopsis thaliana OX=3702 GN=BSK7 PE=3 SV=1	T	Signal transduction mechanisms	putative serine/threonine-protein kinase [Capsicum annuum]
Capana00g000610	23.1023	9.53944	14.01	9.41193	1.14328	5.80095	9.0007	8.18503	15.7204	15.5312	17.3168	8.86483	85.8539	61.4637	80.7416	18.1505	20.8237	15.8672	7.41568	11.2431	5.88349	2.65346	4.59286	7.96777	[C]	Energy production and conversion	Molecular Function: oxidoreductase activity (GO:0016491);; Molecular Function: FAD binding (GO:0071949);;	K22395|1.6e-151|nau:109214673|K22395 cinnamyl-alcohol dehydrogenase [EC:1.1.1.195] | (RefSeq) berberine bridge enzyme-like 28	Phenylpropanoid biosynthesis (ko00940)	--	--	FAD binding domain	Berberine bridge enzyme-like 21 OS=Arabidopsis thaliana OX=3702 GN=At4g20840 PE=2 SV=1	C	Energy production and conversion	PREDICTED: reticuline oxidase-like protein [Capsicum annuum]
Capana00g000612	6.64002	6.59668	4.98649	7.29	6.59666	7.47093	6.68412	9.69112	8.72168	8.04423	9.4539	7.2794	5.51029	5.89238	5.22037	5.87919	5.83322	6.64231	6.95618	6.7028	7.9724	5.24445	4.81002	8.44954	--	--	Biological Process: ubiquinone biosynthetic process (GO:0006744);; Biological Process: response to UV-B (GO:0010224);; Biological Process: chlorophyll catabolic process (GO:0015996);;	K08869|4.7e-108|cann:107852420|K08869 aarF domain-containing kinase | (RefSeq) protein ABC transporter 1, mitochondrial	--	[R]	General function prediction only	--	Protein ABC transporter 1, mitochondrial OS=Arabidopsis thaliana OX=3702 GN=ABC1 PE=2 SV=1	S	Function unknown	PREDICTED: LOW QUALITY PROTEIN: protein ABC transporter 1, mitochondrial [Capsicum annuum]
Capana00g000614	51.4899	35.5343	30.3068	2.36055	3.12237	2.74578	177.381	159.186	131.788	13.6357	14.5364	10.7324	7.75867	7.81592	8.03216	3.75005	5.79661	3.4511	111.952	126.104	97.1948	14.7805	13.1417	13.7287	--	--	Cellular Component: chloroplast thylakoid (GO:0009534);; Cellular Component: chloroplast envelope (GO:0009941);; Molecular Function: isomerase activity (GO:0016853);;	K17911|1.8e-43|han:110903427|K17911 beta-carotene isomerase [EC:5.2.1.14] | (RefSeq) beta-carotene isomerase D27, chloroplastic-like	Carotenoid biosynthesis (ko00906)	--	--	Domain of unknown function (DUF4033)	Beta-carotene isomerase D27, chloroplastic OS=Medicago truncatula OX=3880 GN=D27 PE=1 SV=1	S	Function unknown	PREDICTED: beta-carotene isomerase D27, chloroplastic-like [Capsicum annuum]
Capana00g000615	1.97105	1.61786	2.01429	0.325047	0.267912	0.181799	0.434003	0.523218	0.745018	0.272	0.221676	0.161679	0.080616	0.189402	0	0.16132	0.561774	0.121571	0.298745	0.188228	0.280098	0.051649	0.047011	0.098031	--	--	Molecular Function: iron ion binding (GO:0005506);; Molecular Function: oxidoreductase activity, acting on paired donors, with incorporation or reduction of molecular oxygen (GO:0016705);; Molecular Function: heme binding (GO:0020037);;	K15472|1.1e-40|spen:107017184|K15472 premnaspirodiene oxygenase [EC:1.14.14.151] | (RefSeq) premnaspirodiene oxygenase	Sesquiterpenoid and triterpenoid biosynthesis (ko00909)	[Q]	Secondary metabolites biosynthesis, transport and catabolism	Cytochrome P450	Premnaspirodiene oxygenase OS=Hyoscyamus muticus OX=35626 GN=CYP71D55 PE=1 SV=1	Q	Secondary metabolites biosynthesis, transport and catabolism	PREDICTED: premnaspirodiene oxygenase-like [Capsicum annuum]
Capana00g000616	6.99433	3.48072	5.28041	0.289564	0.767632	0.654753	5.25474	7.92884	7.21759	1.12043	0.461708	0.982601	1.28713	1.89924	0.967634	1.5199	1.63678	1.84368	7.59401	4.13149	3.4991	2.15981	3.44903	1.09384	--	--	--	--	--	--	--	--	--	--	--	PREDICTED: uncharacterized protein LOC107852732 [Capsicum annuum]
Capana00g000622	1.45078	0.79629	0	1.8284	0.319863	1.22419	0	1.25163	0.409625	0	0	0	2.75675	0.628495	0.458461	1.59865	0.032276	1.68286	0	0.778953	1.42869	0	0	0	--	--	Cellular Component: integral component of membrane (GO:0016021);;	--	--	--	--	Transmembrane Fragile-X-F protein	--	O	Posttranslational modification, protein turnover, chaperones	hypothetical protein FXO37_24879 [Capsicum annuum]
Capana00g000624	4.62131	6.91171	3.60493	43.325	33.5696	28.2098	109.101	115.738	92.5386	274.233	272.015	245.405	18.5911	20.1431	21.4876	65.8782	73.451	59.7036	96.0028	66.6387	82.6961	246.574	232.822	221.925	[G]	Carbohydrate transport and metabolism	Molecular Function: channel activity (GO:0015267);; Cellular Component: integral component of membrane (GO:0016021);;	K09874|3.5e-161|cann:107855657|K09874 aquaporin NIP | (RefSeq) probable aquaporin NIP5-1	--	[G]	Carbohydrate transport and metabolism	Major intrinsic protein	Aquaporin NIP3-1 OS=Zea mays OX=4577 GN=NIP3-1 PE=2 SV=1	G	Carbohydrate transport and metabolism	PREDICTED: probable aquaporin NIP5-1 [Capsicum annuum]
Capana00g000625	32.046	12.0653	6.32888	8.28692	4.4451	6.67879	2.81139	2.70598	6.08597	3.23577	2.1299	4.3515	0.712173	0.783181	0.94129	2.44831	4.51	2.28387	3.10676	3.64167	1.99726	1.66768	2.61346	2.155	--	--	--	--	--	--	--	--	--	--	--	PREDICTED: uncharacterized protein LOC107855656 [Capsicum annuum]
Capana00g000626	1.65613	1.94617	2.31729	1.45669	2.72953	1.45254	4.43856	7.25716	5.15562	1.69098	2.27958	2.12961	1.47265	1.27589	1.68048	0.721494	1.51591	1.12039	0.952639	2.68714	2.48274	1.14624	0.951068	1.19273	--	--	Cellular Component: integral component of membrane (GO:0016021);;	--	--	--	--	--	--	S	Function unknown	PREDICTED: uncharacterized protein LOC107856829 [Capsicum annuum]
Capana00g000627	60.8426	152.862	238.865	40.2248	74.0638	51.8969	109.83	128.728	83.9425	51.973	46.7235	52.2923	506.508	506.831	520.114	268.541	264.056	405.816	93.3344	120.672	167.841	86.6632	72.9637	60.6371	[CR]	Energy production and conversion;; General function prediction only	Molecular Function: oxidoreductase activity (GO:0016491);;	K00224|7.6e-172|cann:107855655|K00224 chloroplastic oxoene reductase [EC:1.3.1.-] | (RefSeq) putative quinone-oxidoreductase homolog, chloroplastic	alpha-Linolenic acid metabolism (ko00592)	[CR]	Energy production and conversion;; General function prediction only	Zinc-binding dehydrogenase	Chloroplast envelope quinone oxidoreductase homolog OS=Arabidopsis thaliana OX=3702 GN=CEQORH PE=1 SV=1	C	Energy production and conversion	PREDICTED: putative quinone-oxidoreductase homolog, chloroplastic [Capsicum annuum]
Capana00g000628	2.44838	0	5.17199	0	0	0	0	0	0	6.87425	7.4551	0	8.14955	0	0	5.84033	7.89232	0.132143	6.8505	7.56529	0.848931	7.2618	7.95469	0.037826	[J]	Translation, ribosomal structure and biogenesis	Molecular Function: protein kinase activity (GO:0004672);; Molecular Function: ATP binding (GO:0005524);;	K14512|1.0e-97|cann:107847587|K14512 mitogen-activated protein kinase 6 [EC:2.7.11.24] | (RefSeq) MK2; mitogen-activated protein kinase homolog NTF4	MAPK signaling pathway - plant (ko04016);; Plant hormone signal transduction (ko04075);; Plant-pathogen interaction (ko04626)	[T]	Signal transduction mechanisms	Protein kinase domain	Mitogen-activated protein kinase homolog NTF4 OS=Nicotiana tabacum OX=4097 GN=NTF4 PE=2 SV=1	T	Signal transduction mechanisms	PREDICTED: mitogen-activated protein kinase homolog NTF4-like [Capsicum annuum]
Capana00g000629	36.1067	39.4514	45.8663	41.8227	48.5432	44.8539	64.7998	72.8936	64.9661	56.1913	52.5353	55.6846	58.4096	55.4465	61.3366	50.411	49.7512	44.2449	67.0477	64.7717	75.5065	59.1704	62.621	50.0699	--	--	--	--	--	--	--	Protein of unknown function (DUF1664)	--	S	Function unknown	PREDICTED: uncharacterized protein LOC107851985 [Capsicum annuum]
Capana00g000632	0.629117	0.869946	0.760842	2.00314	0.876418	1.15064	2.75356	2.76393	2.6878	1.8606	2.11811	1.51987	0.346723	0.260005	0.165029	0.115949	0.072451	0.272586	1.48789	1.01611	1.17758	0.488493	0.612042	1.27639	--	--	Cellular Component: integral component of membrane (GO:0016021);;	--	--	--	--	--	--	--	--	PREDICTED: uncharacterized protein LOC107853204 [Capsicum annuum]
Capana00g000633	0	0.097196	0	0	0.208647	0	0.010947	0	0	0.057935	0.013599	0	0	0	0	0	0	0	0	0	0	0	0	0	--	--	Molecular Function: ADP binding (GO:0043531);;	K13453|1.7e-20|sot:102596100|K13453 disease resistance protein | (RefSeq) putative late blight resistance protein homolog R1B-23	Plant-pathogen interaction (ko04626)	--	--	--	--	S	Function unknown	putative cytochrome 86B1-like [Capsicum annuum]
Capana00g000637	0	0.014039	0	0.081066	3.06582	0.083049	0	0.140173	0	0.635031	0.059004	0.043057	0.267485	0.060806	0.285207	6.96385	1.23179	0.733447	16.9049	1.77315	0.102267	2.10508	1.61303	1.39984	--	--	--	--	--	--	--	--	--	S	Function unknown	Protein TAR1 [Capsicum baccatum]
Capana00g000642	0	0	0.332149	0	0	0	0	0	0	0	0	0	0	0	0	0.105696	0	0	0	0.0978	0	0	0	0.190229	--	--	Molecular Function: microtubule motor activity (GO:0003777);; Molecular Function: ATP binding (GO:0005524);; Biological Process: microtubule-based movement (GO:0007018);; Molecular Function: microtubule binding (GO:0008017);;	K10406|1.0e-57|sot:102599823|K10406 kinesin family member C2/C3 | (RefSeq) kinesin-4	--	[Z]	Cytoskeleton	--	Kinesin-like protein KIN-14A OS=Oryza sativa subsp. japonica OX=39947 GN=KIN14A PE=2 SV=2	Z	Cytoskeleton	Kinesin KP1 [Capsicum chinense]
Capana00g000643	0	0	0	0	0	0	0	0	0	0	0	0	0	0	0	0.252497	0.20221	0.332809	0	0	0	0	0	0	--	--	Molecular Function: protein dimerization activity (GO:0046983);;	K13422|6.4e-72|dcr:108206960|K13422 transcription factor MYC2 | (RefSeq) transcription factor MYC2-like	MAPK signaling pathway - plant (ko04016);; Plant hormone signal transduction (ko04075)	--	--	bHLH-MYC and R2R3-MYB transcription factors N-terminal	Transcription factor bHLH14 OS=Arabidopsis thaliana OX=3702 GN=BHLH14 PE=1 SV=1	K	Transcription	PREDICTED: transcription factor MYC3-like [Capsicum annuum]
Capana00g000644	0	0	0	0	0	0	0	0	0	0	0	0	0	0	0	0	0.037149	0.307136	0	0.02758	0	0.047957	0	0	[K]	Transcription	Molecular Function: O-methyltransferase activity (GO:0008171);; Biological Process: methylation (GO:0032259);; Molecular Function: protein dimerization activity (GO:0046983);;	K16040|7.2e-68|nau:109230620|K16040 trans-resveratrol di-O-methyltransferase [EC:2.1.1.240] | (RefSeq) myricetin O-methyltransferase-like	Stilbenoid, diarylheptanoid and gingerol biosynthesis (ko00945)	[R]	General function prediction only	Dimerisation domain	Trans-resveratrol di-O-methyltransferase OS=Vitis vinifera OX=29760 GN=ROMT PE=1 SV=2	S	Function unknown	PREDICTED: trans-resveratrol di-O-methyltransferase-like isoform X1 [Capsicum annuum]
Capana00g000646	0.075615	5.6875	0.168157	0	0.898841	0	0	0	0	0	0	0.110834	10.171	0.260312	0.493997	0	0	0.348985	0	0	0	0	0	0	--	--	--	--	--	--	--	--	--	--	--	--
Capana00g000647	21.9843	23.4466	25.8022	15.7947	21.4686	20.3847	13.9976	15.2057	14.5857	16.186	15.7507	15.6012	27.7147	27.5991	27.0963	17.3334	18.4637	20.8041	13.3829	16.0649	15.81	12.64	11.218	15.4237	--	--	--	--	--	--	--	--	--	--	--	putative metal tolerance protein 4 [Capsicum annuum]
Capana00g000648	4.23756	3.06732	3.72544	0.53613	0.392574	0.308133	8.46838	7.44253	5.9781	3.22411	2.21074	1.7736	7.6379	5.57216	7.6196	0.873562	1.11784	1.39435	7.37802	5.9833	6.04635	1.80638	1.89157	2.57313	--	--	Cellular Component: exocyst (GO:0000145);; Biological Process: exocytosis (GO:0006887);; Biological Process: protein transport (GO:0015031);;	K07195|0.0e+00|cann:107851952|K07195 exocyst complex component 7 | (RefSeq) exocyst complex component EXO70A1-like	--	[U]	Intracellular trafficking, secretion, and vesicular transport	Exo70 exocyst complex subunit	Exocyst complex component EXO70H1 OS=Arabidopsis thaliana OX=3702 GN=EXO70H1 PE=1 SV=1	U	Intracellular trafficking, secretion, and vesicular transport	PREDICTED: exocyst complex component EXO70A1-like [Capsicum annuum]
Capana00g000649	0	0	0	0.554062	0	0.204948	0.458713	0	0	1.14486	0	1.0881	0	0	0.194461	0.502388	0	0.555108	0.582286	0.383962	0	0.210086	0.080245	0	[D]	Cell cycle control, cell division, chromosome partitioning	Cellular Component: chromatin (GO:0000785);; Cellular Component: condensed chromosome (GO:0000793);; Biological Process: sister chromatid segregation (GO:0000819);; Molecular Function: molecular_function (GO:0003674);; Molecular Function: chromatin binding (GO:0003682);; Molecular Function: catalytic activity (GO:0003824);; Molecular Function: protein kinase activity (GO:0004672);; Molecular Func…	K06669|1.1e-43|cann:107875704|K06669 structural maintenance of chromosome 3 (chondroitin sulfate proteoglycan 6) | (RefSeq) structural maintenance of chromosomes protein 3	--	[D]	Cell cycle control, cell division, chromosome partitioning	RecF/RecN/SMC N terminal domain	Structural maintenance of chromosomes protein 3 OS=Arabidopsis thaliana OX=3702 GN=SMC3 PE=2 SV=1	D	Cell cycle control, cell division, chromosome partitioning	PREDICTED: structural maintenance of chromosomes protein 3-like [Capsicum annuum]
Capana00g000651	0.443037	0.030401	0	0.22153	0	0.122637	0.126744	0.117898	1.34138	0.071648	0.065763	0.101924	0	0	0	0	0	0	0.298674	0.095466	0	0	0.092414	0.048701	[G]	Carbohydrate transport and metabolism	Molecular Function: hydrolase activity, hydrolyzing O-glycosyl compounds (GO:0004553);; Biological Process: carbohydrate metabolic process (GO:0005975);; Cellular Component: integral component of membrane (GO:0016021);;	K05349|1.1e-242|cann:107853937|K05349 beta-glucosidase [EC:3.2.1.21] | (RefSeq) beta-glucosidase BoGH3B-like	Cyanoamino acid metabolism (ko00460);; Starch and sucrose metabolism (ko00500);; Phenylpropanoid biosynthesis (ko00940)	--	--	Glycosyl hydrolase family 3 N terminal domain	Beta-xylosidase/alpha-L-arabinofuranosidase 2 OS=Medicago sativa subsp. varia OX=36902 GN=Xyl2 PE=2 SV=1	G	Carbohydrate transport and metabolism	PREDICTED: beta-glucosidase BoGH3B-like [Capsicum annuum]
Capana00g000653	0.584201	1.11578	1.17565	0.699433	3.61273	1.50018	7.58573	7.62093	5.80554	3.82449	4.10459	3.73442	13.3586	15.5276	17.6305	8.90812	2.84555	10.6504	7.49054	8.21858	8.07961	7.92354	7.27998	4.5769	--	--	--	K12471|2.3e-70|spen:107003263|K12471 epsin | (RefSeq) epsin-3	Endocytosis (ko04144)	[F]	Nucleotide transport and metabolism	ENTH domain	--	F	Nucleotide transport and metabolism	PREDICTED: clathrin interactor 1-like [Capsicum annuum]
Capana00g000656	0.309735	0.715052	0.577984	0.051875	0.407069	0.110875	6.03185	5.85107	3.71536	2.30398	1.56308	0.6533	33.6705	32.7274	32.0433	0.227438	0.464228	1.7822	7.64835	6.39399	10.5434	1.47778	1.69918	1.26453	--	--	Biological Process: fucose metabolic process (GO:0006004);; Molecular Function: transferase activity, transferring glycosyl groups (GO:0016757);;	K23280|1.7e-06|qsu:112028762|K23280 rhamnogalacturonan I rhamnosyltransferase [EC:2.4.1.351] | (RefSeq) O-fucosyltransferase 21-like	--	--	--	GDP-fucose protein O-fucosyltransferase	Protein MANNAN SYNTHESIS-RELATED 1 OS=Arabidopsis thaliana OX=3702 GN=MSR1 PE=2 SV=1	G	Carbohydrate transport and metabolism	PREDICTED: uncharacterized protein At1g04910-like [Capsicum annuum]
Capana00g000657	10.6583	13.1243	12.4194	11.5833	14.4591	13.855	16.5747	19.4315	14.3937	12.9755	12.7673	14.2411	9.11895	8.40842	8.48725	10.3407	11.2603	9.21531	12.9727	11.999	12.8554	9.20874	11.3439	6.63301	--	--	Cellular Component: integral component of membrane (GO:0016021);;	--	--	[S]	Function unknown	Odorant response abnormal 4-like	--	S	Function unknown	hypothetical protein BC332_34298 [Capsicum chinense]
Capana00g000658	5.62276	5.60911	4.34543	6.46327	8.02963	7.32145	4.67742	6.20389	4.65104	6.08945	6.90695	6.25775	7.06355	5.79963	6.17712	6.65911	8.91593	6.84989	5.85524	8.26091	6.90059	5.4826	5.11238	6.17579	[J]	Translation, ribosomal structure and biogenesis	Molecular Function: nucleic acid binding (GO:0003676);; Molecular Function: helicase activity (GO:0004386);; Molecular Function: ATP binding (GO:0005524);;	K14442|0.0e+00|cann:107852575|K14442 ATP-dependent RNA helicase DHX36 [EC:3.6.4.13] | (RefSeq) DExH-box ATP-dependent RNA helicase DExH6-like	RNA degradation (ko03018)	[A]	RNA processing and modification	Helicase associated domain (HA2)	DExH-box ATP-dependent RNA helicase DExH6 OS=Arabidopsis thaliana OX=3702 GN=HVT1 PE=2 SV=1	A	RNA processing and modification	PREDICTED: LOW QUALITY PROTEIN: DExH-box ATP-dependent RNA helicase DExH6-like [Capsicum annuum]
Capana00g000659	0.307666	0.323169	0.934663	1.27492	0.700809	0.867866	0.49897	1.08388	0.737997	1.29655	2.02206	2.02575	0.491675	0.610642	0.860775	1.52332	1.99219	1.96591	0.893977	0.135267	0.717772	0.696431	0.043912	1.37368	[C]	Energy production and conversion	Biological Process: cytokinin metabolic process (GO:0009690);; Molecular Function: cytokinin dehydrogenase activity (GO:0019139);; Molecular Function: FAD binding (GO:0071949);;	K00279|1.1e-203|cann:107852795|K00279 cytokinin dehydrogenase [EC:1.5.99.12] | (RefSeq) cytokinin dehydrogenase 1-like	Zeatin biosynthesis (ko00908)	[C]	Energy production and conversion	Cytokinin dehydrogenase 1, FAD and cytokinin binding	Cytokinin dehydrogenase 1 OS=Arabidopsis thaliana OX=3702 GN=CKX1 PE=1 SV=1	C	Energy production and conversion	Cytokinin dehydrogenase 1 [Capsicum annuum]
Capana00g000660	9.50351	12.3272	3.88912	1.24266	0.078803	1.03215	23.2093	2.90581	34.5867	7.52752	5.34531	6.16852	1.46686	1.83379	0.650917	2.46393	2.14983	0.806529	2.35478	2.79175	4.19534	3.95888	0.309787	2.15876	--	--	Cellular Component: integral component of membrane (GO:0016021);;	--	--	[O]	Posttranslational modification, protein turnover, chaperones	Chlorophyll A-B binding protein	--	O	Posttranslational modification, protein turnover, chaperones	PREDICTED: uncharacterized protein LOC107853787 [Capsicum annuum]
Capana00g000663	0	0	0	0	0.106425	0	0	0	0	0.161563	0	0	0.075926	0	0	0	0	0	0.310949	0	0.108655	0.086621	0.327368	0.0813	--	--	--	--	--	--	--	--	--	S	Function unknown	Protein TAR1 [Capsicum baccatum]
Capana00g000664	4.60861	6.22347	7.12809	3.47385	6.09349	6.73448	17.1497	18.2776	13.8823	9.40694	9.8877	7.83106	10.6308	10.0968	8.46276	6.89877	7.42916	7.49972	24.9086	25.1811	27.8728	15.5914	12.7786	16.5965	[M]	Cell wall/membrane/envelope biogenesis	Molecular Function: protein kinase activity (GO:0004672);; Molecular Function: ATP binding (GO:0005524);; Cellular Component: integral component of membrane (GO:0016021);;	K13435|2.4e-120|spen:107018783|K13435 serine/threonine-protein kinase Pto | (RefSeq) receptor-like protein kinase HERK 1 isoform X2	Plant-pathogen interaction (ko04626)	[T]	Signal transduction mechanisms	Protein tyrosine and serine/threonine kinase	Receptor-like protein kinase HERK 1 OS=Arabidopsis thaliana OX=3702 GN=HERK1 PE=1 SV=1	T	Signal transduction mechanisms	PREDICTED: receptor-like protein kinase HERK 1 [Capsicum annuum]
Capana00g000665	4.91822	8.89388	15.68	12.9576	16.4991	13.4973	0.845213	1.67361	1.55076	5.92488	4.75153	4.60508	12.2336	13.584	12.1636	18.4803	12.848	14.4031	4.07783	4.17975	4.11777	4.0018	3.73099	6.8415	[E]	Amino acid transport and metabolism	Molecular Function: ligand-gated ion channel activity (GO:0015276);; Cellular Component: integral component of membrane (GO:0016021);;	K05387|0.0e+00|cann:107853243|K05387 glutamate receptor, ionotropic, plant | (RefSeq) glutamate receptor 3.7-like	--	[PET]	Inorganic ion transport and metabolism;; Amino acid transport and metabolism;; Signal transduction mechanisms	Receptor family ligand binding region	Glutamate receptor 3.7 OS=Arabidopsis thaliana OX=3702 GN=GLR3.7 PE=2 SV=2	P	Inorganic ion transport and metabolism	Glutamate receptor 3.3, partial [Capsicum annuum]
Capana00g000666	0.522036	0.368953	0.658758	0.873105	0.879859	0.568403	2.77307	1.61711	1.34007	0.366564	0.445397	0.131666	0	0	0	0.866887	3.78217	0.120751	5.41527	3.49117	2.7923	0.166131	0.544948	0.708439	--	--	Molecular Function: DNA binding (GO:0003677);; Cellular Component: nucleus (GO:0005634);;	--	--	--	--	--	--	K	Transcription	PREDICTED: WUSCHEL-related homeobox 1 [Capsicum annuum]
Capana00g000667	0.537413	0	0.190814	0.807462	0.807077	1.04507	1.08461	0.262218	1.06811	0	0.125144	0.251362	0	0	0	0.748481	1.6989	0.295354	2.77761	1.55498	1.02299	0	0.318463	0.585849	--	--	Molecular Function: DNA binding (GO:0003677);; Cellular Component: nucleus (GO:0005634);;	K14292|4.2e-21|cann:107850838|K14292 trimethylguanosine synthase [EC:2.1.1.-] | (RefSeq) uncharacterized LOC107850838	RNA transport (ko03013)	--	--	Homeodomain	WUSCHEL-related homeobox 1 OS=Arabidopsis thaliana OX=3702 GN=WOX1 PE=2 SV=2	K	Transcription	PREDICTED: WUSCHEL-related homeobox 1 [Capsicum annuum]
Capana00g000668	0.109835	0.604454	0.245047	0.210248	0.291432	0.077528	0	0.641804	0.08214	0.845059	0.154105	0.647488	1.94301	1.69963	2.54807	3.54321	4.08979	3.46076	1.71956	3.29739	2.54048	4.2779	5.44076	2.75842	--	--	Cellular Component: mitochondrion (GO:0005739);;	--	--	--	--	--	--	--	--	hypothetical protein [Capsicum annuum]
Capana00g000669	0	0.018944	0.089305	0	0	0	0.068737	0	0	0.085296	0.015325	0	0.058703	0	0	0	0	0.039619	0.042318	0.089068	0.087127	0.163969	0.177945	0	--	--	--	--	--	--	--	--	--	--	--	PREDICTED: uncharacterized protein LOC107859633 [Capsicum annuum]
Capana00g000670	11.5526	16.789	12.8949	17.9513	25.4506	20.65	10.6232	10.6222	12.3941	16.5078	12.2571	16.1719	13.7936	13.7204	12.497	18.0234	24.1951	23.408	11.8733	12.1475	12.4815	10.857	15.0848	14.2039	[J]	Translation, ribosomal structure and biogenesis	Molecular Function: translation initiation factor activity (GO:0003743);; Molecular Function: GTPase activity (GO:0003924);; Molecular Function: GTP binding (GO:0005525);;	K03242|1.6e-174|cann:107851955|K03242 translation initiation factor 2 subunit 3 | (RefSeq) eukaryotic translation initiation factor 2 subunit 3, Y-linked-like	RNA transport (ko03013)	[J]	Translation, ribosomal structure and biogenesis	Elongation factor Tu GTP binding domain	--	J	Translation, ribosomal structure and biogenesis	PREDICTED: eukaryotic translation initiation factor 2 subunit 3, Y-linked-like, partial [Capsicum annuum]
Capana00g000672	13.9622	14.2897	22.2045	13.9208	14.8012	10.0951	26.6106	27.8602	18.4588	15.1888	11.2958	12.0879	25.302	24.5032	28.5495	16.2991	16.0208	16.2431	30.1092	31.2224	33.4918	16.8323	20.5111	11.3609	--	--	--	--	--	[R]	General function prediction only	--	--	S	Function unknown	PREDICTED: uncharacterized protein LOC107856754 [Capsicum annuum]
Capana00g000676	0	0	0	0.114458	0	0	0	0	0	0	0	0.166414	0	0	0	0	0	0	0	0	0.532551	0	0	0	--	--	--	--	--	--	--	--	--	--	--	putative ras-related protein RABA1f-like [Capsicum annuum]
Capana00g000677	28.3807	33.1613	33.317	42.3419	43.081	40.3702	49.2815	57.0392	47.7083	45.0409	42.0919	42.2073	27.7628	36.4869	30.1881	41.8561	41.4407	40.6733	49.9822	47.9819	53.8258	51.6211	60.4766	39.9677	[O]	Posttranslational modification, protein turnover, chaperones	Molecular Function: peptidyl-prolyl cis-trans isomerase activity (GO:0003755);;	K01802|2.1e-80|nta:107831220|K01802 peptidylprolyl isomerase [EC:5.2.1.8] | (RefSeq) peptidyl-prolyl cis-trans isomerase FKBP20-1	--	[O]	Posttranslational modification, protein turnover, chaperones	FKBP-type peptidyl-prolyl cis-trans isomerase	Peptidyl-prolyl cis-trans isomerase FKBP20-1 OS=Arabidopsis thaliana OX=3702 GN=FKBP20-1 PE=1 SV=1	O	Posttranslational modification, protein turnover, chaperones	Peptidyl-prolyl cis-trans isomerase FKBP4 [Capsicum chinense]
Capana00g000678	0.724898	1.56445	2.429	3.74529	10.7443	0	2.22695	2.57251	1.67379	6.81528	5.05334	5.39628	11.5243	11.063	11.2231	1.93119	4.44272	7.07913	0.843139	1.57533	2.08401	2.2893	3.53168	0	[E]	Amino acid transport and metabolism	Biological Process: carboxylic acid metabolic process (GO:0019752);; Molecular Function: transferase activity, transferring acyl groups, acyl groups converted into alkyl on transfer (GO:0046912);;	K01649|3.4e-121|cann:107851945|K01649 2-isopropylmalate synthase [EC:2.3.3.13] | (RefSeq) 2-isopropylmalate synthase A	Valine, leucine and isoleucine biosynthesis (ko00290);; Pyruvate metabolism (ko00620);; 2-Oxocarboxylic acid metabolism (ko01210);; Biosynthesis of amino acids (ko01230)	[E]	Amino acid transport and metabolism	HMGL-like	2-isopropylmalate synthase A OS=Solanum pennellii OX=28526 GN=IPMSA PE=2 SV=1	E	Amino acid transport and metabolism	PREDICTED: 2-isopropylmalate synthase A-like [Capsicum annuum]
Capana00g000679	0	0	0	4.66031	20.766	14.5192	0.193078	0	0	4.92555	5.92066	3.96979	0.018657	0.020219	0.053757	10.0851	5.98009	4.28191	0.182019	0.028372	0	25.5005	17.5985	15.9443	[C]	Energy production and conversion	Molecular Function: transferase activity, transferring acyl groups, acyl groups converted into alkyl on transfer (GO:0046912);;	K01648|1.1e-284|cann:107855564|K01648 ATP citrate (pro-S)-lyase [EC:2.3.3.8] | (RefSeq) ATP-citrate synthase beta chain protein 1-like	Citrate cycle (TCA cycle) (ko00020)	[C]	Energy production and conversion	Citrate synthase, C-terminal domain	ATP-citrate synthase beta chain protein 1 OS=Oryza sativa subsp. japonica OX=39947 GN=ACLB-1 PE=2 SV=1	C	Energy production and conversion	PREDICTED: ATP-citrate synthase beta chain protein 1-like isoform X1 [Capsicum annuum]
Capana00g000680	0.233508	0.308262	0	0.142664	0.193948	0.100761	0.338443	0	0	0.030466	0	0	0.128803	0	0.172131	0.178123	0.120219	0.178987	0	0	0.139619	0.197097	0.098757	0.334169	--	--	--	--	--	--	--	--	--	--	--	hypothetical protein FXO38_31850 [Capsicum annuum]
Capana00g000681	67.372	98.405	58.3855	79.1995	120.77	117.348	2.89357	6.07334	5.92818	14.2563	17.3584	33.1744	31.8204	48.1991	56.0796	71.6785	67.0184	109.559	5.13703	2.67903	1.62618	6.50781	5.63266	11.407	[O]	Posttranslational modification, protein turnover, chaperones	Molecular Function: serine-type endopeptidase activity (GO:0004252);;	K15333|4.7e-27|nsy:104224633|K15333 tRNA guanosine-2'-O-methyltransferase [EC:2.1.1.34] | (RefSeq) uncharacterized protein LOC104224633	--	--	--	Subtilase family	Subtilisin-like protease SBT3 OS=Solanum lycopersicum OX=4081 GN=sbt3 PE=1 SV=1	O	Posttranslational modification, protein turnover, chaperones	PREDICTED: subtilisin-like protease SBT1.9 [Capsicum annuum]
Capana00g000683	0	0	0	0.904417	0.296279	0.208326	0	0	0	0	0	0	0	0	0	0.088478	0.165145	0	0	0	0.238116	0	0	0	--	--	--	K20855|1.2e-16|pavi:110763119|K20855 beta-1,3-galactosyltransferase 1/2/3/4/5/7/8 [EC:2.4.1.-] | (RefSeq) probable beta-1,3-galactosyltransferase 2	--	--	--	Senescence regulator	--	S	Function unknown	hypothetical protein FXO37_13381 [Capsicum annuum]
Capana00g000684	20.5049	23.138	25.3968	38.9957	37.617	40.476	34.4407	37.3658	33.7747	41.428	37.6317	39.6997	23.5716	28.375	25.4613	41.2112	48.5867	31.3778	39.8652	39.9617	43.8408	57.2739	66.5379	40.3318	--	--	Cellular Component: integral component of membrane (GO:0016021);; Biological Process: vesicle-mediated transport (GO:0016192);;	K08516|4.1e-63|cann:107854777|K08516 synaptobrevin homolog YKT6 | (RefSeq) VAMP-like protein YKT61	SNARE interactions in vesicular transport (ko04130)	[U]	Intracellular trafficking, secretion, and vesicular transport	Synaptobrevin	VAMP-like protein YKT61 OS=Arabidopsis thaliana OX=3702 GN=YKT61 PE=2 SV=1	U	Intracellular trafficking, secretion, and vesicular transport	PREDICTED: VAMP-like protein YKT61 isoform X1 [Capsicum annuum]
Capana00g000688	6.61489	20.8047	182.13	2.00497	1.7124	1.30452	35.5804	26.9699	23.2415	3.48818	2.59664	2.34331	50.9608	50.9611	47.5305	19.1162	5.37408	41.3562	3.21299	19.2394	14.4416	0.176103	0.711417	0.571015	[Q]	Secondary metabolites biosynthesis, transport and catabolism	Molecular Function: oxidoreductase activity (GO:0016491);; Molecular Function: metal ion binding (GO:0046872);;	K05933|6.2e-185|cann:107853805|K05933 aminocyclopropanecarboxylate oxidase [EC:1.14.17.4] | (RefSeq) 1-aminocyclopropane-1-carboxylate oxidase 1	Cysteine and methionine metabolism (ko00270)	[QR]	Secondary metabolites biosynthesis, transport and catabolism;; General function prediction only	2OG-Fe(II) oxygenase superfamily	1-aminocyclopropane-1-carboxylate oxidase 3 OS=Petunia hybrida OX=4102 GN=ACO3 PE=3 SV=1	Q	Secondary metabolites biosynthesis, transport and catabolism	PREDICTED: 1-aminocyclopropane-1-carboxylate oxidase 1 [Capsicum annuum]
Capana00g000692	0	0	0	0.060179	0	0	0	0	0	0	0	0	0	0	0	0.214156	0.161044	0	0	0	0	0	0	0.145002	--	--	Biological Process: cell morphogenesis (GO:0000902);; Biological Process: cell morphogenesis involved in differentiation (GO:0000904);; Molecular Function: regulatory region nucleic acid binding (GO:0001067);; Biological Process: response to acid chemical (GO:0001101);; Molecular Function: molecular_function (GO:0003674);; Molecular Function: nucleic acid binding (GO:0003676);; Molecular Function…	K10773|2.7e-07|egu:105039152|K10773 endonuclease III [EC:4.2.99.18] | (RefSeq) putative DNA glycosylase At3g47830 isoform X1	Base excision repair (ko03410)	--	--	--	Zinc finger protein GIS OS=Arabidopsis thaliana OX=3702 GN=GIS PE=1 SV=1	S	Function unknown	PREDICTED: zinc finger protein GIS-like [Capsicum annuum]
Capana00g000693	2.73212	1.2724	1.2732	1.32055	0.207625	2.73928	10.3333	9.01952	9.35306	6.50175	6.23205	4.8112	0	0	0.097615	0.151074	0.361578	0.15802	4.73812	6.52766	0.442574	5.08654	3.71147	5.51386	[E]	Amino acid transport and metabolism	Cellular Component: integral component of membrane (GO:0016021);; Molecular Function: transmembrane transporter activity (GO:0022857);;	K14638|5.4e-68|mtr:MTR_7g098180|K14638 solute carrier family 15 (peptide/histidine transporter), member 3/4 | (RefSeq) peptide transporter	--	[E]	Amino acid transport and metabolism	POT family	Protein NRT1/ PTR FAMILY 5.1 OS=Arabidopsis thaliana OX=3702 GN=NPF5.1 PE=2 SV=2	E	Amino acid transport and metabolism	PREDICTED: protein NRT1/ PTR FAMILY 5.1 [Capsicum annuum]
Capana00g000694	0	0	0	0	0	0	0	0	0	0.073544	0	0.080949	0	0	0	0	0	0	0	0	0	0	0.071922	0	--	--	Molecular Function: enzyme inhibitor activity (GO:0004857);;	--	--	--	--	Plant invertase/pectin methylesterase inhibitor	--	S	Function unknown	PREDICTED: uncharacterized protein LOC107855630 [Capsicum annuum]
Capana00g000695	0	0	0	0	0.288734	0	0	0	0	0	0	0	0	0	0	0	0	0	0.246775	0	0	0	0	0	--	--	--	--	--	--	--	--	--	--	--	hypothetical protein ES332_D12G132000v1 [Gossypium tomentosum]
Capana00g000696	0.099054	0	0.452616	0	0.887573	0.110263	0	0	0.116795	0.488762	0	0.126234	0.006632	0	0.08633	0.537591	0.088014	0.080443	1.05306	0.105066	0	0	0	0	--	--	--	--	--	--	--	--	--	--	--	hypothetical protein BC332_33780 [Capsicum chinense]
Capana00g000697	0.097907	0.872488	0.124916	0.429074	8.41009	1.16947	0.148243	0.325935	0.764882	2.15704	0.57999	0.633302	0.085286	0.754897	0.143446	8.03666	1.7574	0.992178	25.127	0.752439	0.399774	1.57529	0.829877	1.05307	--	--	--	--	--	--	--	--	--	S	Function unknown	Protein TAR1 [Capsicum baccatum]
Capana00g000699	0.672527	0.637181	0.718134	5.0127	6.03492	4.4657	0.526731	0.602307	1.21492	2.55882	1.57248	1.93688	0.304697	0.357089	0.327912	3.10901	2.74158	1.14519	2.31544	1.01814	1.03335	1.87777	2.49294	2.81849	--	--	--	K21842|0.0e+00|cann:107857129|K21842 protein EFR3 | (RefSeq) protein EFR3 homolog B-like	--	[R]	General function prediction only	--	Protein SEMI-ROLLED LEAF 2 OS=Oryza sativa subsp. japonica OX=39947 GN=SRL2 PE=2 SV=1	S	Function unknown	PREDICTED: protein EFR3 homolog B-like [Capsicum annuum]
Capana00g000700	0.060889	0	0.305924	0.260153	0.235555	0.053232	0	0.201316	0.059087	0.054855	0.072324	0	0.181045	0.29862	0.191148	0.344322	0.714169	0.111424	0	0.341731	0.199436	0.101996	0.184936	0.44109	--	--	Molecular Function: enzyme inhibitor activity (GO:0004857);; Cellular Component: extracellular region (GO:0005576);; Cellular Component: cell wall (GO:0005618);; Cellular Component: integral component of membrane (GO:0016021);; Molecular Function: pectinesterase activity (GO:0030599);; Biological Process: cell wall modification (GO:0042545);; Molecular Function: aspartyl esterase activity (GO:004…	K01051|2.3e-62|cann:107861638|K01051 pectinesterase [EC:3.1.1.11] | (RefSeq) pectinesterase/pectinesterase inhibitor U1	Pentose and glucuronate interconversions (ko00040)	--	--	Plant invertase/pectin methylesterase inhibitor	Pectinesterase/pectinesterase inhibitor U1 OS=Solanum lycopersicum OX=4081 GN=PMEU1 PE=2 SV=1	G	Carbohydrate transport and metabolism	PREDICTED: pectinesterase/pectinesterase inhibitor U1 [Capsicum annuum]
Capana00g000701	2.19396	4.82159	18.8895	18.8048	19.5418	11.9382	25.1819	19.2368	13.0969	29.6526	21.5035	27.4219	45.7043	48.6843	46.2061	13.074	15.8295	15.7207	12.1424	6.51532	15.5404	27.9451	36.5403	14.4465	--	--	Cellular Component: integral component of membrane (GO:0016021);;	--	--	--	--	--	--	--	--	PREDICTED: uncharacterized protein LOC107854835 [Capsicum annuum]
Capana00g000702	0.578876	0.900989	0.532122	2.05677	3.46305	1.71472	1.84413	0.51455	0.926065	1.06628	1.23513	1.23641	1.73816	1.64983	2.19937	3.29909	6.50032	5.9194	4.13237	3.76905	2.7742	1.9539	2.3776	2.84307	--	--	--	--	--	--	--	--	--	--	--	hypothetical protein FXO38_34321 [Capsicum annuum]
Capana00g000703	0	0	0	0	0	0	0	0	0	0.094982	0	0	0	0.005334	0	0	0.054293	0	0.187218	0	0.271139	0	0	0.131021	--	--	Cellular Component: integral component of membrane (GO:0016021);; Molecular Function: cellulose synthase (UDP-forming) activity (GO:0016760);; Biological Process: cellulose biosynthetic process (GO:0030244);; Biological Process: cell wall organization (GO:0071555);;	K03327|9.2e-37|cann:107853790|K03327 multidrug resistance protein, MATE family | (RefSeq) protein DETOXIFICATION 18-like	--	--	--	Cellulose synthase	Cellulose synthase-like protein G2 OS=Arabidopsis thaliana OX=3702 GN=CSLG2 PE=2 SV=1	G	Carbohydrate transport and metabolism	Cellulose synthase-like protein G3 [Capsicum annuum]
Capana00g000704	1.7145	1.02054	0.827762	13.819	14.0059	9.8749	0.527563	0.85743	0.916024	10.0994	7.44329	7.54242	0.366513	0.354724	0.574525	8.77492	10.1324	6.54564	2.06921	0.727376	2.56033	13.2491	17.7997	11.2142	--	--	Biological Process: regulation of DNA endoreduplication (GO:0032875);;	--	--	--	--	--	--	--	--	PREDICTED: uncharacterized protein LOC107854944 [Capsicum annuum]
Capana00g000705	0.020819	0	0	0.076652	0	0	0	0	0	0	0	0	1.59046	0.966532	0.227987	0.094309	0.878474	0.363682	1.12691	0.762742	0.392931	0	0.614503	0.077936	--	--	Molecular Function: protein binding (GO:0005515);;	--	--	--	--	F-box domain	--	S	Function unknown	hypothetical protein T459_22363 [Capsicum annuum]
Capana00g000706	5.078	2.92323	3.38233	8.39264	5.38346	6.76482	7.09983	6.40801	4.91102	6.29509	7.15393	7.01993	3.08901	2.4448	1.61207	5.87134	5.7015	2.72452	6.3429	6.23188	6.77717	4.4513	4.44842	5.4404	--	--	Molecular Function: zinc ion binding (GO:0008270);; Cellular Component: integral component of membrane (GO:0016021);;	--	--	[A]	RNA processing and modification	RING-variant domain	--	A	RNA processing and modification	PREDICTED: uncharacterized protein LOC107854433 [Capsicum annuum]
Capana00g000707	9.65669	7.65972	7.43922	4.40764	6.67835	5.37512	5.56755	5.1291	4.40455	5.89276	6.07231	5.8826	7.84238	7.94306	6.91761	6.34194	3.41985	6.71141	3.12645	8.84775	5.97654	2.9579	1.62966	6.39856	--	--	Molecular Function: calcium-dependent cysteine-type endopeptidase activity (GO:0004198);; Cellular Component: integral component of membrane (GO:0016021);;	--	--	[OT]	Posttranslational modification, protein turnover, chaperones;; Signal transduction mechanisms	--	Calpain-type cysteine protease DEK1 OS=Arabidopsis thaliana OX=3702 GN=DEK1 PE=1 SV=1	--	--	Calpain-type cysteine protease DEK1 [Capsicum chinense]
Capana00g000708	0	0	0	0	0	0	0.051093	0	0	0	0	0	0.178845	0	0.194799	0	0	0	0	0	0.051963	0	0	0	--	--	--	--	--	--	--	--	--	--	--	hypothetical protein BC332_20812 [Capsicum chinense]
Capana00g000712	0.363104	0.105743	0.759516	0.094031	0.635343	0.232765	0.197513	0.030086	0.218433	0.691092	0.075365	0.37446	0.174792	0.186715	0.161321	0.188062	0.345589	0.077664	1.97223	0.185893	0.030386	0.278041	0.069503	0.212125	[M]	Cell wall/membrane/envelope biogenesis	Molecular Function: magnesium ion binding (GO:0000287);; Molecular Function: electron carrier activity (GO:0009055);; Cellular Component: photosystem I (GO:0009522);; Cellular Component: chloroplast thylakoid membrane (GO:0009535);; Biological Process: photosynthesis (GO:0015979);; Cellular Component: integral component of membrane (GO:0016021);; Molecular Function: chlorophyll binding (GO:001616…	K02690|0.0e+00|cann:13540211|K02690 photosystem I P700 chlorophyll a apoprotein A2 | (RefSeq) psaB, C329_p069; photosystem I P700 apoprotein A2	Photosynthesis (ko00195)	--	--	Photosystem I psaA/psaB protein	Photosystem I P700 chlorophyll a apoprotein A2 OS=Nicotiana sylvestris OX=4096 GN=psaB PE=3 SV=1	C	Energy production and conversion	photosystem I P700 apoprotein A2 [Capsicum annuum]
Capana00g000713	0.308691	0.262118	0.146682	0.205696	0.506194	0.153786	0.074876	0.058165	0.071021	0.148124	0.024628	0.132401	0.055016	0	0.004715	0.170239	0.012855	0.010871	0.311624	0.077716	0.008677	0.116276	0.016311	0.043623	[M]	Cell wall/membrane/envelope biogenesis	Molecular Function: magnesium ion binding (GO:0000287);; Molecular Function: electron carrier activity (GO:0009055);; Cellular Component: photosystem I (GO:0009522);; Cellular Component: plastid (GO:0009536);; Biological Process: photosynthesis (GO:0015979);; Cellular Component: integral component of membrane (GO:0016021);; Molecular Function: chlorophyll binding (GO:0016168);; Biological Process…	K02689|4.1e-167|sly:3950484|K02689 photosystem I P700 chlorophyll a apoprotein A1 | (RefSeq) psaA, LyesC2p069; photosystem I P700 apoprotein A1	Photosynthesis (ko00195)	--	--	Photosystem I psaA/psaB protein	Photosystem I P700 chlorophyll a apoprotein A1 OS=Solanum bulbocastanum OX=147425 GN=psaA PE=3 SV=1	C	Energy production and conversion	photosystem I P700 chlorophyll a apoprotein A1 [Solanum carolinense]
Capana00g000714	0	0	0	0	0	0.026222	0.066388	0	0.015568	0	0	0	0.01239	0.114838	0	0.030718	0	0	0.042159	0	0	0.032651	0.037844	0.06229	[V]	Defense mechanisms	Molecular Function: antiporter activity (GO:0015297);; Cellular Component: integral component of membrane (GO:0016021);; Molecular Function: xenobiotic transporter activity (GO:0042910);;	K03327|3.4e-275|cann:107853590|K03327 multidrug resistance protein, MATE family | (RefSeq) protein DETOXIFICATION 49-like	--	[R]	General function prediction only	MatE	Protein DETOXIFICATION 49 OS=Arabidopsis thaliana OX=3702 GN=DTX49 PE=2 SV=1	V	Defense mechanisms	PREDICTED: protein DETOXIFICATION 49-like [Capsicum annuum]
Capana00g000716	0.418441	0.561442	0.744058	1.40688	2.87361	1.5109	0.57979	0.449358	0.434083	2.23903	1.86206	2.36405	0.022387	0	0.118699	0.759127	1.79018	1.28578	0.601461	0.346518	0.332596	1.65049	1.76158	2.32642	--	--	Molecular Function: metal ion binding (GO:0046872);;	K16275|1.4e-164|cann:107853739|K16275 E3 ubiquitin-protein ligase BAH [EC:2.3.2.27] | (RefSeq) probable E3 ubiquitin-protein ligase BAH1-like	--	--	--	SPX domain	Probable E3 ubiquitin-protein ligase BAH1-like 1 OS=Oryza sativa subsp. indica OX=39946 GN=OsI_12825 PE=3 SV=1	O	Posttranslational modification, protein turnover, chaperones	PREDICTED: probable E3 ubiquitin-protein ligase BAH1-like 1 isoform X1 [Capsicum annuum]
Capana00g000717	0	0	0	0.834477	0.100627	0.746742	0.345772	0.13241	0.117655	2.0633	1.83943	1.81989	0.320903	0.340829	0.625321	0	0.129001	0.062555	0.084741	0.098043	0.246162	0.417048	0.437427	0.502152	--	--	Molecular Function: protein kinase activity (GO:0004672);; Molecular Function: ATP binding (GO:0005524);;	K13420|2.3e-96|cann:107868249|K13420 LRR receptor-like serine/threonine-protein kinase FLS2 [EC:2.7.11.1] | (RefSeq) probable LRR receptor-like serine/threonine-protein kinase At3g47570	MAPK signaling pathway - plant (ko04016);; Plant-pathogen interaction (ko04626)	[T]	Signal transduction mechanisms	Leucine rich repeat	Probable LRR receptor-like serine/threonine-protein kinase At3g47570 OS=Arabidopsis thaliana OX=3702 GN=At3g47570 PE=2 SV=1	T	Signal transduction mechanisms	PREDICTED: probable LRR receptor-like serine/threonine-protein kinase At3g47570 [Capsicum annuum]
Capana00g000718	7.2134	6.76979	6.51701	7.25431	8.55555	10.1264	5.77873	7.05387	6.76486	9.10823	9.3879	8.88311	9.17382	9.53023	9.15767	9.54622	7.50818	9.49922	5.23727	10.4263	6.66317	4.37725	5.51508	8.09352	--	--	--	K23719|3.1e-153|cann:107856700|K23719 nuclear mRNA export protein SAC3 | (RefSeq) SAC3 family protein B-like	--	[UD]	Intracellular trafficking, secretion, and vesicular transport;; Cell cycle control, cell division, chromosome partitioning	SAC3/GANP family	SAC3 family protein B OS=Arabidopsis thaliana OX=3702 GN=SAC3B PE=1 SV=1	--	--	hypothetical protein BC332_19104 [Capsicum chinense]
Capana00g000719	0	0	0	0.037907	0.038378	0	0	0	0	0.07095	0	0	0	0	0	0	0	0	0	0	0	0.039636	0.01222	0.015294	--	--	--	--	--	--	--	--	Uncharacterized protein At4g04980 OS=Arabidopsis thaliana OX=3702 GN=At4g04980 PE=2 SV=1	S	Function unknown	hypothetical protein CQW23_04545 [Capsicum baccatum]
Capana00g000720	0.039727	0.023346	0	0.098038	0	0.025709	0.040763	0.214414	0.058648	0.172283	0.234368	0.034389	196.431	192.265	193.256	0.685956	0.974283	25.2409	0.036943	0.032125	0	0.07439	0	0.050095	--	--	Molecular Function: catechol oxidase activity (GO:0004097);; Biological Process: pigment biosynthetic process (GO:0046148);; Molecular Function: metal ion binding (GO:0046872);;	K00422|0.0e+00|cann:107854040|K00422 polyphenol oxidase [EC:1.10.3.1] | (RefSeq) polyphenol oxidase, chloroplastic-like	Tyrosine metabolism (ko00350);; Isoquinoline alkaloid biosynthesis (ko00950)	--	--	Protein of unknown function (DUF_B2219)	Polyphenol oxidase, chloroplastic OS=Malus domestica OX=3750 PE=1 SV=1	Q	Secondary metabolites biosynthesis, transport and catabolism	PREDICTED: polyphenol oxidase, chloroplastic-like [Capsicum annuum]
Capana00g000721	0.675352	1.06224	0.670204	0.420313	0.076056	0.346299	0.728851	0.864159	0.971677	0.495262	0.447811	0.358009	0.100712	0.156728	0.256961	0.415896	0.394109	0.454282	0.470724	1.21294	1.27782	0.096721	0.083466	0.211295	[T]	Signal transduction mechanisms	Molecular Function: protein serine/threonine kinase activity (GO:0004674);; Molecular Function: ATP binding (GO:0005524);; Cellular Component: integral component of membrane (GO:0016021);;	K13420|3.8e-153|cann:107877593|K13420 LRR receptor-like serine/threonine-protein kinase FLS2 [EC:2.7.11.1] | (RefSeq) putative receptor-like protein kinase At3g47110	MAPK signaling pathway - plant (ko04016);; Plant-pathogen interaction (ko04626)	--	--	Protein kinase domain	Receptor kinase-like protein Xa21 OS=Oryza sativa subsp. indica OX=39946 GN=XA21 PE=1 SV=1	T	Signal transduction mechanisms	PREDICTED: probable LRR receptor-like serine/threonine-protein kinase At3g47570 [Capsicum annuum]
Capana00g000724	20.6216	19.239	16.0309	35.0481	13.3105	18.0182	20.7099	19.699	22.0948	29.5279	24.3423	28.8745	28.1388	30.2703	30.0218	37.3109	43.0951	29.235	23.7424	21.5941	22.3677	27.4795	31.3151	31.0873	[M]	Cell wall/membrane/envelope biogenesis	Molecular Function: protein serine/threonine kinase activity (GO:0004674);; Molecular Function: ATP binding (GO:0005524);;	K14502|1.5e-192|cann:107852422|K14502 protein brassinosteroid insensitive 2 [EC:2.7.11.1] | (RefSeq) shaggy-related protein kinase eta-like	Plant hormone signal transduction (ko04075)	[G]	Carbohydrate transport and metabolism	Protein kinase domain	Shaggy-related protein kinase eta OS=Arabidopsis thaliana OX=3702 GN=ASK7 PE=1 SV=2	T	Signal transduction mechanisms	PREDICTED: shaggy-related protein kinase eta-like [Capsicum annuum]
Capana00g000725	2.13707	3.45403	3.6079	2.6285	1.8091	1.63391	1.55232	2.15233	1.78759	2.07453	1.22115	1.27284	3.94185	4.48601	4.88146	2.68461	4.10269	4.5428	2.89298	2.85625	2.85455	1.5481	1.42185	1.39839	--	--	Molecular Function: zinc ion binding (GO:0008270);; Cellular Component: integral component of membrane (GO:0016021);;	--	--	[A]	RNA processing and modification	RING-variant domain	--	A	RNA processing and modification	PREDICTED: uncharacterized protein LOC107852423 [Capsicum annuum]
Capana00g000726	1.04515	0.597116	0.173514	7.12158	8.4954	7.37538	0.345365	0.393932	0.266755	0.653864	0.532489	0.860017	0.443464	0.526623	0.474518	7.02573	8.74856	3.61636	0.821933	1.03959	0.463439	1.38197	0.660349	1.08672	--	--	Molecular Function: phosphorelay sensor kinase activity (GO:0000155);; Biological Process: regulation of transcription, DNA-templated (GO:0006355);; Biological Process: detection of visible light (GO:0009584);; Biological Process: protein-chromophore linkage (GO:0018298);;	K12121|6.4e-97|nau:109232144|K12121 phytochrome B | (RefSeq) phytochrome B	Circadian rhythm - plant (ko04712)	--	--	His Kinase A (phospho-acceptor) domain	Phytochrome B OS=Nicotiana tabacum OX=4097 GN=PHYB PE=2 SV=2	T	Signal transduction mechanisms	PREDICTED: phytochrome B1-like isoform X5 [Capsicum annuum]
Capana00g000733	0	0	0	0	0	0.073727	0	0	0	0	0	0	0	0	0	0	0.062902	0	0	0	0	0	0	0	--	--	Molecular Function: nucleic acid binding (GO:0003676);;	K13457|2.9e-17|adu:107495486|K13457 disease resistance protein RPM1 | (RefSeq) disease resistance protein RPM1-like	Plant-pathogen interaction (ko04626)	--	--	--	--	--	--	hypothetical protein FXO37_29120 [Capsicum annuum]
Capana00g000734	0.950212	1.32625	0.085651	5.04119	2.9233	5.28591	9.41029	9.87691	7.88062	16.9195	18.173	19.3987	1.71244	2.39276	2.54212	6.5385	5.07943	2.24573	6.41977	6.27387	9.11607	12.7338	12.2039	17.5594	--	--	Biological Process: phosphatidylserine biosynthetic process (GO:0006659);; Cellular Component: integral component of membrane (GO:0016021);; Molecular Function: transferase activity (GO:0016740);;	K08730|7.7e-196|cann:107854102|K08730 phosphatidylserine synthase 2 [EC:2.7.8.29] | (RefSeq) CDP-diacylglycerol--serine O-phosphatidyltransferase 1-like	Glycerophospholipid metabolism (ko00564)	[I]	Lipid transport and metabolism	Phosphatidyl serine synthase	CDP-diacylglycerol--serine O-phosphatidyltransferase 1 OS=Arabidopsis thaliana OX=3702 GN=PSS1 PE=1 SV=1	I	Lipid transport and metabolism	PREDICTED: CDP-diacylglycerol--serine O-phosphatidyltransferase 1-like isoform X2 [Capsicum annuum]
Capana00g000736	13.336	9.30663	16.9293	13.8704	28.7946	19.9069	27.8653	24.719	18.1078	15.3484	15.8328	14.1798	8.50333	7.00137	7.72788	23.761	17.126	18.8848	20.5581	30.2898	26.1259	10.5061	8.21044	14.7842	--		Molecular Function: protein kinase activity (GO:0004672);; Molecular Function: ATP binding (GO:0005524);; Cellular Component: integral component of membrane (GO:0016021);;	K13459|1.4e-30|jcu:105635047|K13459 disease resistance protein RPS2 | (RefSeq) probable disease resistance protein At1g12280 isoform X1	Plant-pathogen interaction (ko04626)	--	--	Protein kinase domain	Probable LRR receptor-like serine/threonine-protein kinase At2g16250 OS=Arabidopsis thaliana OX=3702 GN=At2g16250 PE=1 SV=1	T	Signal transduction mechanisms	PREDICTED: probable LRR receptor-like serine/threonine-protein kinase At2g16250 isoform X2 [Capsicum annuum]
Capana00g000737	0	0	0	0	0	0	0	0	0	0	0	0	0	0	0	0	0	0.023058	0	0.003733	0	0	0	0	--	--	Biological Process: immune system process (GO:0002376);; Cellular Component: cellular_component (GO:0005575);; Cellular Component: intracellular (GO:0005622);; Cellular Component: cell (GO:0005623);; Cellular Component: cytoplasm (GO:0005737);; Cellular Component: plasma membrane (GO:0005886);; Biological Process: response to stress (GO:0006950);; Biological Process: defense response (GO:0006952)…	K13453|1.6e-24|cann:107846795|K13453 disease resistance protein | (RefSeq) putative late blight resistance protein homolog R1A-3	Plant-pathogen interaction (ko04626)	--	--	--	--	T	Signal transduction mechanisms	PREDICTED: putative late blight resistance protein homolog R1A-3 [Capsicum annuum]
Capana00g000740	0	0	0	0.004839	0	0.009914	0	0	0	0	0	0	0	0	0	0	0	0.008514	0	0	0	0	0	0	[R]	General function prediction only	Biological Process: defense response (GO:0006952);; Molecular Function: ADP binding (GO:0043531);;	K13453|1.1e-102|nta:107795985|K13453 disease resistance protein | (RefSeq) putative late blight resistance protein homolog R1B-16	Plant-pathogen interaction (ko04626)	[T]	Signal transduction mechanisms	NB-ARC domain	Putative late blight resistance protein homolog R1B-16 OS=Solanum demissum OX=50514 GN=R1B-16 PE=3 SV=1	T	Signal transduction mechanisms	PREDICTED: LOW QUALITY PROTEIN: putative late blight resistance protein homolog R1A-3 [Capsicum annuum]
Capana00g000741	2.02425	1.92173	6.6868	0.694335	0.287565	1.13183	0.447677	0.258807	0.319996	0	0.123	0.074177	100.309	105.576	100.042	18.3854	10.5721	35.6927	0.360232	1.33033	1.26463	0	0.113542	0.641145	--	--	--	--	--	--	--	C2 domain	--	S	Function unknown	PREDICTED: protein SRC2 homolog [Capsicum annuum]
Capana00g000742	13.6888	10.3792	10.2289	25.6532	21.3795	22.1075	28.0431	23.1768	26.6657	32.7267	29.5246	30.3395	14.3798	15.0242	12.2743	13.7823	9.84655	11.2955	16.5714	19.8439	18.7225	12.5453	10.096	29.5148	--	--	Cellular Component: integral component of membrane (GO:0016021);; Molecular Function: phosphoric ester hydrolase activity (GO:0042578);;	K22913|1.5e-80|sot:102590842|K22913 phosphatidylinositol 3,5-bisphosphate 5-phosphatase [EC:3.1.3.-] | (RefSeq) phosphoinositide phosphatase SAC3-like	Inositol phosphate metabolism (ko00562)	[I]	Lipid transport and metabolism	SacI homology domain	Phosphoinositide phosphatase SAC2 OS=Arabidopsis thaliana OX=3702 GN=SAC2 PE=2 SV=1	I	Lipid transport and metabolism	hypothetical protein FXO38_18983 [Capsicum annuum]
Capana00g000743	39.7523	49.0328	50.1792	96.5522	83.2954	81.9912	71.0419	75.1095	67.442	92.0431	76.9607	87.4282	60.021	56.3106	50.8257	76.1306	83.3588	64.1432	79.9985	71.6254	85.2888	104.972	119.988	88.9777	--	--	Cellular Component: integral component of membrane (GO:0016021);; Biological Process: vesicle-mediated transport (GO:0016192);;	K08516|1.7e-105|cann:107854777|K08516 synaptobrevin homolog YKT6 | (RefSeq) VAMP-like protein YKT61	SNARE interactions in vesicular transport (ko04130)	[U]	Intracellular trafficking, secretion, and vesicular transport	Regulated-SNARE-like domain	VAMP-like protein YKT61 OS=Arabidopsis thaliana OX=3702 GN=YKT61 PE=2 SV=1	U	Intracellular trafficking, secretion, and vesicular transport	PREDICTED: VAMP-like protein YKT61 isoform X1 [Capsicum annuum]
Capana00g000744	24.8539	27.1095	26.5399	29.5364	29.3819	29.8723	42.7825	43.5109	31.9685	38.4089	40.3417	38.9492	33.4647	32.442	30.6259	44.1138	39.39	33.8047	46.0511	46.407	47.3584	43.8304	54.7027	42.6726	--	--	Biological Process: lipid catabolic process (GO:0016042);; Molecular Function: hydrolase activity, acting on ester bonds (GO:0016788);;	K01052|3.3e-152|cann:107855928|K01052 lysosomal acid lipase/cholesteryl ester hydrolase [EC:3.1.1.13] | (RefSeq) triacylglycerol lipase 1-like	Steroid biosynthesis (ko00100)	[I]	Lipid transport and metabolism	--	Triacylglycerol lipase 1 OS=Arabidopsis thaliana OX=3702 GN=LIP1 PE=1 SV=1	I	Lipid transport and metabolism	PREDICTED: triacylglycerol lipase 1-like [Capsicum annuum]
Capana00g000751	20.3433	7.24365	10.5925	12.6408	10.036	11.2423	10.2253	12.7394	16.1951	12.3181	12.5986	11.9893	6.67359	7.35353	7.55852	11.6465	13.7999	7.12255	16.2058	13.5066	10.2199	15.6091	20.7233	9.44709	--	--	Molecular Function: transcription coactivator activity (GO:0003713);; Biological Process: regulation of transcription, DNA-templated (GO:0006355);;	K00700|1.2e-20|smo:SELMODRAFT_437348|K00700 1,4-alpha-glucan branching enzyme [EC:2.4.1.18] | (RefSeq) hypothetical protein	Starch and sucrose metabolism (ko00500)	--	--	--	--	S	Function unknown	C-Myc-binding protein [Capsicum annuum]
Capana00g000752	0.092155	0.05996	0	0	0	0.161974	0	0	0	0	0.196194	0.194497	0.09753	0.080532	0.128753	0.347389	0	0.356123	0	0	0	0.031845	0	0.610846	--	--	Cellular Component: Golgi membrane (GO:0000139);; Cellular Component: endoplasmic reticulum membrane (GO:0005789);; Biological Process: intracellular protein transport (GO:0006886);; Molecular Function: zinc ion binding (GO:0008270);; Cellular Component: COPII vesicle coat (GO:0030127);; Biological Process: COPII-coated vesicle budding (GO:0090114);;	K14006|3.2e-71|cann:107843850|K14006 protein transport protein SEC23 | (RefSeq) protein transport protein SEC23	Protein processing in endoplasmic reticulum (ko04141)	[U]	Intracellular trafficking, secretion, and vesicular transport	Sec23/Sec24 beta-sandwich domain	--	U	Intracellular trafficking, secretion, and vesicular transport	putative xyloglucan endotransglucosylase/hydrolase protein 30-like [Capsicum annuum]
Capana00g000753	0.160984	0.181626	0.081292	0	1.04561	0.12269	0	0.067477	0	0.070413	0.095792	0.106459	0.022991	0	0	0.319355	0.074001	0	0.672382	0.207189	0.127029	0.069318	0.094001	0	--	--	--	--	--	--	--	--	--	--	--	hypothetical protein FXO38_36760 [Capsicum annuum]
Capana00g000756	59.3365	47.9841	45.0422	86.675	765.727	65.8304	49.0234	60.3645	46.3659	223.13	60.5729	70.7153	35.6638	28.3929	38.8273	517.245	131.676	98.1803	1993.99	92.2276	64.1603	106.328	108.159	101.646	--	--	--	--	--	--	--	--	--	S	Function unknown	Protein TAR1 [Capsicum baccatum]
Capana00g000759	0	0	0	0	0	0	0	0	0	0.015482	0.11084	0	0	0	0	0	0	0	0	0	0	0	0	0	--	--	--	--	--	--	--	--	--	--	--	--
Capana00g000760	0	0.032254	0	0.159998	0.19593	0.107402	0	0.050641	0	0.129897	0.076171	0.121321	0.029949	0	0	0.138024	0.178068	0.117342	0.409608	0.303704	0.074006	0	0.130907	0.01362	--	--	--	--	--	--	--	--	--	--	--	hypothetical protein T459_35432 [Capsicum annuum]
Capana00g000764	0	0	0	0	0	0	0	0	0.164122	0.045547	0	0	0	0	0	0	0	0	0	0	0	0.060752	0	0	--	--	Cellular Component: integral component of membrane (GO:0016021);;	--	--	--	--	--	--	--	--	hypothetical protein FXO38_23446 [Capsicum annuum]
Capana00g000769	7.36113	7.89751	7.28197	11.5664	18.5205	16.4528	11.7099	12.15	12.7932	9.71538	10.3065	8.28389	11.4033	12.1414	10.1904	13.0133	12.4707	9.76577	7.65863	9.71776	8.39699	9.93095	11.9615	9.85208	[T]	Signal transduction mechanisms	Molecular Function: protein serine/threonine kinase activity (GO:0004674);; Molecular Function: ATP binding (GO:0005524);;	K08286|1.9e-133|cpap:110811805|K08286 protein-serine/threonine kinase [EC:2.7.11.-] | (RefSeq) serine/threonine-protein kinase UCNL	--	[R]	General function prediction only	Protein kinase domain	Serine/threonine-protein kinase UCNL OS=Arabidopsis thaliana OX=3702 GN=UCNL PE=2 SV=1	T	Signal transduction mechanisms	PREDICTED: serine/threonine-protein kinase UCN-like [Capsicum annuum]
Capana00g000771	4.34947	5.31199	6.8516	0.768851	0.645467	0.439244	2.74143	4.24163	4.17234	0.384067	0.955476	0.714424	1.60669	1.74276	1.55916	0.533084	0.942228	0.649135	3.0508	0.490928	1.47265	0.579465	0.52717	1.19491	[C]	Energy production and conversion	Molecular Function: structural constituent of ribosome (GO:0003735);; Cellular Component: ribosome (GO:0005840);; Biological Process: translation (GO:0006412);; Molecular Function: hydrogen ion transmembrane transporter activity (GO:0015078);; Biological Process: ATP synthesis coupled proton transport (GO:0015986);; Cellular Component: integral component of membrane (GO:0016021);; Cellular Compon…	K02108|1.8e-68|cann:13540192|K02108 F-type H+-transporting ATPase subunit a | (RefSeq) atpI, C329_p080; ATP synthase CF0 subunit IV	Oxidative phosphorylation (ko00190);; Photosynthesis (ko00195)	[C]	Energy production and conversion	ATP synthase A chain	ATP synthase subunit a, chloroplastic OS=Atropa belladonna OX=33113 GN=atpI PE=3 SV=1	C	Energy production and conversion	hypothetical protein C4D60_Mb00t01810 [Musa balbisiana]
Capana00g000773	0	0.017335	0.006712	0.056	0	0.037279	0	0.009298	0.046285	0.005369	0.025523	0.009191	0	0	0	0	0	0	0.05379	0.078249	0	0.00514	0	0.005651	[K]	Transcription	Molecular Function: DNA binding (GO:0003677);; Molecular Function: DNA-directed 5'-3' RNA polymerase activity (GO:0003899);; Biological Process: transcription, DNA-templated (GO:0006351);; Cellular Component: chloroplast (GO:0009507);; Molecular Function: ribonucleoside binding (GO:0032549);;	K03043|1.4e-204|cann:13540196|K03043 DNA-directed RNA polymerase subunit beta [EC:2.7.7.6] | (RefSeq) rpoB, C329_p076; RNA polymerase beta subunit	RNA polymerase (ko03020)	[K]	Transcription	RNA polymerase Rpb2, domain 6	DNA-directed RNA polymerase subunit beta OS=Atropa belladonna OX=33113 GN=rpoB PE=3 SV=1	K	Transcription	RNA polymerase beta subunit [Capsicum annuum]
Capana00g000774	0	0	0	0	0	0.088975	0	0	0	0	0	0	0	0	0	0	0	0	0	0	0	0	0	0.052477	--	--	Cellular Component: integral component of membrane (GO:0016021);;	--	--	--	--	--	--	--	--	hypothetical protein FXO38_34294 [Capsicum annuum]
Capana00g000775	0.127598	0.206389	0.114166	0.21193	0.86961	0.320524	0.124293	0.160983	0	0.313725	0.115352	0.227068	0.098574	0	0.140314	0.486093	0.292995	0.340679	2.35268	0.338533	0	0.862907	0.139508	0	--	--	--	--	--	--	--	--	--	--	--	hypothetical protein DVH24_026859 [Malus domestica]
Capana00g000776	0	0.032057	0	0.108676	0.147444	0	0	0.014896	0	0.076612	0	0.010039	0.01853	0.031831	0	0	0.011742	0	0.193694	0	0	0.00826	0.018357	0.026978	--	--	--	--	--	--	--	--	--	--	--	hypothetical protein BC332_33780 [Capsicum chinense]
Capana00g000787	4.15392	1.94261	3.50813	4.46322	5.07954	7.93271	5.28158	5.56007	1.63985	3.63968	4.80184	4.58556	4.4593	4.40044	3.27324	5.55968	7.08559	6.44974	2.77217	5.01562	6.08106	3.15023	5.60238	5.75547	--	--	--	--	--	--	--	--	--	--	--	hypothetical protein FXO37_34265 [Capsicum annuum]
Capana00g000788	3.66199	3.89637	3.27876	7.71656	8.08927	10.9324	5.072	6.09633	6.29856	6.61989	6.52258	7.49196	5.62329	6.15767	7.88794	12.0809	12.6306	7.55066	11.8382	11.9679	11.8121	12.2278	16.1681	12.5546	--	--	--	--	--	--	--	--	--	--	--	PREDICTED: tropomyosin-like [Capsicum annuum]
Capana00g000790	16.2619	15.5695	17.6174	15.9433	20.1276	20.6937	33.7796	39.6212	26.2664	22.2381	20.3403	23.4286	16.1262	14.8749	16.5374	12.9217	13.302	15.8794	16.7223	18.6371	19.5218	7.84506	9.23809	10.1705	[G]	Carbohydrate transport and metabolism	Molecular Function: 1,4-alpha-glucan branching enzyme activity (GO:0003844);; Biological Process: glycogen biosynthetic process (GO:0005978);; Cellular Component: integral component of membrane (GO:0016021);;	K00700|1.1e-37|cann:107854104|K00700 1,4-alpha-glucan branching enzyme [EC:2.4.1.18] | (RefSeq) 1,4-alpha-glucan-branching enzyme 2-2, chloroplastic/amyloplastic-like	Starch and sucrose metabolism (ko00500)	[G]	Carbohydrate transport and metabolism	--	1,4-alpha-glucan-branching enzyme 1, chloroplastic/amyloplastic OS=Pisum sativum OX=3888 GN=SBEI PE=1 SV=1	G	Carbohydrate transport and metabolism	hypothetical protein FXO37_36521 [Capsicum annuum]
Capana00g000791	18.6497	20.2534	15.6827	15.9157	24.837	20.055	33.5769	35.4841	25.9354	24.3148	18.9986	21.6402	26.5473	24.0896	22.4973	14.2945	22.3193	21.5138	23.7916	28.785	30.0712	8.75759	10.766	15.9303	--	--	Molecular Function: transcription cofactor activity (GO:0003712);; Biological Process: regulation of transcription from RNA polymerase II promoter (GO:0006357);; Cellular Component: mediator complex (GO:0016592);;	K15135|2.3e-96|cann:107852071|K15135 mediator of RNA polymerase II transcription subunit 18 | (RefSeq) mediator of RNA polymerase II transcription subunit 18-like	--	[S]	Function unknown	--	Mediator of RNA polymerase II transcription subunit 18 OS=Arabidopsis thaliana OX=3702 GN=MED18 PE=1 SV=1	K	Transcription	PREDICTED: mediator of RNA polymerase II transcription subunit 18-like isoform X2 [Capsicum annuum]
Capana00g000794	0.129568	0	0	0.036549	0.256684	0	0	0	0.031683	0	0	0	0	0	0	0	0	0	0	0	0	0	0	0	--	--	Molecular Function: nucleotide binding (GO:0000166);; Molecular Function: nucleic acid binding (GO:0003676);; Biological Process: DNA integration (GO:0015074);;	K01537|2.0e-54|cann:107860194|K01537 P-type Ca2+ transporter type 2C [EC:7.2.2.10] | (RefSeq) calcium-transporting ATPase 2, plasma membrane-type-like	--	[P]	Inorganic ion transport and metabolism	Cation transport ATPase (P-type)	Calcium-transporting ATPase 2, plasma membrane-type OS=Arabidopsis thaliana OX=3702 GN=ACA2 PE=1 SV=1	P	Inorganic ion transport and metabolism	hypothetical protein FXO38_36348, partial [Capsicum annuum]
Capana00g000799	8.88257	5.17331	1.48541	4.50251	8.57884	6.58537	1.91509	3.64048	5.50156	8.65493	3.87569	7.81658	1.79152	1.91192	1.01425	3.05905	5.4654	2.77514	0.464155	0.19281	0.370488	6.50664	6.00289	6.04067	[R]	General function prediction only	Molecular Function: acid phosphatase activity (GO:0003993);;	K20728|8.0e-42|bna:106380061|K20728 vegetative storage protein 2 | (RefSeq) vegetative storage protein 2	MAPK signaling pathway - plant (ko04016)	--	--	HAD superfamily, subfamily IIIB (Acid phosphatase)	Acid phosphatase 1 OS=Solanum lycopersicum OX=4081 GN=APS1 PE=2 SV=1	S	Function unknown	PREDICTED: acid phosphatase 1 [Capsicum annuum]
Capana00g000801	0	0	0	0	0.785963	0	0.117345	0	0	0.185824	0.108372	0.173312	0.066268	0	0	0.144641	0.130343	0	0.819735	0	0	0	0	0.088045	--	--	--	--	--	--	--	--	--	--	--	hypothetical protein Lal_00045206 [Lupinus albus]
Capana00g000803	0	0	0	0	1.1238	0	0	0	0	0.290813	0.040126	0.182645	0	0	0	1.41437	0.072168	0.135495	2.39472	0.176119	0	0.183593	0.302913	0.185784	--	--	--	--	--	--	--	--	--	S	Function unknown	Protein TAR1 [Capsicum baccatum]
Capana00g000807	27.2869	34.2741	36.7625	25.4075	29.3386	26.0364	25.6524	27.2836	22.3302	26.0031	27.6015	23.2817	42.45	44.5993	41.7851	31.9574	28.1643	35.9071	20.1436	28.0288	26.6191	14.8171	12.4448	24.0505	[R]	General function prediction only	Molecular Function: protein kinase activity (GO:0004672);; Molecular Function: ATP binding (GO:0005524);;	K08818|0.0e+00|cann:107856262|K08818 cell division cycle 2-like [EC:2.7.11.22] | (RefSeq) cyclin-dependent kinase G-2-like	--	[R]	General function prediction only	Protein kinase domain	Cyclin-dependent kinase G-2 OS=Oryza sativa subsp. indica OX=39946 GN=CDKG-2 PE=3 SV=1	T	Signal transduction mechanisms	PREDICTED: cyclin-dependent kinase G-2-like [Capsicum annuum]
Capana00g000808	0	0.028959	0	0	0	0	0	0	0	0	0	0	0.040324	0	0	0	0	0.071374	0	0	0	0	0	0	[R]	General function prediction only	Molecular Function: ADP binding (GO:0043531);;	K13457|1.2e-55|mdm:103439671|K13457 disease resistance protein RPM1 | (RefSeq) disease resistance protein RPM1-like	Plant-pathogen interaction (ko04626)	[T]	Signal transduction mechanisms	NB-ARC domain	Putative late blight resistance protein homolog R1A-10 OS=Solanum demissum OX=50514 GN=R1A-10 PE=3 SV=1	T	Signal transduction mechanisms	putative late blight resistance protein -like protein R1A-10-like [Capsicum annuum]
Capana00g000810	0	0	0.024478	0	0	0	0	0	0	0	0	0	0	0	0	0	0	0	0	0	0	0.072528	0.087827	0	--	--	Molecular Function: ADP binding (GO:0043531);;	K13453|7.6e-14|sot:102596100|K13453 disease resistance protein | (RefSeq) putative late blight resistance protein homolog R1B-23	Plant-pathogen interaction (ko04626)	--	--	--	--	S	Function unknown	putative late blight resistance protein -like protein R1A-10-like [Capsicum annuum]
Capana00g000811	0	0	0	0	0	0	0	0	0	0	0	0.05749	0	0	0	0.421627	0.28713	0	0	0	0	0	0	0.151376	--	--	Biological Process: cell morphogenesis (GO:0000902);; Biological Process: cell morphogenesis involved in differentiation (GO:0000904);; Molecular Function: regulatory region nucleic acid binding (GO:0001067);; Biological Process: response to acid chemical (GO:0001101);; Molecular Function: molecular_function (GO:0003674);; Molecular Function: nucleic acid binding (GO:0003676);; Molecular Function…	K10773|5.5e-08|egu:105039152|K10773 endonuclease III [EC:4.2.99.18] | (RefSeq) putative DNA glycosylase At3g47830 isoform X1	Base excision repair (ko03410)	--	--	--	Zinc finger protein GIS OS=Arabidopsis thaliana OX=3702 GN=GIS PE=1 SV=1	S	Function unknown	PREDICTED: zinc finger protein GIS-like [Capsicum annuum]
Capana00g000813	0	0.053841	0.119205	0.260956	0.186439	0.174744	0.214302	0.169809	0	0.09333	0.38537	0.410662	0.09466	0.119431	0.058088	0.29195	0.785157	0.433152	0.367296	0.162595	0.179222	0.404005	0.310324	0.253553	--	--	Molecular Function: protein binding (GO:0005515);;	--	--	--	--	F-box domain	Putative F-box/LRR-repeat/kelch-repeat protein At1g11620 OS=Arabidopsis thaliana OX=3702 GN=At1g11620 PE=4 SV=1	S	Function unknown	PREDICTED: F-box protein At3g07870-like [Capsicum annuum]
Capana00g000815	36.1282	41.5512	52.3649	52.0912	51.3551	52.7685	31.8051	33.4698	38.6504	39.0443	35.7548	46.2252	62.6612	71.7375	65.7763	55.0433	58.8835	45.3477	42.3688	40.396	49.7752	42.5861	48.3368	39.6997	[JO]	Translation, ribosomal structure and biogenesis;; Posttranslational modification, protein turnover, chaperones	Molecular Function: iron ion binding (GO:0005506);; Molecular Function: oxidoreductase activity, acting on paired donors, with incorporation or reduction of molecular oxygen (GO:0016705);; Molecular Function: L-ascorbic acid binding (GO:0031418);;	K00472|4.6e-66|cann:107853213|K00472 prolyl 4-hydroxylase [EC:1.14.11.2] | (RefSeq) probable prolyl 4-hydroxylase 4	Arginine and proline metabolism (ko00330)	[E]	Amino acid transport and metabolism	2OG-Fe(II) oxygenase superfamily	Probable prolyl 4-hydroxylase 4 OS=Arabidopsis thaliana OX=3702 GN=P4H4 PE=2 SV=1	E	Amino acid transport and metabolism	Prolyl 4-hydroxylase 2 [Capsicum annuum]
Capana00g000816	21.9251	23.3415	24.543	37.7862	44.0136	44.8905	19.8245	23.3503	27.2369	38.1824	32.0719	39.5796	21.2463	19.0519	19.5795	30.7453	33.7555	28.6012	23.3907	22.1087	23.1252	32.4497	37.5416	33.8327	--	--	Biological Process: intracellular protein transport (GO:0006886);; Biological Process: vesicle-mediated transport (GO:0016192);; Cellular Component: clathrin adaptor complex (GO:0030131);;	K12393|1.3e-243|cann:107855741|K12393 AP-1 complex subunit mu | (RefSeq) AP-1 complex subunit mu-2-like	--	[U]	Intracellular trafficking, secretion, and vesicular transport	Adaptor complexes medium subunit family	AP-1 complex subunit mu-2 OS=Arabidopsis thaliana OX=3702 GN=AP1M2 PE=1 SV=1	U	Intracellular trafficking, secretion, and vesicular transport	PREDICTED: AP-1 complex subunit mu-2-like [Capsicum annuum]
Capana00g000817	7.85257	11.8548	5.96183	6.24547	21.0875	13.5794	7.22525	4.28442	5.49932	9.46955	11.2979	9.393	7.99655	7.8091	10.7552	17.5009	9.9504	9.49309	6.09999	5.54983	8.0741	12.9261	12.5247	10.7852	--	--	Molecular Function: cyclin-dependent protein serine/threonine kinase inhibitor activity (GO:0004861);; Cellular Component: nucleus (GO:0005634);; Biological Process: cell cycle arrest (GO:0007050);;	--	--	--	--	--	--	S	Function unknown	hypothetical protein BC332_31372 [Capsicum chinense]
Capana00g000820	24.6528	23.7012	27.0751	26.1979	31.4218	28.2637	24.3776	21.508	19.9122	23.6189	22.011	25.4203	27.0607	25.4547	24.8548	25.7005	27.8903	26.009	17.5532	22.0086	18.9587	19.7617	19.1031	21.5118	--	--	Biological Process: formation of translation preinitiation complex (GO:0001731);; Molecular Function: translation initiation factor activity (GO:0003743);;	K15027|0.0e+00|cann:107854605|K15027 translation initiation factor 2D | (RefSeq) eukaryotic translation initiation factor 2D	--	[J]	Translation, ribosomal structure and biogenesis	Translation initiation factor SUI1	--	J	Translation, ribosomal structure and biogenesis	PREDICTED: eukaryotic translation initiation factor 2D [Capsicum annuum]
Capana00g000822	0	0	0	0	0.106425	0	0	0	0	0	0.033186	0	0	0	0	0	0	0	0.189653	0	0	0	0	0	[P]	Inorganic ion transport and metabolism	Molecular Function: secondary active sulfate transmembrane transporter activity (GO:0008271);; Cellular Component: integral component of membrane (GO:0016021);;	K17471|0.0e+00|cann:107853964|K17471 sulfate transporter 3 | (RefSeq) probable sulfate transporter 3.4	--	[P]	Inorganic ion transport and metabolism	Sulfate permease family	Probable sulfate transporter 3.4 OS=Arabidopsis thaliana OX=3702 GN=SULTR3;4 PE=2 SV=1	P	Inorganic ion transport and metabolism	PREDICTED: probable sulfate transporter 3.4 [Capsicum annuum]
Capana00g000826	11.5943	7.69998	7.49328	5.92295	4.92733	3.81436	11.6823	14.1062	12.286	8.53367	9.44021	11.0869	3.88384	3.30716	3.64253	2.15549	2.43389	3.47561	4.59831	6.20516	4.65731	2.53904	1.16064	6.38794	--	--	Molecular Function: ATP binding (GO:0005524);; Molecular Function: phosphatidylinositol phosphate kinase activity (GO:0016307);; Molecular Function: metal ion binding (GO:0046872);;	K00921|3.6e-103|nto:104103436|K00921 1-phosphatidylinositol-3-phosphate 5-kinase [EC:2.7.1.150] | (RefSeq) 1-phosphatidylinositol-3-phosphate 5-kinase FAB1B-like isoform X1	Inositol phosphate metabolism (ko00562);; Phosphatidylinositol signaling system (ko04070);; Phagosome (ko04145)	[T]	Signal transduction mechanisms	FYVE zinc finger	1-phosphatidylinositol-3-phosphate 5-kinase FAB1A OS=Arabidopsis thaliana OX=3702 GN=FAB1A PE=2 SV=1	T	Signal transduction mechanisms	1-phosphatidylinositol-3-phosphate 5-kinase FAB1A [Capsicum annuum]
Capana00g000829	0.830145	0.567925	0.419163	1.26303	11.5423	1.02593	1.01483	0.709351	0.55701	4.19248	0.841425	1.13131	0.981014	0.463151	0.661441	10.2879	2.31596	1.74917	29.1367	2.06442	1.74459	2.31096	2.61302	2.15641	--	--	--	--	--	--	--	--	--	S	Function unknown	Protein TAR1 [Capsicum baccatum]
Capana00g000831	0.010358	0	0	0.009967	0.010217	0	0	0.020423	0	0	0	0.009453	0	0	0	0.088464	0	0.009509	0.093271	0.01367	0	0	0	0.056458	--	--	--	--	--	--	--	--	--	--	--	hypothetical protein T459_35432 [Capsicum annuum]
Capana00g000834	0	0	0	0	0	0.022226	0	0.054018	0	0	0	0	0.027166	0	0	0.10621	0	0	0.107245	0	0	0	0.03268	0	--	--	--	--	--	--	--	--	--	--	--	hypothetical protein DVH24_026859 [Malus domestica]
Capana00g000837	0.044355	0	0.091213	0.017532	0.096212	0.036414	0	0	0	0	0	0.009225	0	0	0.050648	0	0.038883	0	4.2122	0	0	0	0	0.006581	--	--	--	K05573|7.3e-24|dct:114581250|K05573 NAD(P)H-quinone oxidoreductase subunit 2 [EC:7.1.1.2] | (RefSeq) LOW QUALITY PROTEIN: uncharacterized protein LOC114581250	Oxidative phosphorylation (ko00190)	--	--	--	--	S	Function unknown	Glutamine synthetase I [Capsicum annuum]
Capana00g000839	41.1622	51.4134	55.8927	161.196	149.666	156.258	35.7057	39.1299	56.1059	157.468	161.898	124.954	14.3788	14.6329	14.1416	280.887	345.696	332.419	65.6374	41.7504	40.8547	229.911	206.666	183.207	--	--	Biological Process: metal ion transport (GO:0030001);; Molecular Function: metal ion binding (GO:0046872);;	--	--	[P]	Inorganic ion transport and metabolism	--	Heavy metal-associated isoprenylated plant protein 34 OS=Arabidopsis thaliana OX=3702 GN=HIPP34 PE=2 SV=1	P	Inorganic ion transport and metabolism	PREDICTED: pro-resilin-like [Capsicum annuum]
Capana00g000842	2.47798	2.81871	2.911	9.48088	13.8043	8.88431	6.6392	8.94362	9.62564	10.439	8.76764	11.5133	5.99015	4.52399	4.93337	8.76942	11.5912	5.583	10.3682	8.52358	7.85685	15.8127	17.259	7.75082	--	--	Cellular Component: nucleus (GO:0005634);; Cellular Component: endoplasmic reticulum (GO:0005783);; Cellular Component: integral component of membrane (GO:0016021);;	--	--	--	--	--	--	--	--	PREDICTED: uncharacterized protein LOC107855749 [Capsicum annuum]
Capana00g000843	22.9071	36.8823	41.0842	34.1407	42.5127	35.8809	39.371	38.0501	30.771	42.2124	39.5656	38.8699	30.4916	32.3381	27.2148	43.216	50.1498	46.7332	32.4125	34.0362	32.2617	33.1299	36.1274	32.6342	[J]	Translation, ribosomal structure and biogenesis	Molecular Function: RNA binding (GO:0003723);;	K12881|3.1e-123|cann:107855748|K12881 THO complex subunit 4 | (RefSeq) THO complex subunit 4A	RNA transport (ko03013);; mRNA surveillance pathway (ko03015);; Spliceosome (ko03040)	[A]	RNA processing and modification	RNA recognition motif. (a.k.a. RRM, RBD, or RNP domain)	THO complex subunit 4A OS=Arabidopsis thaliana OX=3702 GN=ALY1 PE=1 SV=1	A	RNA processing and modification	PREDICTED: THO complex subunit 4A [Capsicum annuum]
Capana00g000844	13.685	11.5876	13.1273	23.4501	22.7816	25.2911	12.0556	13.6371	14.6651	21.3203	19.3703	21.0035	13.8372	15.6705	12.5975	22.8785	23.6156	14.4631	16.0257	15.1336	15.5022	26.8839	30.6461	21.7514	--	--	Molecular Function: molecular_function (GO:0003674);; Molecular Function: GTPase activator activity (GO:0005096);; Molecular Function: binding (GO:0005488);; Molecular Function: protein binding (GO:0005515);; Cellular Component: cellular_component (GO:0005575);; Cellular Component: intracellular (GO:0005622);; Cellular Component: cell (GO:0005623);; Cellular Component: cytoplasm (GO:0005737);; Ce…	K20360|1.8e-146|cann:107853266|K20360 TBC1 domain family member 2 | (RefSeq) TBC1 domain family member 22B	--	[U]	Intracellular trafficking, secretion, and vesicular transport	Rab-GTPase-TBC domain	--	U	Intracellular trafficking, secretion, and vesicular transport	TBC1 domain family member 22B [Capsicum baccatum]
Capana00g000845	39.7549	33.4823	32.2195	25.4742	32.4045	29.8912	53.9044	58.8775	37.9616	31.617	30.736	30.7293	14.1082	12.8733	11.6406	17.9397	18.5132	17.1943	27.8195	29.0845	27.7559	6.70793	10.6055	12.6393	--	--	Cellular Component: nucleus (GO:0005634);; Biological Process: regulation of transcription, DNA-templated (GO:0006355);; Biological Process: auxin-activated signaling pathway (GO:0009734);;	K14484|3.4e-94|cann:107860977|K14484 auxin-responsive protein IAA | (RefSeq) auxin-responsive protein IAA9-like	Plant hormone signal transduction (ko04075)	--	--	AUX/IAA family	Auxin-responsive protein IAA8 OS=Arabidopsis thaliana OX=3702 GN=IAA8 PE=1 SV=1	K	Transcription	hypothetical protein T459_27819 [Capsicum annuum]
Capana00g000846	0	1.92765	2.42251	3.55653	0	0	5.79641	1.7949	0.149127	10.9372	10.5807	13.9677	0	2.6624	1.61043	5.19536	3.90275	3.50781	0	0	0	0	8.72354	8.38761	--	--	Cellular Component: cytosol (GO:0005829);; Cellular Component: integral component of membrane (GO:0016021);;	K14404|1.2e-07|thj:104824416|K14404 cleavage and polyadenylation specificity factor subunit 4 | (RefSeq) uncharacterized protein LOC104824416	mRNA surveillance pathway (ko03015)	[S]	Function unknown	AMMECR1	Uncharacterized protein At2g38710 OS=Arabidopsis thaliana OX=3702 GN=At2g38710 PE=2 SV=1	S	Function unknown	PREDICTED: uncharacterized protein At2g38710-like [Capsicum annuum]
Capana00g000847	16.9214	18.7368	22.1507	20.4849	22.7678	21.042	35.7321	29.7538	28.3663	31.3267	30.2216	27.5272	29.6316	24.4414	29.0257	23.544	19.9192	23.907	29.2179	31.4456	31.9121	23.7044	19.182	29.2948	--	--	Molecular Function: metal ion binding (GO:0046872);;	K20523|5.8e-205|cann:107853538|K20523 SH3 domain-containing YSC84-like protein 1 | (RefSeq) uncharacterized LOC107853538	--	[S]	Function unknown	FYVE zinc finger	--	S	Function unknown	PREDICTED: uncharacterized protein LOC107853538 [Capsicum annuum]
Capana00g000848	9.3173	11.8033	12.8212	60.9129	95.4494	69.7793	21.8784	29.2477	25.2412	59.4452	55.5785	65.0184	8.09117	9.64964	8.98062	72.1792	84.3189	47.4183	28.5629	32.0163	38.3088	68.8364	64.5288	64.5786	--	--	--	K02930|1.3e-09|vvi:100253424|K02930 large subunit ribosomal protein L4e | (RefSeq) 60S ribosomal protein L4-like	Ribosome (ko03010)	--	--	zinc-finger of the FCS-type, C2-C2	FCS-Like Zinc finger 8 OS=Arabidopsis thaliana OX=3702 GN=FLZ8 PE=1 SV=1	S	Function unknown	PREDICTED: uncharacterized protein LOC107853807 isoform X2 [Capsicum annuum]
Capana00g000850	3.71188	2.58289	3.67999	9.09784	7.16479	8.9636	27.4083	27.8882	19.3401	11.7128	13.1216	12.7139	0	3.85181	4.24983	3.57608	4.24004	0.902404	4.19957	13.6143	2.67159	6.37542	6.62994	5.14448	--	--	--	--	--	--	--	--	--	S	Function unknown	PREDICTED: cytadherence high molecular weight protein 2-like [Capsicum annuum]
Capana00g000851	9.5624	11.6332	12.7288	10.4482	11.459	11.7049	10.9504	6.77437	7.65731	10.173	12.9222	9.45177	12.265	14.6932	13.0138	8.92645	5.638	10.9295	5.02359	8.45134	8.77407	6.61434	3.71189	9.78673	--	--	Cellular Component: chloroplast (GO:0009507);;	K09527|3.5e-61|cann:107848445|K09527 DnaJ homolog subfamily C member 7 | (RefSeq) dnaJ homolog subfamily C member 7-like	--	[O]	Posttranslational modification, protein turnover, chaperones	Tetratricopeptide repeat	--	O	Posttranslational modification, protein turnover, chaperones	PREDICTED: tetratricopeptide repeat protein 1-like [Capsicum annuum]
Capana00g000852	0.686669	2.1864	1.54032	7.38629	14.8129	13.5772	2.2826	3.34543	2.28928	2.70652	5.89723	9.19302	0.283781	1.04414	0.571998	3.81689	13.7256	8.47843	0	0	0	8.11844	8.31783	6.47742	--	--	Molecular Function: hydrolase activity (GO:0016787);;	K11838|3.5e-64|cann:107856680|K11838 ubiquitin carboxyl-terminal hydrolase 7 [EC:3.4.19.12] | (RefSeq) ubiquitin carboxyl-terminal hydrolase 12-like	--	[O]	Posttranslational modification, protein turnover, chaperones	Ubiquitin-specific protease C-terminal	Ubiquitin carboxyl-terminal hydrolase 13 OS=Arabidopsis thaliana OX=3702 GN=UBP13 PE=1 SV=1	O	Posttranslational modification, protein turnover, chaperones	Ubiquitin carboxyl-terminal hydrolase 12 [Capsicum annuum]
Capana00g000854	13.57	14.7657	13.3318	15.6491	22.3962	17.5122	15.976	18.521	12.4675	18.15	14.9869	21.0944	10.7509	10.342	11.2674	22.3642	21.3235	19.8334	17.0644	20.0613	18.2799	15.1619	19.5344	15.387	--	--	Biological Process: DNA-dependent DNA replication (GO:0006261);;	K10735|5.9e-52|sot:102596612|K10735 GINS complex subunit 4 | (RefSeq) DNA replication complex GINS protein SLD5	--	[L]	Replication, recombination and repair	--	--	L	Replication, recombination and repair	hypothetical protein T459_28204 [Capsicum annuum]
Capana00g000857	0	0	0	3.9718	0	0.24167	0	0	0	0.212519	0.477912	0.674332	0	0	0	1.33747	1.25723	1.37166	0	0	0	0.49183	0.177077	0.405881	--	--	Molecular Function: magnesium ion binding (GO:0000287);; Molecular Function: terpene synthase activity (GO:0010333);;	K14173|1.5e-68|cann:107857095|K14173 alpha-farnesene synthase [EC:4.2.3.46] | (RefSeq) alpha-farnesene synthase-like	Sesquiterpenoid and triterpenoid biosynthesis (ko00909)	--	--	Terpene synthase, N-terminal domain	Alpha-farnesene synthase OS=Ricinus communis OX=3988 GN=TPS7 PE=1 SV=2	S	Function unknown	hypothetical protein FXO37_33721, partial [Capsicum annuum]
Capana00g000858	0	0	0	2.68987	0	0.093841	0	0	0	0	0.141488	0	0	0	0	2.22826	2.59542	1.65111	0	0	0	0.267396	0.106237	0.231655	--	--	Molecular Function: magnesium ion binding (GO:0000287);; Molecular Function: terpene synthase activity (GO:0010333);;	K14173|1.2e-47|cann:107857095|K14173 alpha-farnesene synthase [EC:4.2.3.46] | (RefSeq) alpha-farnesene synthase-like	Sesquiterpenoid and triterpenoid biosynthesis (ko00909)	--	--	Terpene synthase family, metal binding domain	Alpha-farnesene synthase OS=Ricinus communis OX=3988 GN=TPS7 PE=1 SV=2	S	Function unknown	hypothetical protein FXO37_33720, partial [Capsicum annuum]
Capana00g000859	0.696217	0.735306	0.614405	1.56758	1.59836	2.01759	0.613604	0.790955	1.14991	2.05149	2.18189	1.4859	0.269913	0.266617	0.246629	1.25575	0.878927	1.03987	0.511948	0.627736	0.498362	1.32738	1.02567	1.03676	--	--	Molecular Function: ATP binding (GO:0005524);;	K10706|1.7e-165|vvi:100855072|K10706 senataxin [EC:3.6.4.-] | (RefSeq) uncharacterized LOC100855072	--	--	--	UvrD/REP helicase N-terminal domain	--	L	Replication, recombination and repair	hypothetical protein BC332_10273 [Capsicum chinense]
Capana00g000860	2.34619	1.61008	1.26976	1.73684	1.31746	2.4267	1.63881	2.37769	1.70992	1.86067	1.66223	1.38935	0.721377	0.613614	0.122503	0.535946	0.279371	0.348735	0.272712	0.892367	0	0.265754	0.196975	0.257955	[X]	Mobilome: prophages, transposons	Biological Process: mRNA processing (GO:0006397);;	--	--	[R]	General function prediction only	Reverse transcriptase (RNA-dependent DNA polymerase)	Nuclear intron maturase 2, mitochondrial OS=Arabidopsis thaliana OX=3702 GN=NMAT2 PE=1 SV=1	S	Function unknown	PREDICTED: uncharacterized mitochondrial protein ymf11 [Capsicum annuum]
Capana00g000861	110.979	147.625	107.604	37.7588	50.38	56.7317	17.8519	20.5342	20.6	17.4157	17.3827	15.9242	94.7142	84.6589	96.4908	50.4865	47.7777	37.9211	16.2679	16.9386	16.5404	18.4005	18.8338	16.2004	--	--	--	--	--	[K]	Transcription	--	--	K	Transcription	PREDICTED: uncharacterized protein LOC107853138 [Capsicum annuum]
Capana00g000864	0.021431	0	0.087231	0	0.046348	0	0	0	0	0	0	0	0	0	0	0.020796	0	0	0	0	0	0	0	0	--	--	--	--	--	--	--	--	--	--	--	hypothetical protein FXO38_24236 [Capsicum annuum]
Capana00g000865	1.09967	0.511569	1.2101	0.081924	0	0	3.95803	4.88009	3.40399	0.037657	0.030053	0	1.49103	1.82471	1.43712	0.186136	0.107595	0.33296	4.10249	3.05265	2.79157	0.186184	0.098516	0.108286	--	--	Molecular Function: DNA binding (GO:0003677);; Cellular Component: nucleus (GO:0005634);;	K09287|6.6e-45|smo:SELMODRAFT_110104|K09287 RAV-like factor | (RefSeq) hypothetical protein	--	--	--	B3 DNA binding domain	B3 domain-containing transcription factor NGA3 OS=Arabidopsis thaliana OX=3702 GN=NGA3 PE=1 SV=1	K	Transcription	PREDICTED: B3 domain-containing protein Os03g0120900-like [Capsicum annuum]
Capana00g000866	8.2372	8.06654	9.43547	10.1952	10.8977	11.9805	13.9303	16.3427	15.1391	12.2508	12.5666	11.8779	11.016	12.9824	11.6366	12.1513	9.50314	8.26646	14.2459	14.1078	15.8867	13.7278	13.4423	13.0602	--	--	Molecular Function: zinc ion binding (GO:0008270);; Cellular Component: integral component of membrane (GO:0016021);;	K10661|3.8e-07|boe:106344000|K10661 E3 ubiquitin-protein ligase MARCH6 [EC:2.3.2.27] | (RefSeq) probable E3 ubiquitin ligase SUD1	Protein processing in endoplasmic reticulum (ko04141)	[A]	RNA processing and modification	RING-variant domain	--	A	RNA processing and modification	PREDICTED: uncharacterized protein LOC107856071 isoform X2 [Capsicum annuum]
Capana00g000867	0.253848	0	0	0	0	0	0.891258	0	0.190273	0	0	0	37.4896	38.0806	40.3641	14.2555	7.54763	16.1753	101.614	43.8855	74.9697	6.04977	6.7912	5.422	--	--	Cellular Component: integral component of membrane (GO:0016021);;	K23978|2.6e-79|cann:107852645|K23978 isoamyl acetate esterase [EC:3.1.1.112] | (RefSeq) GDSL esterase/lipase At2g38180-like	--	[I]	Lipid transport and metabolism	GDSL-like Lipase/Acylhydrolase family	GDSL esterase/lipase At2g38180 OS=Arabidopsis thaliana OX=3702 GN=At2g38180 PE=2 SV=1	I	Lipid transport and metabolism	PREDICTED: GDSL esterase/lipase At2g38180-like [Capsicum annuum]
Capana00g000868	2.73173	1.94596	1.81619	5.50412	2.32416	3.06592	7.15518	3.16287	1.03225	2.08914	5.69654	6.73272	5.18774	5.15314	5.17869	3.45348	2.52535	5.11271	4.40343	7.67621	7.68167	3.98983	4.90162	2.38185	--	--	Biological Process: peroxisome organization (GO:0007031);; Cellular Component: integral component of membrane (GO:0016021);;	--	--	--	--	--	Peroxisome biogenesis protein 22 OS=Arabidopsis thaliana OX=3702 GN=PEX22 PE=1 SV=1	S	Function unknown	PREDICTED: peroxisome biogenesis protein 22-like [Capsicum annuum]
Capana00g000869	2.51233	3.74028	4.05527	2.17557	3.63451	3.5419	2.51717	2.71694	2.43234	2.37726	2.12182	1.91746	3.39938	3.5876	3.00525	3.68428	4.58875	4.04378	4.21033	2.78453	5.3285	2.86042	3.8005	2.95184	--	--	Molecular Function: RNA binding (GO:0003723);;	K14790|1.7e-186|cann:107861634|K14790 nucleolar protein 9 | (RefSeq) pumilio homolog 23-like	--	[J]	Translation, ribosomal structure and biogenesis	Pumilio-family RNA binding repeat	Pumilio homolog 23 OS=Arabidopsis thaliana OX=3702 GN=APUM23 PE=1 SV=1	J	Translation, ribosomal structure and biogenesis	Pumilio -like protein 23 [Capsicum baccatum]
Capana00g000870	13.2909	13.795	15.9166	17.0598	22.225	17.8557	14.4961	13.2079	12.1278	16.2643	15.9299	17.9395	21.4916	24.3656	20.2038	19.6606	22.4865	24.6237	14.2884	15.0787	16.4171	17.3119	20.0979	17.0196	--	--	Cellular Component: integral component of membrane (GO:0016021);;	K20367|1.7e-129|cann:107852594|K20367 endoplasmic reticulum-Golgi intermediate compartment protein 3 | (RefSeq) endoplasmic reticulum-Golgi intermediate compartment protein 3-like	--	[U]	Intracellular trafficking, secretion, and vesicular transport	Endoplasmic reticulum vesicle transporter	Protein disulfide isomerase-like 5-4 OS=Oryza sativa subsp. japonica OX=39947 GN=PDIL5-4 PE=2 SV=1	U	Intracellular trafficking, secretion, and vesicular transport	putative WD repeat-containing protein 26-like isoform X1 [Capsicum annuum]
Capana00g000871	63.5244	60.3381	61.4794	80.3614	78.4788	83.6823	97.2477	118.373	89.8	86.643	88.7675	95.8092	79.8982	75.832	81.2279	79.1075	81.1194	64.1445	102.06	100.604	99.9718	109.296	133.653	81.7425	--	--	Molecular Function: threonine-type endopeptidase activity (GO:0004298);; Cellular Component: nucleus (GO:0005634);; Cellular Component: cytoplasm (GO:0005737);; Cellular Component: proteasome core complex (GO:0005839);; Biological Process: proteolysis involved in cellular protein catabolic process (GO:0051603);;	K02738|1.9e-47|cann:107851956|K02738 20S proteasome subunit beta 1 [EC:3.4.25.1] | (RefSeq) proteasome subunit beta type-6-like	Proteasome (ko03050)	[O]	Posttranslational modification, protein turnover, chaperones	Proteasome subunit	Proteasome subunit beta type-6 OS=Nicotiana tabacum OX=4097 PE=2 SV=1	O	Posttranslational modification, protein turnover, chaperones	PREDICTED: proteasome subunit beta type-6-like [Capsicum annuum]
Capana00g000873	25.8702	17.3401	12.5198	26.6662	20.8839	28.0169	6.09914	8.04676	8.60014	10.0766	8.53608	11.5888	2.96565	3.97383	3.1254	15.4628	18.2971	15.3658	3.50242	3.90003	5.08855	3.80511	4.65486	4.73664	[H]	Coenzyme transport and metabolism	Molecular Function: uroporphyrin-III C-methyltransferase activity (GO:0004851);; Cellular Component: chloroplast (GO:0009507);; Biological Process: siroheme biosynthetic process (GO:0019354);; Biological Process: methylation (GO:0032259);; Biological Process: oxidation-reduction process (GO:0055114);;	K02303|1.1e-209|cann:107856759|K02303 uroporphyrin-III C-methyltransferase [EC:2.1.1.107] | (RefSeq) siroheme synthase	Porphyrin and chlorophyll metabolism (ko00860)	[H]	Coenzyme transport and metabolism	Tetrapyrrole (Corrin/Porphyrin) Methylases	S-adenosyl-L-methionine-dependent uroporphyrinogen III methyltransferase, chloroplastic OS=Arabidopsis thaliana OX=3702 GN=UPM1 PE=1 SV=1	H	Coenzyme transport and metabolism	PREDICTED: siroheme synthase [Capsicum annuum]
Capana00g000874	0.786937	0.46079	4.05394	21.9279	8.41922	12.6521	2.18048	1.23302	2.94658	15.437	11.5422	8.32407	13.3053	14.4948	12.1644	3.97869	6.83545	7.4036	1.86629	1.61767	1.42667	5.89416	9.73293	4.52299	--	--	Biological Process: fucose metabolic process (GO:0006004);; Molecular Function: transferase activity, transferring glycosyl groups (GO:0016757);;	K23280|1.4e-64|zma:103634607|K23280 rhamnogalacturonan I rhamnosyltransferase [EC:2.4.1.351] | (RefSeq) uncharacterized protein LOC103634607	--	--	--	GDP-fucose protein O-fucosyltransferase	O-fucosyltransferase 20 OS=Arabidopsis thaliana OX=3702 GN=OFUT20 PE=1 SV=1	G	Carbohydrate transport and metabolism	PREDICTED: uncharacterized protein At1g04910-like [Capsicum annuum]
Capana00g000875	93.7469	64.6346	58.2255	15.4934	9.61016	12.5827	82.0936	71.4795	82.4432	21.0794	21.2118	22.1426	21.9666	21.2459	22.6145	12.1405	13.0049	11.4596	56.0698	74.5402	57.0729	15.907	13.8057	26.7615	[G]	Carbohydrate transport and metabolism	Molecular Function: 1,4-alpha-glucan branching enzyme activity (GO:0003844);; Molecular Function: hydrolase activity, hydrolyzing O-glycosyl compounds (GO:0004553);; Biological Process: glycogen biosynthetic process (GO:0005978);; Molecular Function: cation binding (GO:0043169);;	K00700|0.0e+00|cann:107854104|K00700 1,4-alpha-glucan branching enzyme [EC:2.4.1.18] | (RefSeq) 1,4-alpha-glucan-branching enzyme 2-2, chloroplastic/amyloplastic-like	Starch and sucrose metabolism (ko00500)	[G]	Carbohydrate transport and metabolism	Alpha amylase, catalytic domain	1,4-alpha-glucan-branching enzyme 1, chloroplastic/amyloplastic OS=Pisum sativum OX=3888 GN=SBEI PE=1 SV=1	G	Carbohydrate transport and metabolism	PREDICTED: LOW QUALITY PROTEIN: 1,4-alpha-glucan-branching enzyme 2-2, chloroplastic/amyloplastic-like [Capsicum annuum]
Capana00g000880	38.0142	31.0646	32.14	32.8588	18.5159	17.1635	39.8466	44.3199	37.2125	36.7135	39.4777	30.4859	13.1341	15.8629	13.0888	11.8096	10.8669	5.36908	37.8713	37.3163	42.5487	35.1677	41.2473	33.6977	[O]	Posttranslational modification, protein turnover, chaperones	Molecular Function: GTPase activity (GO:0003924);; Biological Process: nitrogen compound metabolic process (GO:0006807);; Molecular Function: nickel cation binding (GO:0016151);; Biological Process: positive regulation of urease activity (GO:1905182);;	K03189|1.1e-144|cann:107853273|K03189 urease accessory protein | (RefSeq) urease accessory protein G	--	--	--	CobW/HypB/UreG, nucleotide-binding domain	Urease accessory protein G OS=Arabidopsis thaliana OX=3702 GN=UREG PE=2 SV=1	--	--	PREDICTED: urease accessory protein G isoform X1 [Capsicum annuum]
Capana00g000881	7.02143	10.1779	12.1109	7.65092	9.31123	9.08241	11.7539	11.7238	10.7543	10.9705	11.4971	10.1674	11.2491	14.7866	12.7209	14.9593	11.5396	10.5988	14.6451	12.0666	13.1719	14.6228	14.3776	12.0742	--	--	--	--	--	[T]	Signal transduction mechanisms	--	Uncharacterized protein At4g18257 OS=Arabidopsis thaliana OX=3702 GN=At4g18257 PE=1 SV=1	T	Signal transduction mechanisms	PREDICTED: uncharacterized protein At4g18257 [Capsicum annuum]
Capana00g000884	0	0	0	0	0.234642	0	0	0	0	0.166977	0	0	0	0	0	0.121148	0	0	0.425162	0	0	0	0	0	--	--	--	--	--	--	--	--	--	S	Function unknown	hypothetical protein CMV_005638 [Castanea mollissima]
Capana00g000889	0	0.07667	0	0	0.060713	0	0.066933	0	0	0.199636	0	0	0	0	0	0.075993	0	0	0.090926	0	0	0	0	0	--	--	--	--	--	--	--	--	--	S	Function unknown	Protein TAR1 [Capsicum baccatum]
Capana00g000890	0	0	0	0	0	0	0	0	0	0.012221	0	0	0	0	0	0	0	0	0.034313	0	0	0.023031	0	0	--	--	Cellular Component: cellular_component (GO:0005575);; Cellular Component: intracellular (GO:0005622);; Cellular Component: cell (GO:0005623);; Cellular Component: cytoplasm (GO:0005737);; Cellular Component: mitochondrion (GO:0005739);; Biological Process: biological_process (GO:0008150);; Biological Process: regulation of metabolic process (GO:0019222);; Biological Process: regulation of cellula…	--	--	--	--	--	--	S	Function unknown	hypothetical protein CQW23_30681 [Capsicum baccatum]
Capana00g000894	28.7117	55.5246	78.5088	0.977845	1.36154	1.40586	38.7207	44.2122	30.4543	4.2333	3.47887	2.769	83.4648	81.5315	87.5531	1.69242	5.14812	12.543	11.3401	15.6574	13.6893	1.10098	1.30127	0.274195	--	--	Molecular Function: serine-type carboxypeptidase activity (GO:0004185);; Cellular Component: integral component of membrane (GO:0016021);;	K16296|2.9e-274|cann:107856883|K16296 serine carboxypeptidase-like clade I [EC:3.4.16.-] | (RefSeq) serine carboxypeptidase-like 17	--	[OE]	Posttranslational modification, protein turnover, chaperones;; Amino acid transport and metabolism	Serine carboxypeptidase	Serine carboxypeptidase-like 18 OS=Arabidopsis thaliana OX=3702 GN=SCPL18 PE=2 SV=2	--	--	PREDICTED: serine carboxypeptidase-like 17 isoform X1 [Capsicum annuum]
Capana00g000897	0.566895	1.40064	2.71432	1.95557	1.11717	1.50143	2.39216	1.91349	1.88426	1.45428	1.58919	1.01381	7.34313	7.83631	6.34681	2.63251	2.36862	2.67035	1.83741	1.47274	2.08703	1.15858	1.28936	1.3473	--	--	--	K11838|3.8e-06|nsy:104229842|K11838 ubiquitin carboxyl-terminal hydrolase 7 [EC:3.4.19.12] | (RefSeq) uncharacterized protein LOC104229842	--	--	--	RWP-RK domain	Protein NLP7 OS=Arabidopsis thaliana OX=3702 GN=NLP7 PE=1 SV=2	K	Transcription	PREDICTED: uncharacterized protein LOC107852139 isoform X1 [Capsicum annuum]
Capana00g000898	10.0486	10.5547	11.5951	8.19726	7.90754	8.39176	23.8485	20.3753	19.1412	15.1376	16.1126	17.3326	5.26278	4.98491	4.69971	6.29372	6.17019	4.71366	15.006	9.40724	11.027	9.30185	11.8011	7.71877	--	--	Molecular Function: peptidyl-prolyl cis-trans isomerase activity (GO:0003755);; Cellular Component: integral component of membrane (GO:0016021);;	K09571|3.5e-21|mesc:110628515|K09571 FK506-binding protein 4/5 [EC:5.2.1.8] | (RefSeq) peptidyl-prolyl cis-trans isomerase FKBP62-like	--	[O]	Posttranslational modification, protein turnover, chaperones	Tetratricopeptide repeat	Peptidyl-prolyl cis-trans isomerase FKBP42 OS=Arabidopsis thaliana OX=3702 GN=FKBP42 PE=1 SV=1	O	Posttranslational modification, protein turnover, chaperones	PREDICTED: LOW QUALITY PROTEIN: peptidyl-prolyl cis-trans isomerase FKBP42-like [Capsicum annuum]
Capana00g000900	222.051	254.261	270.704	363.563	387.683	400.693	196.123	227.997	264.78	317.069	279.005	345.225	229.453	226.406	228.395	331.959	412.939	383.484	262.885	221.138	256.917	314.12	334.46	256.004	--	--	Molecular Function: ATP transmembrane transporter activity (GO:0005347);; Cellular Component: mitochondrial inner membrane (GO:0005743);; Cellular Component: integral component of membrane (GO:0016021);;	K05863|5.6e-217|cann:107852675|K05863 solute carrier family 25 (mitochondrial adenine nucleotide translocator), member 4/5/6/31 | (RefSeq) ADP,ATP carrier protein, mitochondrial	--	[C]	Energy production and conversion	Mitochondrial carrier protein	ADP,ATP carrier protein, mitochondrial OS=Solanum tuberosum OX=4113 GN=ANT PE=2 SV=1	C	Energy production and conversion	PREDICTED: ADP,ATP carrier protein, mitochondrial [Capsicum annuum]
Capana00g000901	0.432984	0.308839	0.259102	7.09377	10.6991	5.5678	4.55416	4.42646	2.89558	19.1156	16.2338	18.7999	0.278173	0.295688	0	2.00799	3.22861	0.528685	5.41029	5.34694	5.15375	24.4034	24.491	16.0371	--	--	Molecular Function: ligase activity (GO:0016874);;	--	--	--	--	Zinc finger, C3HC4 type (RING finger)	--	O	Posttranslational modification, protein turnover, chaperones	PREDICTED: mitochondrial ubiquitin ligase activator of nfkb 1-like [Capsicum annuum]
Capana00g000902	0.052218	0.108583	0.567762	0.144634	0.374081	0.050415	0	0	0	0	0.106834	0	2.60177	4.15375	3.96369	0.32009	0.357805	1.04486	0	0	0	0	0	0	--	--	Molecular Function: calcium ion binding (GO:0005509);; Molecular Function: ATP binding (GO:0005524);; Cellular Component: integral component of membrane (GO:0016021);; Molecular Function: kinase activity (GO:0016301);; Molecular Function: polysaccharide binding (GO:0030247);;	--	--	--	--	Wall-associated receptor kinase galacturonan-binding	Wall-associated receptor kinase 1 OS=Arabidopsis thaliana OX=3702 GN=WAK1 PE=1 SV=2	T	Signal transduction mechanisms	putative wall-associated receptor kinase 2-like [Capsicum annuum]
Capana00g000909	0.129652	0.418361	0.11831	0.033392	0	0.089478	0.152176	0.416739	0.094409	0.107562	0.134393	0.085536	3.83859	4.8736	4.33723	0.522915	0.258456	1.85528	0.149394	0.104401	0.081109	0.029695	0.098204	0.06222	--	--	Cellular Component: integral component of membrane (GO:0016021);;	--	--	--	--	Late embryogenesis abundant protein	--	S	Function unknown	PREDICTED: uncharacterized protein LOC107853023 [Capsicum annuum]
Capana00g000910	0.230949	0.791542	0.609586	0.188627	0	0.308057	0.5008	0.992994	0.405628	0.140561	0.2475	0.247933	11.5749	11.9793	11.1557	1.11752	0.570009	4.76795	0.325078	0.259399	0.386185	0.032277	0.289505	0.13551	--	--	Cellular Component: integral component of membrane (GO:0016021);;	--	--	--	--	Late embryogenesis abundant protein	--	S	Function unknown	PREDICTED: uncharacterized protein LOC107853024 [Capsicum annuum]
Capana00g000912	1.26369	4.93451	3.2508	1.43208	1.51968	2.19205	0	0	0	0	0	0	1.10522	1.04168	1.32021	2.29298	3.61938	5.24444	0	0	0	0	0.098625	0.030275	--	--	--	K14494|5.1e-37|aly:9318362|K14494 DELLA protein | (RefSeq) DELLA protein RGL2	Plant hormone signal transduction (ko04075)	--	--	GRAS domain family	DELLA protein GAIP-B OS=Cucurbita maxima OX=3661 GN=GAIPB PE=2 SV=1	K	Transcription	PREDICTED: DELLA protein RGL2-like [Capsicum annuum]
Capana00g000913	0	0	0	3.88163	12.4412	8.94778	0	0	0	2.44338	4.12097	2.85967	0	0	0.102863	4.13362	3.1609	3.33785	0	0	0	10.8671	7.42339	11.9404	[C]	Energy production and conversion	Molecular Function: transferase activity, transferring acyl groups, acyl groups converted into alkyl on transfer (GO:0046912);;	K01648|7.1e-52|cann:107855564|K01648 ATP citrate (pro-S)-lyase [EC:2.3.3.8] | (RefSeq) ATP-citrate synthase beta chain protein 1-like	Citrate cycle (TCA cycle) (ko00020)	[C]	Energy production and conversion	CoA-ligase	ATP-citrate synthase beta chain protein 2 OS=Arabidopsis thaliana OX=3702 GN=ACLB-2 PE=1 SV=1	C	Energy production and conversion	ATP-citrate synthase beta chain protein 1 [Capsicum annuum]
Capana00g000914	6.53217	4.6065	4.45199	1.0938	0.843082	0.991036	6.22198	5.95235	4.53633	0.879881	1.21475	1.051	1.30133	1.66074	1.5672	0.434021	1.08278	0.414406	5.04857	5.15827	3.85966	0.9437	1.1277	1.33142	[O]	Posttranslational modification, protein turnover, chaperones	Molecular Function: peptidyl-prolyl cis-trans isomerase activity (GO:0003755);;	K01802|3.7e-49|sly:101268705|K01802 peptidylprolyl isomerase [EC:5.2.1.8] | (RefSeq) FKBP-type peptidyl-prolyl cis-trans isomerase	--	[O]	Posttranslational modification, protein turnover, chaperones	FKBP-type peptidyl-prolyl cis-trans isomerase	Peptidyl-prolyl cis-trans isomerase FKBP13, chloroplastic OS=Arabidopsis thaliana OX=3702 GN=FKBP13 PE=1 SV=2	O	Posttranslational modification, protein turnover, chaperones	PREDICTED: peptidyl-prolyl cis-trans isomerase FKBP13, chloroplastic-like [Capsicum annuum]
Capana00g000916	10.3946	9.93747	11.591	15.2555	16.4429	14.7037	15.2567	16.0673	13.3198	20.1479	18.7035	20.3877	13.5027	12.4785	14.8815	15.4334	17.8358	14.0107	17.7375	20.986	17.2009	18.5275	19.0938	24.312	--	--	Cellular Component: nucleosome (GO:0000786);; Molecular Function: DNA binding (GO:0003677);; Biological Process: nucleosome assembly (GO:0006334);; Cellular Component: host cell nucleus (GO:0042025);;	K09422|9.1e-133|cann:107852720|K09422 transcription factor MYB, plant | (RefSeq) telomere repeat-binding factor 1	--	--	--	Myb-like DNA-binding domain	Telomere repeat-binding factor 1 OS=Arabidopsis thaliana OX=3702 GN=TRB1 PE=1 SV=1	B	Chromatin structure and dynamics	Telomere repeat-binding factor 1, partial [Capsicum annuum]
Capana00g000917	27.1637	24.5792	28.05	24.0671	26.4525	25.0702	20.9829	22.4304	19.8653	19.0839	19.2221	18.6887	26.0381	23.9662	23.524	27.4635	28.6577	26.4387	22.6758	24.9332	27.3268	19.6656	18.9518	20.6889	--	--	Molecular Function: nucleic acid binding (GO:0003676);;	K17569|0.0e+00|cann:107853586|K17569 G patch domain-containing protein 2 | (RefSeq) uncharacterized LOC107853586	--	[A]	RNA processing and modification	G-patch domain	Zinc finger CCCH domain-containing protein 22 OS=Arabidopsis thaliana OX=3702 GN=At2g24830 PE=2 SV=1	A	RNA processing and modification	PREDICTED: uncharacterized protein LOC107853586 [Capsicum annuum]
Capana00g000918	36.2546	15.3453	7.00187	7.39882	8.33023	9.57864	9.61848	9.96331	12.0985	5.33181	5.3337	6.03261	32.1427	34.0946	33.999	38.2777	23.5781	35.3265	30.9917	35.1079	30.108	13.1288	11.5582	13.5922	--	--	--	K22068|3.1e-14|mdm:103414862|K22068 iron-sulfur cluster assembly enzyme ISCU, mitochondrial | (RefSeq) iron-sulfur cluster assembly protein 1-like	--	--	--	SAM domain (Sterile alpha motif)	--	S	Function unknown	PREDICTED: uncharacterized protein LOC107855255 [Capsicum annuum]
Capana00g000919	12.9144	12.8952	12.0747	22.9056	22.2158	20.4897	13.115	13.9747	10.8684	21.1028	22.5036	22.9992	15.3769	13.9566	16.6454	18.9685	22.1675	17.9128	11.9509	16.4261	16.455	16.2522	17.7759	20.6075	--	--	Cellular Component: integral component of membrane (GO:0016021);; Molecular Function: transmembrane transporter activity (GO:0022857);;	--	--	--	--	Nodulin-like	--	S	Function unknown	hypothetical protein FXO37_04385 [Capsicum annuum]
Capana00g000920	9.31733	8.76299	8.28051	8.45309	9.06509	7.47891	8.30203	8.33065	7.56059	10.4566	8.78635	10.4279	9.00093	8.73844	9.1758	7.66782	6.43888	6.81956	6.0785	8.48079	7.12143	6.63322	6.09758	7.34269	[G]	Carbohydrate transport and metabolism	Cellular Component: integral component of membrane (GO:0016021);;	--	--	--	--	BT1 family	Folate-biopterin transporter 1, chloroplastic OS=Arabidopsis thaliana OX=3702 GN=At2g32040 PE=1 SV=2	S	Function unknown	PREDICTED: folate-biopterin transporter 1, chloroplastic-like isoform X3 [Capsicum annuum]
Capana00g000922	9.68338	6.51102	7.84257	7.52428	9.31851	8.42149	12.9339	11.5911	9.52944	9.67336	7.48749	9.92129	8.85156	10.8455	9.22482	11.7157	10.0837	9.20279	16.9133	7.33426	9.88255	10.1453	13.288	12.1721	[G]	Carbohydrate transport and metabolism	Cellular Component: integral component of membrane (GO:0016021);;	--	--	--	--	BT1 family	Folate-biopterin transporter 1, chloroplastic OS=Arabidopsis thaliana OX=3702 GN=At2g32040 PE=1 SV=2	S	Function unknown	Folate-biopterin transporter 1, chloroplastic [Capsicum annuum]
Capana00g000923	2.94177	1.15446	0.62127	21.8154	21.1087	21.507	0.584575	1.28314	2.27012	20.3124	17.9465	22.9299	0.485334	0.644633	0.352134	12.3176	10.8126	2.8128	7.79096	2.20135	1.54087	22.2538	23.4344	23.0219	--	--	--	K10532|3.6e-78|sita:101767625|K10532 heparan-alpha-glucosaminide N-acetyltransferase [EC:2.3.1.78] | (RefSeq) uncharacterized protein LOC101767625	Glycosaminoglycan degradation (ko00531)	[S]	Function unknown	CLASP N terminal	--	S	Function unknown	PREDICTED: protein FAM179B [Capsicum annuum]
Capana00g000924	18.5245	13.7884	13.7813	14.802	15.6573	17.4209	11.3124	11.7911	13.6372	14.4649	14.3142	14.791	13.565	15.2403	13.2867	12.3448	16.6462	11.7808	10.5338	13.3991	12.7156	10.3491	12.8571	14.6771	--	--	--	--	--	--	--	--	--	S	Function unknown	PREDICTED: uncharacterized protein LOC107854781 isoform X2 [Capsicum annuum]
Capana00g000926	31.9697	35.0036	18.949	9.28042	5.95767	6.4225	37.5903	36.4707	35.3685	14.1011	15.7859	13.5907	13.6339	9.32991	13.0254	6.09291	6.13415	4.44653	58.4785	41.1576	36.6945	10.845	13.7917	12.1608	[R]	General function prediction only	--	K08956|9.5e-06|gra:105797721|K08956 AFG3 family protein [EC:3.4.24.-] | (RefSeq) ATP-dependent zinc metalloprotease FTSH 10, mitochondrial	--	[G]	Carbohydrate transport and metabolism	NAD(P)H-binding	Sanguinarine reductase OS=Eschscholzia californica OX=3467 GN=SARED1 PE=1 SV=1	G	Carbohydrate transport and metabolism	hypothetical protein BC332_01702 [Capsicum chinense]
Capana00g000927	13.0378	11.5287	7.08123	2.23613	2.33059	2.757	9.71853	8.98577	8.18183	3.80504	4.74615	4.43119	3.43798	2.82252	3.10705	0.955205	1.27518	0.834296	8.85824	13.3569	5.98733	2.761	1.6896	2.92161	[R]	General function prediction only	--	--	--	[G]	Carbohydrate transport and metabolism	--	--	G	Carbohydrate transport and metabolism	PREDICTED: uncharacterized protein At2g37660, chloroplastic-like [Capsicum annuum]
Capana00g000929	21.7426	21.8416	21.2958	18.7558	26.0662	24.9929	20.8877	20.5376	15.8401	22.1006	23.3463	23.0331	29.6803	31.5466	32.8392	32.713	29.743	36.3014	20.1867	25.631	23.7196	15.75	15.5801	26.1263	--	--	Biological Process: mRNA cis splicing, via spliceosome (GO:0045292);;	K12821|1.2e-97|cann:107854369|K12821 pre-mRNA-processing factor 40 | (RefSeq) pre-mRNA-processing protein 40A-like	Spliceosome (ko03040)	--	--	--	--	A	RNA processing and modification	Pre-mRNA-processing protein 40B [Capsicum chinense]
Capana00g000931	7.81783	5.35362	9.47705	8.28571	9.74249	9.89111	6.7217	6.41076	3.71888	8.15019	8.22616	6.43376	9.4215	8.3363	5.99193	7.19632	5.91063	9.31358	4.04048	9.44616	4.33623	3.07059	2.55186	6.78967	--	--	Cellular Component: THO complex (GO:0000347);; Biological Process: mRNA processing (GO:0006397);; Biological Process: mRNA export from nucleus (GO:0006406);;	K12879|1.2e-115|cann:107860556|K12879 THO complex subunit 2 | (RefSeq) THO complex subunit 2-like	RNA transport (ko03013);; Spliceosome (ko03040)	[K]	Transcription	THO complex subunit 2 N-terminus	THO complex subunit 2 OS=Arabidopsis thaliana OX=3702 GN=THO2 PE=1 SV=1	K	Transcription	PREDICTED: THO complex subunit 2-like [Capsicum annuum]
Capana00g000934	1.61972	1.85945	1.41383	5.41237	4.87305	3.80656	2.78151	5.54485	1.59275	3.54232	6.24513	4.81306	0	0	0	0	0	0	0	0	0	0	0	0	--	--	Molecular Function: zinc ion binding (GO:0008270);;	--	--	--	--	--	--	--	--	hypothetical protein FXO38_06400 [Capsicum annuum]
Capana00g000937	54.064	70.6164	71.5477	85.7922	105.143	90.6727	77.8451	73.2289	57.4982	89.8178	80.3776	78.6152	95.0028	97.6195	91.8625	137.427	133.213	144.18	80.38	88.6448	87.1793	95.0815	95.1096	87.5812	--	--	Molecular Function: mRNA binding (GO:0003729);;	--	--	[R]	General function prediction only	Zn-finger in Ran binding protein and others	RanBP2-type zinc finger protein At1g67325 OS=Arabidopsis thaliana OX=3702 GN=At1g67325 PE=1 SV=1	S	Function unknown	PREDICTED: ranBP2-type zinc finger protein At1g67325 isoform X1 [Capsicum annuum]
Capana00g000938	55.6586	64.0584	44.5818	16.2823	16.3219	16.637	10.4926	11.0313	8.42315	8.61105	9.79782	8.05078	34.2783	39.965	35.687	17.0672	17.9849	15.4819	12.4929	14.2399	12.8041	9.74945	9.20558	8.99206	--	--	Cellular Component: integral component of membrane (GO:0016021);;	--	--	--	--	Transmembrane Fragile-X-F protein	--	O	Posttranslational modification, protein turnover, chaperones	PREDICTED: uncharacterized protein LOC107852455 [Capsicum annuum]
Capana00g000942	3.70608	5.75985	8.99979	12.7399	15.4482	14.836	6.29871	7.38735	5.82804	13.4274	12.2942	12.9769	8.9877	9.37356	10.0347	12.1087	11.384	11.2565	5.90761	6.99913	7.04583	13.1792	13.23	13.9562	[R]	General function prediction only	Molecular Function: protein kinase activity (GO:0004672);; Molecular Function: ATP binding (GO:0005524);;	K08835|2.4e-191|bna:106395090|K08835 serine/threonine-protein kinase OSR1/STK39 [EC:2.7.11.1] | (RefSeq) serine/threonine-protein kinase BLUS1	--	[T]	Signal transduction mechanisms	Protein kinase domain	Serine/threonine-protein kinase BLUS1 OS=Arabidopsis thaliana OX=3702 GN=BLUS1 PE=1 SV=1	T	Signal transduction mechanisms	PREDICTED: serine/threonine-protein kinase OSR1-like [Capsicum annuum]
Capana00g000943	43.9373	46.7692	48.8446	59.4129	52.3683	56.7998	28.5777	28.3014	29.8941	43.4636	42.0076	46.4836	47.4903	52.6889	47.8433	44.1861	64.2746	55.4741	30.1848	38.6058	37.4551	52.6023	55.9549	47.0361	[G]	Carbohydrate transport and metabolism	Molecular Function: catalytic activity (GO:0003824);;	K02510|3.0e-20|mng:MNEG_1925|K02510 4-hydroxy-2-oxoheptanedioate aldolase [EC:4.1.2.52] | (RefSeq) 2,4-dihydroxyhept-2-ene-1,7-dioic acidaldolase	Tyrosine metabolism (ko00350)	--	--	HpcH/HpaI aldolase/citrate lyase family	--	G	Carbohydrate transport and metabolism	hypothetical protein CQW23_18534 [Capsicum baccatum]
Capana00g000944	0.64299	0.785938	0.718013	0.687232	5.76119	0.356071	0.598824	0.562432	0.78294	1.52082	0.226706	0.42725	0.209392	0.165146	0.107873	2.28003	0.596549	0.400977	9.54502	0.253564	0.054747	0	0.485894	0.170668	--	--	--	--	--	--	--	--	--	S	Function unknown	hypothetical protein DVH24_026860 [Malus domestica]
Capana00g000945	1.54799	0.975214	0.30977	1.49245	11.3475	0.967607	1.17648	1.05057	0.346781	2.78917	0.635647	1.02068	1.29466	1.49481	1.52195	9.85185	2.15529	1.49127	28.9862	2.38547	2.50174	2.73152	4.49728	3.68476	--	--	--	--	--	--	--	--	--	S	Function unknown	PREDICTED: uncharacterized protein LOC107856605 [Capsicum annuum]
Capana00g000949	4.75685	5.12093	13.4518	2.52634	1.29824	1.18808	3.87256	3.32945	2.71083	1.60813	1.57188	1.43362	26.5104	10.0072	23.7362	9.54634	5.60216	13.8432	0.902775	3.32089	2.44073	1.09801	0.857434	1.10742	--	--	--	--	--	--	--	VQ motif	VQ motif-containing protein 22 OS=Arabidopsis thaliana OX=3702 GN=VQ22 PE=2 SV=1	S	Function unknown	PREDICTED: VQ motif-containing protein 22-like [Capsicum annuum]
Capana00g000951	24.1727	25.7137	24.928	23.5614	16.8338	16.7167	11.7005	12.3949	15.3425	16.3584	16.114	18.9797	21.619	20.5981	22.4533	32.4975	30.6341	18.9417	16.9774	20.0625	18.8568	25.1071	23.5636	17.9386	[J]	Translation, ribosomal structure and biogenesis	Molecular Function: structural constituent of ribosome (GO:0003735);; Cellular Component: ribosome (GO:0005840);; Biological Process: translation (GO:0006412);;	K02959|8.9e-62|cann:107854176|K02959 small subunit ribosomal protein S16 | (RefSeq) 30S ribosomal protein S16-like	Ribosome (ko03010)	[J]	Translation, ribosomal structure and biogenesis	Ribosomal protein S16	30S ribosomal protein S16-2, chloroplastic/mitochondrial OS=Arabidopsis thaliana OX=3702 GN=RPS16-2 PE=1 SV=1	J	Translation, ribosomal structure and biogenesis	PREDICTED: 30S ribosomal protein S16-like isoform X1 [Capsicum annuum]
Capana00g000952	20.2498	20.8092	19.9796	58.007	93.2781	78.1928	19.9716	21.2363	20.3835	44.1533	41.0311	46.208	26.4656	27.0408	26.0979	55.9063	77.607	74.5129	28.3355	24.6474	28.7086	57.901	59.3197	50.025	[H]	Coenzyme transport and metabolism	Molecular Function: adenosylhomocysteinase activity (GO:0004013);; Biological Process: one-carbon metabolic process (GO:0006730);;	K01251|4.4e-283|cann:107854610|K01251 adenosylhomocysteinase [EC:3.3.1.1] | (RefSeq) adenosylhomocysteinase-like	Cysteine and methionine metabolism (ko00270)	[H]	Coenzyme transport and metabolism	S-adenosyl-L-homocysteine hydrolase	Adenosylhomocysteinase OS=Nicotiana sylvestris OX=4096 GN=SAHH PE=2 SV=1	H	Coenzyme transport and metabolism	PREDICTED: adenosylhomocysteinase-like [Capsicum annuum]
Capana00g000953	3.2294	2.62595	4.62926	2.98535	3.16313	4.09398	5.21306	4.08411	4.19455	3.68727	3.63776	3.58531	7.34095	7.51117	8.9522	8.41214	11.9605	10.3361	10.9073	14.0186	14.1884	6.90188	9.07646	10.3254	[R]	General function prediction only	Molecular Function: FAD binding (GO:0071949);;	--	--	--	--	Pyridine nucleotide-disulphide oxidoreductase	--	S	Function unknown	PREDICTED: LOW QUALITY PROTEIN: uncharacterized protein Cbei_0202-like [Capsicum annuum]
Capana00g000954	0	0	0	0	0	0	0.534086	0.603267	0.676991	0.258428	0	0.312164	0	0	0	0	0	0	0	0.113687	0	0	0.161033	0	--	--	Molecular Function: transferase activity, transferring acyl groups other than amino-acyl groups (GO:0016747);;	K19747|2.6e-13|dzi:111316400|K19747 BAHD acyltransferase [EC:2.3.1.-] | (RefSeq) BAHD acyltransferase DCR-like	--	--	--	Transferase family	Uncharacterized acetyltransferase At3g50280 OS=Arabidopsis thaliana OX=3702 GN=At3g50280 PE=3 SV=1	S	Function unknown	putative trihelix transcription factor GT-3b-like [Capsicum annuum]
Capana00g000955	8.71012	15.6205	23.8438	3.5522	3.87824	2.22315	99.8594	76.0868	62.6506	22.5268	17.5727	19.0081	29.4395	33.6051	30.3768	17.3491	11.554	16.7789	67.6637	97.1567	72.9474	15.4566	17.1045	17.8977	[V]	Defense mechanisms	Molecular Function: antiporter activity (GO:0015297);; Cellular Component: integral component of membrane (GO:0016021);; Molecular Function: xenobiotic transporter activity (GO:0042910);;	K03327|3.4e-131|cann:107852777|K03327 multidrug resistance protein, MATE family | (RefSeq) protein DETOXIFICATION 27-like	--	[R]	General function prediction only	MatE	Protein DETOXIFICATION 27 OS=Arabidopsis thaliana OX=3702 GN=DTX27 PE=2 SV=1	V	Defense mechanisms	PREDICTED: protein DETOXIFICATION 27-like [Capsicum annuum]
Capana00g000956	0.345376	0	0	0	0	0	0.067116	0	0	0	0	0	0	0.085997	0	0	0	0.257884	0	0	0	0.049135	0	0.062781	--	--	Cellular Component: integral component of membrane (GO:0016021);;	K19040|2.8e-120|cann:107852796|K19040 E3 ubiquitin-protein ligase ATL10/75/76/77/78 [EC:2.3.2.27] | (RefSeq) RING-H2 finger protein ATL78-like	--	[O]	Posttranslational modification, protein turnover, chaperones	Ring finger domain	RING-H2 finger protein ATL78 OS=Arabidopsis thaliana OX=3702 GN=ATL78 PE=2 SV=1	O	Posttranslational modification, protein turnover, chaperones	PREDICTED: RING-H2 finger protein ATL78-like [Capsicum annuum]
Capana00g000958	1.42523	3.90602	5.58677	1.63984	2.79724	2.31421	4.96703	3.81033	3.3684	1.44032	1.85738	0.662076	22.0418	21.2706	21.9805	7.00458	4.86456	9.32379	3.39398	6.89452	6.52261	2.2899	1.17535	1.54526	--	--	Molecular Function: protein kinase activity (GO:0004672);; Molecular Function: ATP binding (GO:0005524);;	--	--	[T]	Signal transduction mechanisms	--	Receptor like protein kinase S.2 OS=Arabidopsis thaliana OX=3702 GN=LECRKS2 PE=2 SV=2	T	Signal transduction mechanisms	Receptor like protein kinase S.2 [Capsicum chinense]
Capana00g000959	0.338964	1.07296	0.365159	9.61336	10.0642	8.40532	1.44483	0.38869	1.06297	4.78274	6.89966	5.60536	0.197787	0.171657	0.423965	7.88146	8.01262	5.546	3.32484	0.996855	1.46719	11.5852	17.7383	9.49139	--	--	Biological Process: regulation of DNA endoreduplication (GO:0032875);;	--	--	--	--	--	--	--	--	PREDICTED: uncharacterized protein LOC107854944 [Capsicum annuum]
Capana00g000960	10.3606	10.7175	10.5262	9.75906	13.7494	10.9485	12.9733	10.3128	11.855	12.2608	10.1553	10.4825	12.599	13.8951	14.8195	16.3849	17.3444	17.798	16.6191	16.2312	18.7179	13.6477	13.4189	12.862	--	--	Cellular Component: THO complex (GO:0000347);; Biological Process: mRNA processing (GO:0006397);; Biological Process: mRNA export from nucleus (GO:0006406);;	K12879|9.8e-168|cann:107860556|K12879 THO complex subunit 2 | (RefSeq) THO complex subunit 2-like	RNA transport (ko03013);; Spliceosome (ko03040)	[K]	Transcription	--	THO complex subunit 2 OS=Arabidopsis thaliana OX=3702 GN=THO2 PE=1 SV=1	K	Transcription	hypothetical protein T459_28110 [Capsicum annuum]
Capana00g000961	15.5944	18.1898	21.993	24.8731	23.2393	24.322	19.0196	21.6685	20.0686	27.2694	24.8257	27.5437	21.1344	20.9251	23.0708	24.528	23.9581	23.9802	18.8411	18.9667	21.4534	21.2858	24.454	23.3061	--	--	Cellular Component: integral component of membrane (GO:0016021);;	K09775|3.2e-10|dzi:111283728|K09775 uncharacterized protein | (RefSeq) uncharacterized protein LOC111283728 isoform X1	--	--	--	Core-2/I-Branching enzyme	Glycosyltransferase BC10 OS=Oryza sativa subsp. japonica OX=39947 GN=BC10 PE=1 SV=1	S	Function unknown	PREDICTED: uncharacterized protein LOC107854043 [Capsicum annuum]
Capana00g000965	0	0	0	0	0.180223	0	0	0	0	0	0	0	0.060961	0	0	0.994392	0.511172	0	2.31665	0.133591	0	0	0.378527	0.157575	--	--	--	--	--	--	--	--	--	--	--	hypothetical protein BC332_33982 [Capsicum chinense]
Capana00g000967	0.148131	0.150777	0.243648	0.194893	1.59285	0.210457	0	0.191554	0.086594	0.420129	0.079936	0.236391	0.031418	0.019115	0.038178	0.300131	0.036691	0.090714	1.15192	0.006311	0.02286	0	0.040574	0.086313	--	--	--	--	--	--	--	--	--	S	Function unknown	Protein TAR1 [Capsicum baccatum]
Capana00g000972	0.085043	1.63838	3.01675	1.8348	12.9119	1.81071	0.105487	3.44795	1.08889	4.30072	2.70102	2.46683	0.217983	0.517899	0.694453	10.9723	3.12482	0.774608	27.3368	4.80709	1.73575	1.16807	0.372299	1.19516	--	--	--	--	--	--	--	--	--	S	Function unknown	Protein TAR1 [Capsicum baccatum]
Capana00g000973	0	0.032223	0.064162	0.053392	0.387573	0.478139	0	0.069605	0	0.0187	0.031214	0.08857	0	0	0	0.321711	0	0.114109	0.433026	0.045521	0	0	0.144461	0.013572	--	--	--	--	--	--	--	--	--	--	--	hypothetical protein T459_35432 [Capsicum annuum]
Capana00g000974	0	0	0	0	0	0.040478	0	0	0	0	0.004187	0	0	0	0	0	0	0	0	0	0	0	0	0	--	--	--	--	--	--	--	--	--	--	--	--
Capana00g000976	0	0	0	0.013448	0.041729	0.05725	0	0	0	0.012102	0.005312	0.009073	0	0	0	0.037342	0	0	0.054978	0	0	0.010864	0.022507	0	--	--	--	--	--	--	--	--	--	--	--	hypothetical protein BC332_33780 [Capsicum chinense]
Capana00g000977	2.16441	2.15527	4.77463	3.25947	4.80165	3.72171	2.39671	2.21655	1.24594	3.21331	3.07068	3.04605	8.09232	8.95043	7.62046	5.20987	4.14883	3.66853	3.53041	2.65824	1.86709	2.63239	3.28895	3.08234	--	--	Cellular Component: cellular_component (GO:0005575);; Cellular Component: intracellular (GO:0005622);; Cellular Component: cell (GO:0005623);; Cellular Component: cytoplasm (GO:0005737);; Cellular Component: endoplasmic reticulum (GO:0005783);; Biological Process: response to stress (GO:0006950);; Biological Process: defense response (GO:0006952);; Biological Process: biological_process (GO:00081…	K13459|3.7e-35|ghi:107902903|K13459 disease resistance protein RPS2 | (RefSeq) disease resistance protein At4g27190-like isoform X1	Plant-pathogen interaction (ko04626)	[S]	Function unknown	VAD1 Analog of StAR-related lipid transfer domain	BAG-associated GRAM protein 1 OS=Arabidopsis thaliana OX=3702 GN=BAGP1 PE=1 SV=1	S	Function unknown	PREDICTED: BAG-associated GRAM protein 1-like [Capsicum annuum]
Capana00g000978	8.16741	9.47164	10.4484	12.1693	11.7886	13.4935	22.6662	21.1464	19.2116	11.6283	14.2927	11.125	19.2695	21.0404	20.1045	15.0073	13.5296	15.4159	21.9926	29.2403	23.451	15.2976	18.697	14.5506	--	--	Molecular Function: protein binding (GO:0005515);; Cellular Component: cellular_component (GO:0005575);; Cellular Component: intracellular (GO:0005622);; Cellular Component: cell (GO:0005623);; Cellular Component: nucleus (GO:0005634);; Cellular Component: cytoplasm (GO:0005737);; Cellular Component: organelle (GO:0043226);; Cellular Component: membrane-bounded organelle (GO:0043227);; Cellular C…	K08332|2.6e-36|cmax:111497103|K08332 vacuolar protein 8 | (RefSeq) U-box domain-containing protein 4-like	--	[S]	Function unknown	Armadillo/beta-catenin-like repeat	U-box domain-containing protein 4 OS=Arabidopsis thaliana OX=3702 GN=PUB4 PE=1 SV=3	S	Function unknown	PREDICTED: U-box domain-containing protein 4-like [Capsicum annuum]
Capana00g000979	7.17103	6.17369	4.53265	29.9298	29.831	33.8572	7.3103	8.34105	8.74762	26.3595	23.0968	29.8191	7.65299	7.91187	7.90565	22.1814	25.5282	14.3877	11.3955	9.91335	9.30675	25.9538	29.0528	25.2929	[E]	Amino acid transport and metabolism	Molecular Function: serine-type carboxypeptidase activity (GO:0004185);;	K16297|1.8e-253|cann:107853847|K16297 serine carboxypeptidase-like clade II [EC:3.4.16.-] | (RefSeq) serine carboxypeptidase II-2-like	--	[OE]	Posttranslational modification, protein turnover, chaperones;; Amino acid transport and metabolism	Serine carboxypeptidase	Serine carboxypeptidase-like 29 OS=Arabidopsis thaliana OX=3702 GN=SCPL29 PE=2 SV=1	O	Posttranslational modification, protein turnover, chaperones	PREDICTED: serine carboxypeptidase II-2-like [Capsicum annuum]
Capana00g000980	20.1395	20.8401	21.9114	14.9391	15.1802	14.9225	39.7502	41.2805	35.1119	29.4189	23.7113	28.0983	20.6599	23.3903	20.7431	27.7361	22.758	17.8639	60.7028	42.2857	49.5739	36.209	45.2264	32.4545	--	--	Molecular Function: peptidyl-prolyl cis-trans isomerase activity (GO:0003755);; Cellular Component: integral component of membrane (GO:0016021);;	K09571|9.6e-18|fve:101298790|K09571 FK506-binding protein 4/5 [EC:5.2.1.8] | (RefSeq) peptidyl-prolyl cis-trans isomerase FKBP62-like	--	[O]	Posttranslational modification, protein turnover, chaperones	Tetratricopeptide repeat	Peptidyl-prolyl cis-trans isomerase FKBP42 OS=Arabidopsis thaliana OX=3702 GN=FKBP42 PE=1 SV=1	O	Posttranslational modification, protein turnover, chaperones	PREDICTED: peptidyl-prolyl cis-trans isomerase FKBP42-like [Capsicum annuum]
Capana00g000984	12.1626	8.64071	12.2754	18.4317	18.3702	19.2033	15.2536	18.2485	17.929	23.5514	21.2609	23.9329	12.2583	10.6453	12.5481	15.3821	16.6597	12.4654	15.49	14.2893	11.0737	16.8047	22.0757	13.1548	[O]	Posttranslational modification, protein turnover, chaperones	Cellular Component: endoplasmic reticulum lumen (GO:0005788);; Cellular Component: plasma membrane (GO:0005886);; Biological Process: positive regulation by host of viral process (GO:0044794);;	K09523|2.2e-214|cann:107853020|K09523 DnaJ homolog subfamily C member 3 | (RefSeq) dnaJ protein P58IPK homolog	Protein processing in endoplasmic reticulum (ko04141)	[O]	Posttranslational modification, protein turnover, chaperones	DnaJ domain	DnaJ protein P58IPK homolog OS=Arabidopsis thaliana OX=3702 GN=P58IPK PE=1 SV=1	O	Posttranslational modification, protein turnover, chaperones	PREDICTED: dnaJ protein P58IPK homolog isoform X1 [Capsicum annuum]
Capana00g000985	47.7011	68.8865	62.5309	155.786	155.412	170.497	27.1232	32.0037	22.3653	78.6888	73.8865	71.505	54.0276	52.6332	51.0321	115.016	98.776	78.1901	44.4611	46.5745	56.3747	68.9031	61.4834	87.762	--	--	Molecular Function: molecular_function (GO:0003674);; Molecular Function: catalytic activity (GO:0003824);; Molecular Function: ubiquitin-protein transferase activity (GO:0004842);; Biological Process: cellular protein modification process (GO:0006464);; Biological Process: nitrogen compound metabolic process (GO:0006807);; Biological Process: response to stress (GO:0006950);; Biological Process:…	K19044|2.5e-139|obr:102716869|K19044 E3 ubiquitin-protein ligase XBAT32/33 [EC:2.3.2.27] | (RefSeq) E3 ubiquitin-protein ligase XB3	--	--	--	Ankyrin repeats (3 copies)	Putative E3 ubiquitin-protein ligase XBAT31 OS=Arabidopsis thaliana OX=3702 GN=XBAT31 PE=2 SV=1	O	Posttranslational modification, protein turnover, chaperones	putative E3 ubiquitin-protein ligase XBAT31 [Capsicum annuum]
Capana00g000986	0	0	0	0	0	0	0.353851	0.292759	1.29823	0	0	0	0.071761	0	0	0.968598	1.02584	0.479544	30.6548	9.97477	18.1301	0.550052	0.211987	1.05056	--	--	--	--	--	--	--	Protein of unknown function, DUF538	--	S	Function unknown	PREDICTED: uncharacterized protein LOC107853487 [Capsicum annuum]
Capana00g000987	0	0	0	0	0	0	0.183349	0	0.142813	0	0	0	0	0	0	0	0	0	0.499034	0	0.56503	0	0	0.269102	--	--	--	--	--	--	--	Protein of unknown function, DUF538	--	S	Function unknown	PREDICTED: uncharacterized protein LOC107853486 [Capsicum annuum]
Capana00g000988	10.0592	7.02276	6.07245	19.3816	17.5214	19.2635	8.9769	9.09327	10.1511	19.6043	20.4224	17.8235	7.3971	8.43225	7.93761	9.13525	6.82463	8.94745	6.08892	11.5513	6.77113	6.62681	4.21672	15.9292	--	--	Molecular Function: kinase activity (GO:0016301);; Biological Process: phosphatidylinositol phosphorylation (GO:0046854);; Biological Process: phosphatidylinositol-mediated signaling (GO:0048015);;	K00888|0.0e+00|cann:107855633|K00888 phosphatidylinositol 4-kinase A [EC:2.7.1.67] | (RefSeq) phosphatidylinositol 4-kinase alpha 1-like	Inositol phosphate metabolism (ko00562);; Phosphatidylinositol signaling system (ko04070)	[T]	Signal transduction mechanisms	--	Phosphatidylinositol 4-kinase alpha 1 OS=Arabidopsis thaliana OX=3702 GN=PI4KA1 PE=1 SV=2	T	Signal transduction mechanisms	PREDICTED: phosphatidylinositol 4-kinase alpha 1-like [Capsicum annuum]
Capana00g000989	10.6736	8.79471	8.59777	18.904	18.0306	23.0799	11.6156	12.541	13.1569	21.4643	23.4401	22.1269	9.45868	10.7478	9.53089	12.2381	14.7161	12.247	11.893	14.4334	12.5033	13.0952	10.7643	21.0543	--	--	Molecular Function: kinase activity (GO:0016301);; Biological Process: phosphatidylinositol phosphorylation (GO:0046854);; Biological Process: phosphatidylinositol-mediated signaling (GO:0048015);;	K00888|0.0e+00|cann:107855633|K00888 phosphatidylinositol 4-kinase A [EC:2.7.1.67] | (RefSeq) phosphatidylinositol 4-kinase alpha 1-like	Inositol phosphate metabolism (ko00562);; Phosphatidylinositol signaling system (ko04070)	[T]	Signal transduction mechanisms	Phosphoinositide 3-kinase family, accessory domain (PIK domain)	Phosphatidylinositol 4-kinase alpha 1 OS=Arabidopsis thaliana OX=3702 GN=PI4KA1 PE=1 SV=2	T	Signal transduction mechanisms	PREDICTED: phosphatidylinositol 4-kinase alpha 1-like [Capsicum annuum]
Capana00g000991	0.384368	0.068506	0.322344	4.77921	4.04428	4.74066	1.70063	0.174284	0.863874	1.67097	3.96628	2.86158	0.141135	0.137493	0.075288	7.18681	6.4347	6.71409	1.03482	1.55286	0.973155	6.10649	6.23751	6.58105	--	--	Molecular Function: metal ion binding (GO:0046872);;	--	--	--	--	--	--	S	Function unknown	PREDICTED: zinc finger protein JACKDAW-like isoform X2 [Capsicum annuum]
Capana00g000992	0	0	0	0	0	0	0	0	0	0.033239	0.09671	0.048321	0	0	0	0	0	0	0	0	0	0	0	0.108471	[QV]	Secondary metabolites biosynthesis, transport and catabolism;; Defense mechanisms	Molecular Function: monooxygenase activity (GO:0004497);; Molecular Function: iron ion binding (GO:0005506);; Cellular Component: integral component of membrane (GO:0016021);; Molecular Function: oxidoreductase activity, acting on paired donors, with incorporation or reduction of molecular oxygen (GO:0016705);; Molecular Function: heme binding (GO:0020037);;	K23136|6.8e-131|nta:107782393|K23136 fraxetin 5-hydroxylase [EC:1.14.14.164] | (RefSeq) cytochrome P450 82C4-like	--	[Q]	Secondary metabolites biosynthesis, transport and catabolism	Cytochrome P450	Xanthotoxin 5-hydroxylase CYP82C2 OS=Arabidopsis thaliana OX=3702 GN=CYP82C2 PE=1 SV=2	Q	Secondary metabolites biosynthesis, transport and catabolism	PREDICTED: cytochrome P450 82C2-like [Capsicum annuum]
Capana00g000993	11.2068	15.4867	25.7972	12.1913	13.5084	15.4939	19.9653	22.2844	18.3167	13.3112	14.7171	15.5323	16.1697	16.864	13.695	15.1977	20.61	12.7304	15.3904	20.8654	18.9042	13.03	17.3843	13.3097	--	--	--	--	--	--	--	--	--	--	--	hypothetical protein FXO38_16269 [Capsicum annuum]
Capana00g000995	3.17516	5.12824	7.89659	6.53403	5.82525	5.10124	3.65055	3.67831	2.79837	6.06028	4.32311	4.47579	13.4914	13.8533	15.377	4.64148	2.95073	5.4189	2.00181	3.58663	2.65741	3.02153	2.06393	4.6452	--	--	Cellular Component: cellular_component (GO:0005575);; Cellular Component: intracellular (GO:0005622);; Cellular Component: cell (GO:0005623);; Cellular Component: cytoplasm (GO:0005737);; Cellular Component: endoplasmic reticulum (GO:0005783);; Biological Process: response to stress (GO:0006950);; Biological Process: defense response (GO:0006952);; Biological Process: biological_process (GO:00081…	K23280|3.7e-06|obr:102714008|K23280 rhamnogalacturonan I rhamnosyltransferase [EC:2.4.1.351] | (RefSeq) uncharacterized LOC102714008	--	[S]	Function unknown	C2 domain	BAG-associated GRAM protein 1 OS=Arabidopsis thaliana OX=3702 GN=BAGP1 PE=1 SV=1	S	Function unknown	PREDICTED: BAG-associated GRAM protein 1-like [Capsicum annuum]
Capana00g000996	11.7876	10.6174	12.3215	12.4632	11.1337	12.6826	11.9929	13.586	11.1095	13.5028	13.4625	13.8385	12.23	12.4503	12.8738	10.3998	10.9692	9.56935	11.2812	15.0681	13.0002	9.99776	8.90829	11.2228	[J]	Translation, ribosomal structure and biogenesis	Molecular Function: nucleic acid binding (GO:0003676);; Molecular Function: helicase activity (GO:0004386);; Molecular Function: ATP binding (GO:0005524);;	K12818|0.0e+00|cann:107852187|K12818 ATP-dependent RNA helicase DHX8/PRP22 [EC:3.6.4.13] | (RefSeq) probable pre-mRNA-splicing factor ATP-dependent RNA helicase DEAH5	Spliceosome (ko03040)	[A]	RNA processing and modification	Helicase associated domain (HA2)	Probable pre-mRNA-splicing factor ATP-dependent RNA helicase DEAH5 OS=Arabidopsis thaliana OX=3702 GN=At3g26560 PE=1 SV=2	A	RNA processing and modification	PREDICTED: probable pre-mRNA-splicing factor ATP-dependent RNA helicase DEAH5 [Capsicum annuum]
Capana00g000999	0.317962	0.241429	0.138302	0.51797	3.46971	0.271634	0.154378	0.215764	0.212434	1.26984	0.351134	0.225197	6.45958	6.80925	7.63721	124.311	33.8954	22.27	485.365	20.2965	14.5347	18.3297	22.5862	19.8031	--	--	--	--	--	--	--	--	--	S	Function unknown	Protein TAR1 [Capsicum baccatum]
Capana00g001000	0.017165	0	0	0.027164	0.013737	0	0	0.035898	0.039904	0.01465	0	0	0	0	0	0.027692	0.004925	0	0.426171	0	0	0.014571	0	0	--	--	--	--	--	--	--	--	--	--	--	hypothetical protein FXO37_13873 [Capsicum annuum]
Capana00g001002	0.279735	0.048393	0.107571	0.410209	2.03589	0.041308	0.12759	0	0.04586	0.591413	0.053746	0.128499	0.339181	0.347894	0.500625	4.23242	1.45705	0.744851	16.3423	0.376114	1.03672	1.12515	1.19475	0.818313	--	--	--	--	--	--	--	--	--	S	Function unknown	Protein TAR1 [Capsicum baccatum]
Capana00g001003	0	0	0	0	0.801287	0	0	0	0	0	0	0	0	0	0	0	0	0	8.80175	0	0	0	0	0	--	--	--	--	--	--	--	--	--	--	--	hypothetical protein Lal_00043479 [Lupinus albus]
Capana00g001005	0	0	0	0	0.176665	0	0	0	0	0.009458	0	0	0	0	0	0	0	0	0.182941	0	0	0	0	0	--	--	--	--	--	--	--	--	--	--	--	hypothetical protein BC332_34448 [Capsicum chinense]
Capana00g001006	0	0	0	0	0.205538	0	0	0	0	0.039374	0	0	0	0	0	0.051487	0	0	2.14283	0	0	0	0	0	--	--	--	--	--	--	--	--	--	--	--	hypothetical protein BC332_33980 [Capsicum chinense]
Capana00g001008	2.65727	3.17106	3.61208	3.20404	3.52824	3.42595	4.35762	4.96403	3.43421	4.72225	4.21258	4.94222	3.83424	3.81189	3.8272	3.09143	2.7328	2.65852	4.08441	4.55194	5.18501	4.53408	4.65139	4.47889	--	--	Cellular Component: ubiquitin ligase complex (GO:0000151);; Molecular Function: molecular_function (GO:0003674);; Molecular Function: binding (GO:0005488);; Molecular Function: protein binding (GO:0005515);; Cellular Component: cellular_component (GO:0005575);; Cellular Component: intracellular (GO:0005622);; Cellular Component: cell (GO:0005623);; Cellular Component: cytoplasm (GO:0005737);; Bio…	K10520|5.8e-247|cann:107854870|K10520 ankyrin repeat and BTB/POZ domain-containing protein 1 | (RefSeq) BTB/POZ domain-containing protein At2g04740	--	[R]	General function prediction only	BTB/POZ domain	BTB/POZ domain-containing protein At2g04740 OS=Arabidopsis thaliana OX=3702 GN=At2g04740 PE=2 SV=2	S	Function unknown	PREDICTED: BTB/POZ domain-containing protein At2g04740 [Capsicum annuum]
Capana00g001009	6.65638	5.25001	9.85257	7.90904	8.18019	6.54141	9.20985	9.69082	6.32615	10.3864	9.21146	9.51748	13.4075	13.6774	11.573	15.5769	15.2415	10.801	11.5971	15.6056	15.0776	10.7983	11.0495	11.6857	--	--	Molecular Function: DNA binding (GO:0003677);; Molecular Function: DNA ligase (ATP) activity (GO:0003910);; Molecular Function: ATP binding (GO:0005524);; Biological Process: DNA recombination (GO:0006310);; Biological Process: DNA ligation involved in DNA repair (GO:0051103);;	K10777|1.2e-64|cann:107856564|K10777 DNA ligase 4 [EC:6.5.1.1] | (RefSeq) DNA ligase 4-like	Non-homologous end-joining (ko03450)	[L]	Replication, recombination and repair	--	DNA ligase 4 OS=Arabidopsis thaliana OX=3702 GN=LIG4 PE=1 SV=1	L	Replication, recombination and repair	PREDICTED: DNA ligase 4-like, partial [Capsicum annuum]
Capana00g001010	2.75044	3.96436	3.60475	3.49563	3.95508	3.70644	3.76201	3.68508	3.79824	4.11358	5.14303	5.96062	5.73418	9.89018	8.72953	5.98901	6.18435	5.76134	5.62516	7.47469	6.58959	6.29486	4.59542	5.53632	--	--	Molecular Function: DNA binding (GO:0003677);; Molecular Function: DNA ligase (ATP) activity (GO:0003910);; Molecular Function: ATP binding (GO:0005524);; Biological Process: DNA recombination (GO:0006310);; Biological Process: DNA ligation involved in DNA repair (GO:0051103);;	K10777|4.9e-41|cann:107856564|K10777 DNA ligase 4 [EC:6.5.1.1] | (RefSeq) DNA ligase 4-like	Non-homologous end-joining (ko03450)	[L]	Replication, recombination and repair	--	DNA ligase 4 OS=Arabidopsis thaliana OX=3702 GN=LIG4 PE=1 SV=1	L	Replication, recombination and repair	DNA ligase 4 [Capsicum annuum]
Capana00g001014	2.54979	2.48579	2.20394	1.59078	2.22277	2.13201	5.16271	5.01988	5.39504	2.47856	1.94958	2.49535	2.57475	2.60055	2.66632	2.07031	3.21842	3.01301	4.2382	6.22863	5.90109	4.22796	3.74216	2.5649	--	--	--	K01052|1.1e-19|dzi:111305588|K01052 lysosomal acid lipase/cholesteryl ester hydrolase [EC:3.1.1.13] | (RefSeq) triacylglycerol lipase 2-like	Steroid biosynthesis (ko00100)	--	--	--	--	--	--	PREDICTED: uncharacterized protein LOC107854649 [Capsicum annuum]
Capana00g001015	28.4622	22.1183	17.6373	19.7449	13.8346	16.3861	100.456	102.924	93.0971	69.1161	62.7774	67.4823	19.4155	15.3518	19.4982	23.7262	22.3974	16.5061	120.313	101.687	107.887	64.9349	71.857	66.1584	--	--	Biological Process: regulation of transcription, DNA-templated (GO:0006355);; Biological Process: circadian rhythm (GO:0007623);;	--	--	--	--	--	--	S	Function unknown	PREDICTED: protein LNK2-like isoform X5 [Capsicum annuum]
Capana00g001016	21.469	18.148	14.8552	16.5234	10.0271	13.1253	74.4234	76.7919	71.8465	57.6052	46.077	58.869	14.6602	8.2382	12.7801	11.9892	13.2494	10.68	64.5568	66.6539	64.3126	34.4766	33.1336	50.2159	--	--	Biological Process: regulation of transcription, DNA-templated (GO:0006355);; Biological Process: circadian rhythm (GO:0007623);;	--	--	--	--	--	Protein LNK2 OS=Arabidopsis thaliana OX=3702 GN=LNK2 PE=1 SV=1	S	Function unknown	hypothetical protein FXO38_26889 [Capsicum annuum]
Capana00g001017	0	4.53762	0	0	0	0	0	5.00284	2.67356	0	3.653	1.68893	0.060578	0	0	0	0	0	0	0	0	0	0	0	[I]	Lipid transport and metabolism	Molecular Function: 3-hydroxyacyl-CoA dehydrogenase activity (GO:0003857);; Biological Process: fatty acid metabolic process (GO:0006631);;	K10527|1.7e-44|cann:107877879|K10527 enoyl-CoA hydratase/3-hydroxyacyl-CoA dehydrogenase [EC:4.2.1.17 1.1.1.35 1.1.1.211] | (RefSeq) peroxisomal fatty acid beta-oxidation multifunctional protein AIM1-like	Fatty acid degradation (ko00071);; alpha-Linolenic acid metabolism (ko00592);; Fatty acid metabolism (ko01212)	[I]	Lipid transport and metabolism	3-hydroxyacyl-CoA dehydrogenase, NAD binding domain	Peroxisomal fatty acid beta-oxidation multifunctional protein AIM1 OS=Arabidopsis thaliana OX=3702 GN=AIM1 PE=1 SV=1	I	Lipid transport and metabolism	PREDICTED: LOW QUALITY PROTEIN: peroxisomal fatty acid beta-oxidation multifunctional protein AIM1-like [Capsicum annuum]
Capana00g001018	76.9749	71.6706	69.9134	52.6657	69.7364	68.5624	53.0979	58.1582	60.3929	52.2729	45.5517	54.3754	61.1903	61.8206	62.0743	58.6019	75.5066	87.0229	43.9329	53.207	48.3485	44.3751	41.0186	48.1366	[P]	Inorganic ion transport and metabolism	Molecular Function: heme binding (GO:0020037);; Molecular Function: sulfite reductase (ferredoxin) activity (GO:0050311);; Molecular Function: 4 iron, 4 sulfur cluster binding (GO:0051539);;	K00392|0.0e+00|cann:107854050|K00392 sulfite reductase (ferredoxin) [EC:1.8.7.1] | (RefSeq) sulfite reductase 1 [ferredoxin], chloroplastic	Sulfur metabolism (ko00920)	[P]	Inorganic ion transport and metabolism	Nitrite and sulphite reductase 4Fe-4S domain	Sulfite reductase 1 [ferredoxin], chloroplastic OS=Nicotiana tabacum OX=4097 GN=SIR1 PE=1 SV=1	P	Inorganic ion transport and metabolism	PREDICTED: sulfite reductase 1 [ferredoxin], chloroplastic isoform X1 [Capsicum annuum]
Capana00g001019	0.083709	5.12145	0	0.085353	6.99583	0.065178	4.16945	0.092746	0.058973	3.54397	1.56887	5.24548	0.123665	0.077733	0.054674	0.408096	0.157446	0.049195	4.70431	5.20786	5.6532	0	0	0.109024	--	--	Molecular Function: DNA binding (GO:0003677);; Cellular Component: nucleus (GO:0005634);;	--	--	[K]	Transcription	ARID/BRIGHT DNA binding domain	AT-rich interactive domain-containing protein 6 OS=Arabidopsis thaliana OX=3702 GN=ARID6 PE=1 SV=1	K	Transcription	hypothetical protein BC332_22639 [Capsicum chinense]
Capana00g001020	1.07899	1.09466	1.28236	1.02387	1.20868	0.604023	0.521841	0.880353	0.443864	1.14538	1.04901	1.25698	2.23441	0.565361	2.4625	2.16552	1.99075	1.97045	1.33994	2.00188	3.31218	1.16887	0.450384	1.58938	--	--	Cellular Component: integral component of membrane (GO:0016021);;	K20855|1.1e-13|nsy:104224697|K20855 beta-1,3-galactosyltransferase 1/2/3/4/5/7/8 [EC:2.4.1.-] | (RefSeq) beta-1,3-galactosyltransferase 7-like	--	--	--	Plant protein of unknown function	Putative UPF0481 protein At3g02645 OS=Arabidopsis thaliana OX=3702 GN=At3g02645 PE=3 SV=1	S	Function unknown	PREDICTED: putative UPF0481 protein At3g02645 [Capsicum annuum]
Capana00g001021	0.776714	0.823007	1.2171	0.444568	0.783344	0.002575	0.386019	0.537053	0.125515	0.88478	0.777056	0.828268	2.15552	0	1.09665	0.703254	0.771798	1.10682	0.48548	0.96337	1.39038	0.368247	0	1.06317	--	--	Molecular Function: zinc ion binding (GO:0008270);;	K13800|1.5e-16|csv:101217681|K13800 UMP-CMP kinase [EC:2.7.4.14] | (RefSeq) UMP-CMP kinase isoform X1	Pyrimidine metabolism (ko00240)	[R]	General function prediction only	PPR repeat	Putative pentatricopeptide repeat-containing protein At3g15130 OS=Arabidopsis thaliana OX=3702 GN=PCMP-H86 PE=3 SV=1	S	Function unknown	PREDICTED: putative pentatricopeptide repeat-containing protein At3g15130 [Capsicum annuum]
Capana00g001022	23.7241	24.6606	27.4774	20.0756	23.5681	23.3644	37.347	43.4725	30.5876	21.9001	21.2409	29.7723	0	0	0	0	0	0.044444	0.095897	0	0.03251	0	0.003615	0	--	--	Molecular Function: nucleotide binding (GO:0000166);;	K01537|4.6e-41|cann:107860194|K01537 P-type Ca2+ transporter type 2C [EC:7.2.2.10] | (RefSeq) calcium-transporting ATPase 2, plasma membrane-type-like	--	[P]	Inorganic ion transport and metabolism	Cation transport ATPase (P-type)	Putative calcium-transporting ATPase 7, plasma membrane-type OS=Arabidopsis thaliana OX=3702 GN=ACA7 PE=3 SV=2	P	Inorganic ion transport and metabolism	hypothetical protein T459_06190 [Capsicum annuum]
Capana00g001023	3.16305	5.37662	8.96454	0.920365	1.21025	1.21168	4.4594	5.24143	3.39685	1.2126	1.76079	1.34177	21.1318	22.9452	23.1193	5.30596	2.99663	6.87562	1.94044	2.17198	2.19409	0.448906	1.25783	0.799252	--	--	Cellular Component: plasma membrane (GO:0005886);;	--	--	--	--	--	--	--	--	putative G2/mitotic-specific cyclin-1-like [Capsicum annuum]
Capana00g001024	0.48175	0.064067	0.345799	1.92653	1.29766	2.56995	1.14694	2.00628	3.34161	4.09217	3.92008	2.42991	0.230833	0.16791	0.351371	0.885971	0.819085	0.077063	3.37797	1.51756	1.10874	1.70093	1.87395	1.22081	--	--	Molecular Function: molecular_function (GO:0003674);; Molecular Function: nucleic acid binding (GO:0003676);; Molecular Function: DNA binding (GO:0003677);; Molecular Function: transcription factor activity, sequence-specific DNA binding (GO:0003700);; Molecular Function: binding (GO:0005488);; Cellular Component: cellular_component (GO:0005575);; Cellular Component: intracellular (GO:0005622);; …	--	--	[R]	General function prediction only	C2H2-type zinc finger	Zinc finger protein ZAT5 OS=Arabidopsis thaliana OX=3702 GN=ZAT5 PE=2 SV=1	S	Function unknown	PREDICTED: zinc finger protein ZAT5-like [Capsicum annuum]
Capana00g001025	0	0	0.027127	0.012328	0.039158	0	0.011674	0.014435	0.009604	0	0	0.017461	0	0	0	0	0	0.052694	0.352313	0	0	0	0	0.046126	[M]	Cell wall/membrane/envelope biogenesis	Cellular Component: thylakoid (GO:0009579);; Biological Process: photosynthesis (GO:0015979);; Cellular Component: integral component of membrane (GO:0016021);;	K02689|3.8e-171|cann:13540212|K02689 photosystem I P700 chlorophyll a apoprotein A1 | (RefSeq) psaA, C329_p068; photosystem I P700 apoprotein A1	Photosynthesis (ko00195)	--	--	Photosystem I psaA/psaB protein	Photosystem I P700 chlorophyll a apoprotein A1 OS=Nicotiana sylvestris OX=4096 GN=psaA PE=3 SV=1	C	Energy production and conversion	Photosystem I chlorophyll a apoprotein A1 [Capsicum annuum]
Capana00g001026	0.16439	1.00863	1.36654	0.897753	1.89819	0.664318	0	0.224879	0.271889	1.80198	0.134819	0.64011	0.227189	0.203804	0.305135	0.348373	0.324087	0.022751	2.82919	0	0.033219	0.243067	0.024796	0.304797	[M]	Cell wall/membrane/envelope biogenesis	Molecular Function: magnesium ion binding (GO:0000287);; Molecular Function: electron carrier activity (GO:0009055);; Cellular Component: photosystem I (GO:0009522);; Cellular Component: chloroplast thylakoid membrane (GO:0009535);; Biological Process: photosynthesis (GO:0015979);; Cellular Component: integral component of membrane (GO:0016021);; Molecular Function: chlorophyll binding (GO:001616…	K02689|8.6e-75|cann:13540212|K02689 photosystem I P700 chlorophyll a apoprotein A1 | (RefSeq) psaA, C329_p068; photosystem I P700 apoprotein A1	Photosynthesis (ko00195)	--	--	Photosystem I psaA/psaB protein	Photosystem I P700 chlorophyll a apoprotein A1 OS=Nicotiana sylvestris OX=4096 GN=psaA PE=3 SV=1	C	Energy production and conversion	photosystem I P700 apoprotein A1 [Capsicum annuum]
Capana00g001027	2.75954	3.10516	3.48417	2.55123	2.61586	2.41792	21.1602	20.4668	11.9248	13.6741	13.9396	11.8943	1.84745	1.40176	1.13927	1.79281	2.99511	2.55681	9.19032	14.4412	10.5699	11.0987	10.0591	12.1195	[QV]	Secondary metabolites biosynthesis, transport and catabolism;; Defense mechanisms	Molecular Function: monooxygenase activity (GO:0004497);; Molecular Function: iron ion binding (GO:0005506);; Cellular Component: integral component of membrane (GO:0016021);; Molecular Function: oxidoreductase activity, acting on paired donors, with incorporation or reduction of molecular oxygen (GO:0016705);; Molecular Function: heme binding (GO:0020037);;	K17961|1.5e-115|aip:107618159|K17961 trimethyltridecatetraene/dimethylnonatriene synthase [EC:1.14.14.58 1.14.14.59] | (RefSeq) cytochrome P450 82G1	Diterpenoid biosynthesis (ko00904)	[Q]	Secondary metabolites biosynthesis, transport and catabolism	Cytochrome P450	Cytochrome P450 82A4 OS=Glycine max OX=3847 GN=CYP82A4 PE=2 SV=1	Q	Secondary metabolites biosynthesis, transport and catabolism	putative histidine kinase CKI1-like [Capsicum annuum]
Capana00g001028	9.27654	10.656	13.1825	12.5901	15.9615	13.8851	9.50014	11.1939	7.86499	9.48466	9.01739	10.7832	28.3254	26.5963	28.1971	10.5734	13.0631	12.5503	8.35989	9.75073	12.4885	8.24554	8.24884	11.312	--	--	Molecular Function: aspartic-type endopeptidase activity (GO:0004190);;	K00924|2.8e-29|atr:18429429|K00924 kinase [EC:2.7.1.-] | (RefSeq) aspartic proteinase-like protein 2	--	[O]	Posttranslational modification, protein turnover, chaperones	Xylanase inhibitor C-terminal	Aspartic proteinase 36 OS=Arabidopsis thaliana OX=3702 GN=A36 PE=1 SV=1	O	Posttranslational modification, protein turnover, chaperones	PREDICTED: aspartic proteinase-like protein 2 [Capsicum annuum]
Capana00g001029	0	0	0	0	0.345659	0	0	0	0	0	0	0	6.07413	4.40973	5.18856	0	0	0	0	0	0	0	0	0	--	--	Molecular Function: transaminase activity (GO:0008483);;	K22696|2.5e-16|cann:107852061|K22696 protein-lysine N-methyltransferase EEF2KMT [EC:2.1.1.-] | (RefSeq) branched-chain-amino-acid aminotransferase-like protein 1	--	[E]	Amino acid transport and metabolism	--	Branched-chain-amino-acid aminotransferase-like protein 1 OS=Arabidopsis thaliana OX=3702 GN=At3g05190 PE=2 SV=1	E	Amino acid transport and metabolism	PREDICTED: branched-chain-amino-acid aminotransferase-like protein 1 [Capsicum annuum]
Capana00g001030	0.170397	0.035546	0.251272	0	0.544298	0.184175	0.057338	0	0.117408	0.05359	0.121139	0.103381	11.2006	10.3699	11.5937	0.422965	0.505156	1.23621	0	0	0.054916	0	0	0	[EH]	Amino acid transport and metabolism;; Coenzyme transport and metabolism	Molecular Function: transaminase activity (GO:0008483);;	K22696|8.0e-296|cann:107852061|K22696 protein-lysine N-methyltransferase EEF2KMT [EC:2.1.1.-] | (RefSeq) branched-chain-amino-acid aminotransferase-like protein 1	--	[E]	Amino acid transport and metabolism	Amino-transferase class IV	Branched-chain-amino-acid aminotransferase-like protein 1 OS=Arabidopsis thaliana OX=3702 GN=At3g05190 PE=2 SV=1	E	Amino acid transport and metabolism	PREDICTED: branched-chain-amino-acid aminotransferase-like protein 1 [Capsicum annuum]
Capana00g001031	6.17621	7.27018	5.96585	7.48252	10.3475	8.7088	4.70267	5.70805	4.85925	10.0144	8.1489	7.22575	0.200474	0.115093	0.201723	0.088028	0.187307	0.172025	0.225728	0.243129	0.209159	0.303426	0.174372	0.201717	--	--	--	K20892|1.9e-17|sly:101245650|K20892 beta-arabinofuranosyltransferase [EC:2.4.2.-] | (RefSeq) uncharacterized protein LOC101245650 isoform X1	--	--	--	--	--	--	--	hypothetical protein FXO38_12584 [Capsicum annuum]
Capana00g001032	12.7114	15.2621	16.8704	32.0661	47.6861	45.0188	12.071	14.4133	13.4656	29.8904	31.747	34.3989	25.5516	28.6499	19.7902	33.4348	26.5643	29.1441	19.0001	22.4707	20.4119	34.0156	33.1292	32.1351	[T]	Signal transduction mechanisms	--	K13945|3.2e-13|pavi:110765302|K13945 LOB domain-containing protein 29 | (RefSeq) LOB domain-containing protein 29-like	--	--	--	Universal stress protein family	Universal stress protein PHOS32 OS=Arabidopsis thaliana OX=3702 GN=PHOS32 PE=1 SV=1	S	Function unknown	putative shikimate O-hydroxycinnamoyltransferase-like [Capsicum annuum]
Capana00g001033	2.65253	2.53797	3.41108	0.660745	4.35626	1.78336	2.94318	6.21192	3.13293	1.98263	1.02589	0.783599	25.5524	24.3081	22.9897	4.09508	4.95556	6.19149	1.86639	3.19819	5.05309	1.58666	1.21141	0.783935	--	--	Molecular Function: transcription factor activity, sequence-specific DNA binding (GO:0003700);; Cellular Component: nucleus (GO:0005634);; Molecular Function: sequence-specific DNA binding (GO:0043565);;	K12835|1.2e-25|cmax:111493042|K12835 ATP-dependent RNA helicase DDX42 [EC:3.6.4.13] | (RefSeq) DEAD-box ATP-dependent RNA helicase 24 isoform X1	Spliceosome (ko03040)	--	--	WRKY DNA -binding domain	Probable WRKY transcription factor 75 OS=Arabidopsis thaliana OX=3702 GN=WRKY75 PE=1 SV=1	K	Transcription	PREDICTED: probable WRKY transcription factor 75 [Capsicum annuum]
Capana00g001034	14.9548	11.155	12.4501	12.6941	14.5983	13.7361	19.5281	22.9056	15.476	17.7682	16.671	16.0414	11.8691	11.4045	11.325	10.1006	11.6129	8.45833	14.2984	13.2822	14.759	7.64219	10.2955	10.1845	[G]	Carbohydrate transport and metabolism	Molecular Function: alpha,alpha-trehalose-phosphate synthase (UDP-forming) activity (GO:0003825);; Biological Process: trehalose biosynthetic process (GO:0005992);;	K16055|3.6e-235|cann:107853628|K16055 trehalose 6-phosphate synthase/phosphatase [EC:2.4.1.15 3.1.3.12] | (RefSeq) alpha,alpha-trehalose-phosphate synthase [UDP-forming] 1-like	Starch and sucrose metabolism (ko00500)	[G]	Carbohydrate transport and metabolism	Trehalose-phosphatase	Alpha,alpha-trehalose-phosphate synthase [UDP-forming] 1 OS=Arabidopsis thaliana OX=3702 GN=TPS1 PE=1 SV=1	G	Carbohydrate transport and metabolism	Alpha,alpha-trehalose-phosphate synthase [UDP-forming] 1 [Capsicum baccatum]
Capana00g001035	18.2963	17.7349	16.4724	8.8865	8.19225	7.56251	15.0514	16.8887	14.0702	10.9895	10.4473	9.01481	6.64678	8.30386	6.68735	4.66107	5.48228	5.50858	7.12444	9.62911	7.75961	4.52501	5.25342	5.06177	--	--	Molecular Function: molecular_function (GO:0003674);; Molecular Function: nucleic acid binding (GO:0003676);; Molecular Function: RNA binding (GO:0003723);; Molecular Function: catalytic activity (GO:0003824);; Molecular Function: nuclease activity (GO:0004518);; Molecular Function: endonuclease activity (GO:0004519);; Molecular Function: binding (GO:0005488);; Cellular Component: cellular_compon…	K20858|1.0e-31|egu:105046210|K20858 calcium uniporter protein, mitochondrial | (RefSeq) uncharacterized protein LOC105046210	--	--	--	--	Pentatricopeptide repeat-containing protein At4g18975, chloroplastic OS=Arabidopsis thaliana OX=3702 GN=At4g18975 PE=2 SV=2	S	Function unknown	PREDICTED: pentatricopeptide repeat-containing protein At4g18975, chloroplastic-like isoform X1 [Capsicum annuum]
Capana00g001036	0	0	0	0	0	0	0	0	0	0	0.056154	0	0	0	0.097951	0	0	0	0	0	0	0	0	0	[O]	Posttranslational modification, protein turnover, chaperones	Molecular Function: serine-type endopeptidase activity (GO:0004252);;	K15333|8.4e-38|nsy:104224633|K15333 tRNA guanosine-2'-O-methyltransferase [EC:2.1.1.34] | (RefSeq) uncharacterized protein LOC104224633	--	--	--	Fibronectin type-III domain	Subtilisin-like protease SBT5.6 OS=Arabidopsis thaliana OX=3702 GN=SBT5.6 PE=2 SV=1	G	Carbohydrate transport and metabolism	hypothetical protein T459_05220 [Capsicum annuum]
Capana00g001037	6.75273	9.65869	6.47855	9.76088	18.7169	10.8964	8.10912	8.70673	10.555	8.71431	9.96626	9.56424	7.57685	7.08526	7.1898	12.3364	7.1928	7.04213	7.00543	6.34267	6.57474	7.86699	9.42878	8.08225	--	--	--	--	--	--	--	--	--	S	Function unknown	putative polygalacturonase-like [Capsicum annuum]
Capana00g001041	5.15753	4.24843	5.41648	4.3383	4.96433	4.51376	4.00354	3.62937	3.64127	3.31471	4.04792	3.71264	4.63141	4.16885	4.11118	2.8735	1.9121	3.37048	1.95003	4.44133	3.25715	1.28475	1.80009	4.29485	--	--	Molecular Function: DNA binding (GO:0003677);; Molecular Function: helicase activity (GO:0004386);; Molecular Function: ATP binding (GO:0005524);; Biological Process: DNA repair (GO:0006281);; Biological Process: chromatin remodeling (GO:0006338);; Biological Process: transcription, DNA-templated (GO:0006351);; Cellular Component: Ino80 complex (GO:0031011);;	K11665|7.1e-187|cann:107854858|K11665 DNA helicase INO80 [EC:3.6.4.12] | (RefSeq) DNA helicase INO80	--	[L]	Replication, recombination and repair	DNA-binding domain	Chromatin-remodeling ATPase INO80 OS=Arabidopsis thaliana OX=3702 GN=INO80 PE=2 SV=2	L	Replication, recombination and repair	DNA helicase INO80 [Capsicum annuum]
Capana00g001042	0.298208	0.360464	1.08422	0.737738	5.08416	2.95632	1.47019	1.31171	3.53735	2.62975	0.87171	3.53734	1.80045	1.85407	0.207039	3.74233	7.14692	0.853045	0.314503	4.56561	0.214627	2.94508	6.56345	2.56826	--	--	Biological Process: ribosomal large subunit assembly (GO:0000027);; Molecular Function: molecular_function (GO:0003674);; Molecular Function: nucleic acid binding (GO:0003676);; Molecular Function: RNA binding (GO:0003723);; Molecular Function: binding (GO:0005488);; Cellular Component: cellular_component (GO:0005575);; Cellular Component: intracellular (GO:0005622);; Cellular Component: cell (GO…	K14820|3.0e-137|cann:107869999|K14820 ribosome biogenesis protein BRX1 | (RefSeq) ribosome biogenesis protein BRX1 homolog	--	[J]	Translation, ribosomal structure and biogenesis	Brix domain	Ribosome biogenesis protein BRX1 homolog 2 OS=Arabidopsis thaliana OX=3702 GN=BRIX1-2 PE=2 SV=1	J	Translation, ribosomal structure and biogenesis	Ribosome biogenesis protein BRX1 -like protein [Capsicum baccatum]
Capana00g001044	0.266211	0.347451	0.182912	0.249871	0.411302	0.415715	0.356947	0.100967	0.1143	0.289091	0.231448	0.108339	0.205088	0.299981	0.064412	0.372641	0.500093	0.374016	0.271388	0.258739	0.448547	0.217277	0.310696	0.376556	[O]	Posttranslational modification, protein turnover, chaperones	Molecular Function: molecular_function (GO:0003674);; Molecular Function: binding (GO:0005488);; Molecular Function: protein binding (GO:0005515);; Cellular Component: cellular_component (GO:0005575);; Cellular Component: intracellular (GO:0005622);; Cellular Component: cell (GO:0005623);; Cellular Component: nucleus (GO:0005634);; Cellular Component: nucleoplasm (GO:0005654);; Cellular Component…	K09527|1.9e-76|cann:107869997|K09527 DnaJ homolog subfamily C member 7 | (RefSeq) uncharacterized LOC107869997	--	[O]	Posttranslational modification, protein turnover, chaperones	DnaJ domain	Chaperone protein dnaJ 72 OS=Arabidopsis thaliana OX=3702 GN=ATJ72 PE=2 SV=1	O	Posttranslational modification, protein turnover, chaperones	PREDICTED: uncharacterized protein LOC107869997 isoform X2 [Capsicum annuum]
Capana00g001045	1.05949	2.10253	1.25467	1.10433	1.35949	2.47919	1.3345	0.778108	0.923807	1.23112	1.84708	1.70447	2.46403	1.09404	2.00833	1.56553	3.87855	2.97911	0.783539	2.242	1.36162	1.8833	0.543713	1.96092	--	--	Molecular Function: molecular_function (GO:0003674);; Molecular Function: binding (GO:0005488);; Molecular Function: protein binding (GO:0005515);; Cellular Component: cellular_component (GO:0005575);; Cellular Component: intracellular (GO:0005622);; Cellular Component: cell (GO:0005623);; Cellular Component: nucleus (GO:0005634);; Cellular Component: nucleoplasm (GO:0005654);; Cellular Component…	K09527|2.5e-93|cann:107869997|K09527 DnaJ homolog subfamily C member 7 | (RefSeq) uncharacterized LOC107869997	--	[O]	Posttranslational modification, protein turnover, chaperones	Tetratricopeptide repeat	--	O	Posttranslational modification, protein turnover, chaperones	PREDICTED: stress-induced-phosphoprotein 1-like [Capsicum annuum]
Capana00g001050	74.4615	53.8461	47.409	6.52673	5.90235	4.73989	216.808	214.103	193.67	23.2584	22.2444	30.1022	12.1092	15.0576	13.8194	3.13085	2.43581	6.99991	148.512	156.067	163.643	39.6777	37.5806	33.6434	[Q]	Secondary metabolites biosynthesis, transport and catabolism	--	K08234|1.2e-85|cann:107852189|K08234 glyoxylase I family protein | (RefSeq) uncharacterized LOC107852189	--	--	--	Glyoxalase/Bleomycin resistance protein/Dioxygenase superfamily	--	S	Function unknown	PREDICTED: uncharacterized protein LOC107852189 [Capsicum annuum]
Capana00g001051	3.62631	0.549327	1.96347	3.8872	3.28252	2.64797	3.98736	1.44451	0.338736	3.97264	3.76132	3.85492	0	0.467977	1.56099	3.73988	1.37377	0.916153	5.70179	0.226008	2.25711	5.37305	1.5612	1.84812	[F]	Nucleotide transport and metabolism	Cellular Component: cytoplasm (GO:0005737);; Biological Process: pyrimidine nucleotide biosynthetic process (GO:0006221);; Molecular Function: UMP kinase activity (GO:0033862);;	K09903|7.6e-47|smo:SELMODRAFT_130301|K09903 uridylate kinase [EC:2.7.4.22] | (RefSeq) hypothetical protein	Pyrimidine metabolism (ko00240)	--	--	Amino acid kinase family	--	F	Nucleotide transport and metabolism	hypothetical protein BC332_22839 [Capsicum chinense]
Capana00g001053	5.96144	2.4032	2.00451	0	0	0.297324	3.26276	4.76857	5.85179	0.231398	0.42789	0.453707	3.61751	4.08117	4.79429	5.11798	6.52895	4.3315	14.4433	12.4017	17.7508	3.29419	4.17483	3.53598	--	--	Molecular Function: helicase activity (GO:0004386);;	K10901|9.3e-33|vvi:100242171|K10901 bloom syndrome protein [EC:3.6.4.12] | (RefSeq) ATP-dependent DNA helicase Q-like 3	Homologous recombination (ko03440)	[L]	Replication, recombination and repair	--	ATP-dependent DNA helicase Q-like 3 OS=Arabidopsis thaliana OX=3702 GN=RECQL3 PE=1 SV=1	L	Replication, recombination and repair	hypothetical protein FXO37_09275, partial [Capsicum annuum]
Capana00g001054	0.313882	0.544505	0	1.75968	2.94275	2.00081	0.494286	0.113426	0.306793	2.07121	1.03245	1.62413	0	0	0	0.60142	1.20951	0.481189	0.74548	0.246563	0.093913	0.820406	0.301779	0.750268	--	--	Cellular Component: integral component of membrane (GO:0016021);;	--	--	--	--	Plant protein of unknown function	--	S	Function unknown	putative protein-like [Capsicum annuum]
Capana00g001057	0	0	0	0	0	0	0	0	0	0	0	0	3.18723	2.72494	2.96097	8.72044	4.18421	5.91941	10.0611	1.45313	2.53975	2.96871	2.36636	3.30615	--	--	--	--	--	--	--	--	--	--	--	hypothetical protein BC332_34292 [Capsicum chinense]
Capana00g001059	13.945	8.19352	7.74328	3.70271	3.27272	4.49435	11.9085	9.88859	8.23335	4.64693	3.47929	5.40247	7.3414	8.79708	6.229	1.75893	3.00328	2.54376	9.8131	11.3219	9.0075	2.59199	2.68014	5.08835	--	--	Molecular Function: mRNA binding (GO:0003729);; Cellular Component: chloroplast (GO:0009507);; Molecular Function: rRNA binding (GO:0019843);; Biological Process: RNA folding (GO:0034337);; Biological Process: chloroplast rRNA processing (GO:1901259);;	--	--	--	--	--	--	J	Translation, ribosomal structure and biogenesis	putative protein IQ-DOMAIN 14-like [Capsicum annuum]
Capana00g001061	8.48546	10.9338	11.7098	22.1372	23.2074	16.4222	11.989	14.1104	11.9428	21.2626	12.5715	20.4133	13.4101	9.68983	7.66933	24.1736	31.6463	20.1075	10.0032	14.6824	15.8599	26.2795	27.4853	13.1306	--	--	Biological Process: ribosomal large subunit assembly (GO:0000027);; Molecular Function: molecular_function (GO:0003674);; Molecular Function: nucleic acid binding (GO:0003676);; Molecular Function: RNA binding (GO:0003723);; Molecular Function: binding (GO:0005488);; Cellular Component: cellular_component (GO:0005575);; Cellular Component: intracellular (GO:0005622);; Cellular Component: cell (GO…	K14820|5.5e-112|cann:107852606|K14820 ribosome biogenesis protein BRX1 | (RefSeq) ribosome biogenesis protein BRX1 homolog	--	[J]	Translation, ribosomal structure and biogenesis	Brix domain	Ribosome biogenesis protein BRX1 homolog 2 OS=Arabidopsis thaliana OX=3702 GN=BRIX1-2 PE=2 SV=1	J	Translation, ribosomal structure and biogenesis	Ribosome biogenesis protein BRX1 -like protein [Capsicum annuum]
Capana00g001065	57.115	23.9268	8.69503	364.075	227.39	338.615	31.0242	49.0319	72.043	306.207	223.917	317.274	17.3731	20.3324	26.0798	102.59	172.266	31.1715	71.4651	20.5478	20.8814	152.87	209.582	103.974	--	--	Cellular Component: nucleosome (GO:0000786);; Molecular Function: DNA binding (GO:0003677);; Cellular Component: nucleus (GO:0005634);; Molecular Function: protein heterodimerization activity (GO:0046982);;	K11253|1.4e-66|adu:107470357|K11253 histone H3 | (RefSeq) histone H3.2	--	[B]	Chromatin structure and dynamics	Core histone H2A/H2B/H3/H4	Histone H3.2 OS=Arabidopsis thaliana OX=3702 GN=HTR2 PE=1 SV=2	B	Chromatin structure and dynamics	Histone superfamily protein [Theobroma cacao]
Capana00g001067	0.089224	0.225971	0	0.093771	0.073336	0.027615	0	0	0.029707	0.270484	0.206917	0.271824	0	0	0	0	0	0	0	0	0	0	0.022429	0.200296	--	--	Molecular Function: protein binding (GO:0005515);;	K04079|5.9e-07|pvu:PHAVU_004G050400g|K04079 molecular chaperone HtpG | (RefSeq) hypothetical protein	Protein processing in endoplasmic reticulum (ko04141);; Plant-pathogen interaction (ko04626)	--	--	F-box domain	Putative F-box protein At1g47790 OS=Arabidopsis thaliana OX=3702 GN=At1g47790 PE=4 SV=1	S	Function unknown	PREDICTED: putative F-box/LRR-repeat/kelch-repeat protein At1g11620 [Capsicum annuum]
Capana00g001068	0	0	0	0	0.107824	0.164419	0.251163	0.518753	0.294444	0.104985	0.313966	0	1.24424	1.24782	1.55356	0.503834	0.694994	0.4209	0.727426	0.893114	0.906187	0	0.143514	0.122207	[C]	Energy production and conversion	Molecular Function: acid phosphatase activity (GO:0003993);; Molecular Function: metal ion binding (GO:0046872);;	K22390|5.2e-212|cann:107853485|K22390 acid phosphatase type 7 | (RefSeq) nucleotide pyrophosphatase/phosphodiesterase-like	--	[G]	Carbohydrate transport and metabolism	Calcineurin-like phosphoesterase	Probable inactive purple acid phosphatase 27 OS=Arabidopsis thaliana OX=3702 GN=PAP27 PE=2 SV=1	G	Carbohydrate transport and metabolism	PREDICTED: nucleotide pyrophosphatase/phosphodiesterase-like [Capsicum annuum]
Capana00g001069	0.954238	1.32723	1.29766	1.45032	1.81131	1.11016	0.395692	0.451018	0.597242	0.943747	0.740194	1.03638	1.57653	1.14504	1.48008	1.10634	1.51336	1.1118	0.525955	0.973081	0.682605	0.801282	0.687533	0.817299	--	--	Molecular Function: molecular_function (GO:0003674);; Molecular Function: nucleic acid binding (GO:0003676);; Molecular Function: RNA binding (GO:0003723);; Molecular Function: catalytic activity (GO:0003824);; Molecular Function: nuclease activity (GO:0004518);; Molecular Function: endonuclease activity (GO:0004519);; Molecular Function: binding (GO:0005488);; Cellular Component: cellular_compon…	--	--	[R]	General function prediction only	PPR repeat family	Pentatricopeptide repeat-containing protein At3g18020 OS=Arabidopsis thaliana OX=3702 GN=At3g18020 PE=2 SV=1	S	Function unknown	PREDICTED: LOW QUALITY PROTEIN: pentatricopeptide repeat-containing protein At3g18020 [Capsicum annuum]
Capana00g001071	28.5746	44.5913	44.5182	40.2542	53.4621	59.1106	33.5147	33.5282	28.7422	51.7027	43.3364	50.287	50.3962	58.7408	60.4764	62.717	51.9777	61.5688	39.4484	51.1969	47.396	52.6412	52.7191	50.5236	[J]	Translation, ribosomal structure and biogenesis	Molecular Function: RNA binding (GO:0003723);;	K12831|1.2e-160|cann:107852644|K12831 splicing factor 3B subunit 4 | (RefSeq) splicing factor 3B subunit 4	Spliceosome (ko03040)	[A]	RNA processing and modification	RNA recognition motif. (a.k.a. RRM, RBD, or RNP domain)	Polyadenylate-binding protein 8 OS=Arabidopsis thaliana OX=3702 GN=PAB8 PE=1 SV=1	A	RNA processing and modification	PREDICTED: splicing factor 3B subunit 4 [Capsicum annuum]
Capana00g001072	19.8139	27.3676	27.2182	38.0341	41.2415	41.9101	30.2645	27.8431	26.9265	35.301	39.6442	42.0884	35.6659	32.4991	33.8768	46.1694	50.9606	45.3875	38.7793	32.0974	38.4174	45.6384	52.9275	37.6256	--	--	Cellular Component: integral component of membrane (GO:0016021);; Biological Process: Golgi vesicle transport (GO:0048193);;	K08500|2.4e-128|cann:107854606|K08500 syntaxin of plants SYP6 | (RefSeq) syntaxin-61	SNARE interactions in vesicular transport (ko04130)	[U]	Intracellular trafficking, secretion, and vesicular transport	Syntaxin 6, N-terminal	Syntaxin-61 OS=Arabidopsis thaliana OX=3702 GN=SYP61 PE=1 SV=1	U	Intracellular trafficking, secretion, and vesicular transport	PREDICTED: syntaxin-61 isoform X1 [Capsicum annuum]
Capana00g001073	0	0	0.006639	0	0	0	0	0.141775	0	0.016092	0.006728	0	0.022383	0	0.038862	0	0.014518	0	0	0	0	0	0	0	[L]	Replication, recombination and repair	Molecular Function: ATP binding (GO:0005524);;	K10706|1.5e-224|vvi:100855072|K10706 senataxin [EC:3.6.4.-] | (RefSeq) uncharacterized LOC100855072	--	[A]	RNA processing and modification	AAA domain	--	L	Replication, recombination and repair	hypothetical protein FXO37_06930 [Capsicum annuum]
Capana00g001074	0	0	0	0	0	0	0	0	0	0	0	0	0.042927	0	0.072851	0	0.03447	0	0	0	0	0	0	0	[R]	General function prediction only	Molecular Function: ATP binding (GO:0005524);;	K10706|3.1e-84|vvi:100855072|K10706 senataxin [EC:3.6.4.-] | (RefSeq) uncharacterized LOC100855072	--	--	--	UvrD-like helicase C-terminal domain	--	L	Replication, recombination and repair	hypothetical protein FXO37_06930 [Capsicum annuum]
Capana00g001075	0	0	0	0	0	0	0	0	0	0	0	0	0	0.023021	0	0	0	0	0	0	0.050346	0	0.025195	0	--	--	Molecular Function: ATP binding (GO:0005524);;	--	--	--	--	--	--	L	Replication, recombination and repair	hypothetical protein CQW23_09165 [Capsicum baccatum]
Capana00g001076	0.654148	0.520221	0.700798	0.586727	0.768542	0.976531	1.19127	2.18753	0.706386	0.779645	0.958472	0.901228	0.757747	1.49295	1.72792	1.93432	1.77031	1.81255	1.50013	1.80914	2.6145	0.808885	1.2321	2.34219	[X]	Mobilome: prophages, transposons	Biological Process: mRNA processing (GO:0006397);;	--	--	[R]	General function prediction only	Type II intron maturase	Nuclear intron maturase 2, mitochondrial OS=Arabidopsis thaliana OX=3702 GN=NMAT2 PE=1 SV=1	S	Function unknown	PREDICTED: uncharacterized mitochondrial protein ymf11-like [Capsicum annuum]
Capana00g001079	5.77429	7.82105	7.25033	2.37253	1.59435	2.69307	8.61179	12.1718	9.38268	4.79676	2.09994	2.15204	1.29679	0.908797	1.19355	0.191503	2.60298	0.444263	5.30242	7.6651	5.2874	0.524036	4.83079	2.39101	--	--	Cellular Component: endoplasmic reticulum (GO:0005783);; Biological Process: lipid transport (GO:0006869);; Molecular Function: lipid binding (GO:0008289);; Cellular Component: plant-type cell wall (GO:0009505);; Biological Process: cuticle development (GO:0042335);; Cellular Component: anchored component of plasma membrane (GO:0046658);; Biological Process: defense response to fungus (GO:0050832…	--	--	--	--	Probable lipid transfer	Non-specific lipid transfer protein GPI-anchored 1 OS=Arabidopsis thaliana OX=3702 GN=LTPG1 PE=2 SV=1	S	Function unknown	Non-specific lipid transfer protein GPI-anchored 1 [Capsicum annuum]
[truncated: 43,622 more rows]
