# Supplementary material for: Transcriptome Analysis Reveals Key Genes Involved in Trichome Formation in Pepper (Capsicum annuum L.)
Source: Plants (Basel). 2024 Apr 13;13(8):1090. doi: 10.3390/plants13081090 (PMC11054266; doi:10.3390/plants13081090)
Supplement: Supplementary file 1 [file plants-13-01090-s001.zip › TableS2.xlsx]

## Sheet: CL114 vs CL115
Table S2. Differentially expressed genes in each of the different comparison groups.
#ID	CL114-1_Count	CL114-2_Count	CL114-3_Count	CL115-1_Count	CL115-2_Count	CL115-3_Count	CL114-1_FPKM	CL114-2_FPKM	CL114-3_FPKM	CL115-1_FPKM	CL115-2_FPKM	CL115-3_FPKM	FDR	log2FC	regulated	COG_class	COG_class_annotation	GO_annotation	KEGG_annotation	KEGG_pathway_annotation	KOG_class	KOG_class_annotation	Pfam_annotation	Swiss-Prot_annotation	eggNOG_class	eggNOG_class_annotation	NR_annotation
Capana00g000031	229	943	228	41	202	20	7.68223	32.906	7.90835	1.00602	7.09438	0.708475	0.00915046	2.30789	down	--	--	Cellular Component: photosystem I (GO:0009522);; Cellular Component: photosystem II (GO:0009523);; Cellular Component: chloroplast thylakoid membrane (GO:0009535);; Biological Process: photosynthesis, light harvesting (GO:0009765);; Cellular Component: integral component of membrane (GO:0016021);; Molecular Function: chlorophyll binding (GO:0016168);; Biological Process: protein-chromophore linka…	K08912|8.0e-154|cann:107857025|K08912 light-harvesting complex II chlorophyll a/b binding protein 1 | (RefSeq) chlorophyll a-b binding protein 3C, chloroplastic	Photosynthesis - antenna proteins (ko00196)	--	--	Chlorophyll A-B binding protein	Chlorophyll a-b binding protein 3C, chloroplastic OS=Solanum lycopersicum OX=4081 GN=CAB3C PE=3 SV=1	P	Inorganic ion transport and metabolism	PREDICTED: chlorophyll a-b binding protein 3C, chloroplastic [Capsicum annuum]
Capana00g000035	493	52	31	25	14	26	37.017	3.9983	2.39581	1.32164	1.0599	2.13729	0.00105468	2.99901	down	--	--	Cellular Component: cellular_component (GO:0005575);; Cellular Component: intracellular (GO:0005622);; Cellular Component: cell (GO:0005623);; Cellular Component: cytoplasm (GO:0005737);; Biological Process: transport (GO:0006810);; Biological Process: response to stress (GO:0006950);; Biological Process: biological_process (GO:0008150);; Biological Process: response to temperature stimulus (GO:0…	K17290|7.1e-09|apro:F751_3177|K17290 oxidoreductase [EC:1.1.1.-] | (RefSeq) Oxidoreductase HTATIP2	--	--	--	Chlorophyll A-B binding protein	Early light-induced protein, chloroplastic OS=Pisum sativum OX=3888 PE=2 SV=1	S	Function unknown	PREDICTED: early light-induced protein, chloroplastic-like isoform X2 [Capsicum annuum]
Capana00g000038	253	219	165	7	0	5	12.7022	11.4171	8.57302	0.229558	0	0.270881	2.21715e-28	5.78152	down	--	--	Molecular Function: protein kinase activity (GO:0004672);; Molecular Function: calcium ion binding (GO:0005509);; Molecular Function: ATP binding (GO:0005524);; Cellular Component: integral component of membrane (GO:0016021);; Molecular Function: polysaccharide binding (GO:0030247);;	K23544|2.3e-11|brp:103842861|K23544 serine incorporator 1/3 | (RefSeq) serine incorporator 3	--	--	--	Wall-associated receptor kinase galacturonan-binding	Wall-associated receptor kinase 4 OS=Arabidopsis thaliana OX=3702 GN=WAK4 PE=2 SV=1	T	Signal transduction mechanisms	hypothetical protein T459_18943 [Capsicum annuum]
Capana00g000052	7	5	18	58	44	41	0.355425	0.285842	1.078	2.44407	2.6551	2.58663	0.000979863	-1.90083	up	--	--	Molecular Function: molecular_function (GO:0003674);; Molecular Function: transcription factor activity, sequence-specific DNA binding (GO:0003700);; Cellular Component: cellular_component (GO:0005575);; Cellular Component: intracellular (GO:0005622);; Cellular Component: cell (GO:0005623);; Cellular Component: nucleus (GO:0005634);; Biological Process: regulation of transcription, DNA-templated …	--	--	[R]	General function prediction only	C2H2-type zinc finger	Zinc finger protein ZAT11 OS=Arabidopsis thaliana OX=3702 GN=ZAT11 PE=2 SV=1	S	Function unknown	PREDICTED: zinc finger protein ZAT11-like [Capsicum annuum]
Capana00g000056	27	0	12	693	462	453	1.67663	0	0.727999	32.3217	30.8476	31.6975	3.35362e-09	-4.60722	up	--	--	Molecular Function: transcription factor activity, sequence-specific DNA binding (GO:0003700);; Cellular Component: nucleus (GO:0005634);; Molecular Function: sequence-specific DNA binding (GO:0043565);;	--	--	--	--	--	--	K	Transcription	putative WRKY transcription factor 71 [Capsicum baccatum]
Capana00g000067	509	357	325	298	173	193	27.5826	20.0735	18.2007	11.8058	9.75895	11.4656	1.98064e-05	1.12765	down	[S]	Function unknown	Cellular Component: cellular_component (GO:0005575);; Cellular Component: intracellular (GO:0005622);; Cellular Component: cell (GO:0005623);; Cellular Component: cytoplasm (GO:0005737);; Cellular Component: chloroplast (GO:0009507);; Cellular Component: plastid (GO:0009536);; Cellular Component: thylakoid (GO:0009579);; Cellular Component: thylakoid lumen (GO:0031977);; Cellular Component: organ…	--	--	--	--	TPM domain	Thylakoid lumenal 15.0 kDa protein 2, chloroplastic OS=Arabidopsis thaliana OX=3702 GN=At5g52970 PE=1 SV=2	S	Function unknown	Thylakoid lumenal 15.0 kDa protein 2, chloroplastic [Capsicum annuum]
Capana00g000071	133	97	132	406	315	289	3.26137	2.46239	3.34434	7.27063	8.06124	7.76902	3.57981e-09	-1.20333	up	--	--	Molecular Function: molecular_function (GO:0003674);; Molecular Function: nucleic acid binding (GO:0003676);; Molecular Function: RNA binding (GO:0003723);; Molecular Function: catalytic activity (GO:0003824);; Molecular Function: nuclease activity (GO:0004518);; Molecular Function: endonuclease activity (GO:0004519);; Molecular Function: binding (GO:0005488);; Cellular Component: cellular_compon…	--	--	[R]	General function prediction only	PPR repeat family	Putative pentatricopeptide repeat-containing protein At5g59900 OS=Arabidopsis thaliana OX=3702 GN=At5g59900 PE=3 SV=1	S	Function unknown	putative pentatricopeptide repeat-containing protein, partial [Capsicum annuum]
Capana00g000074	148	67	57	6	13	6	4.8371	2.2565	1.93471	0.141164	0.428906	0.196892	3.5711e-08	3.46045	down	--	--	Molecular Function: hydrolase activity, hydrolyzing O-glycosyl compounds (GO:0004553);; Biological Process: carbohydrate metabolic process (GO:0005975);;	K19891|1.9e-62|smo:SELMODRAFT_75479|K19891 glucan endo-1,3-beta-glucosidase 1/2/3 [EC:3.2.1.39] | (RefSeq) hypothetical protein	Starch and sucrose metabolism (ko00500)	--	--	Glycosyl hydrolases family 17	Glucan endo-1,3-beta-glucosidase 13 OS=Arabidopsis thaliana OX=3702 GN=At5g56590 PE=2 SV=1	G	Carbohydrate transport and metabolism	PREDICTED: glucan endo-1,3-beta-glucosidase 13-like [Capsicum annuum]
Capana00g000104	2	6	5	209	150	110	0.023913	0.126249	0.112921	3.36876	3.4497	2.65587	7.2371e-23	-4.7116	up	[DPM]	Cell cycle control, cell division, chromosome partitioning;; Inorganic ion transport and metabolism;; Cell wall/membrane/envelope biogenesis	Molecular Function: copper ion binding (GO:0005507);; Biological Process: lignin catabolic process (GO:0046274);; Cellular Component: apoplast (GO:0048046);; Molecular Function: hydroquinone:oxygen oxidoreductase activity (GO:0052716);;	K05909|4.8e-243|cann:107852696|K05909 laccase [EC:1.10.3.2] | (RefSeq) laccase-7-like	--	[Q]	Secondary metabolites biosynthesis, transport and catabolism	Multicopper oxidase	Laccase-7 OS=Arabidopsis thaliana OX=3702 GN=LAC7 PE=2 SV=1	Q	Secondary metabolites biosynthesis, transport and catabolism	PREDICTED: laccase-7-like [Capsicum annuum]
Capana00g000110	0	0	0	393	232	182	0	0	0	14.4335	12.1691	9.99135	2.00317e-18	-8.38872	up	--	--	Molecular Function: protein kinase activity (GO:0004672);; Molecular Function: calcium ion binding (GO:0005509);; Molecular Function: ATP binding (GO:0005524);; Cellular Component: integral component of membrane (GO:0016021);; Molecular Function: polysaccharide binding (GO:0030247);;	--	--	--	--	Wall-associated receptor kinase galacturonan-binding	Wall-associated receptor kinase-like 8 OS=Arabidopsis thaliana OX=3702 GN=WAKL8 PE=2 SV=1	T	Signal transduction mechanisms	putative ethylene-overproduction protein 1-like [Capsicum annuum]
Capana00g000118	1	5	2	671	396	480	0.066753	0.305786	0.125194	32.6816	27.5965	35.0627	4.20239e-44	-7.01252	up	[O]	Posttranslational modification, protein turnover, chaperones	Molecular Function: hydrolase activity, hydrolyzing O-glycosyl compounds (GO:0004553);; Biological Process: carbohydrate metabolic process (GO:0005975);;	K15920|1.0e-32|smo:SELMODRAFT_419541|K15920 xylan 1,4-beta-xylosidase [EC:3.2.1.37] | (RefSeq) hypothetical protein	Amino sugar and nucleotide sugar metabolism (ko00520)	--	--	Glycosyl hydrolase family 3 C-terminal domain	Putative beta-D-xylosidase (Fragment) OS=Prunus persica OX=3760 PE=2 SV=1	G	Carbohydrate transport and metabolism	Beta-D-xylosidase 4 [Capsicum annuum]
Capana00g000130	28	21	7	262	205	189	1.69211	1.28972	0.418655	11.6353	13.0131	12.5449	2.63886e-12	-3.17621	up	--	--	Molecular Function: DNA binding (GO:0003677);; Cellular Component: nucleus (GO:0005634);; Biological Process: regulation of transcription, DNA-templated (GO:0006355);; Biological Process: auxin-activated signaling pathway (GO:0009734);;	K14486|2.1e-79|cann:107866931|K14486 auxin response factor | (RefSeq) auxin response factor 5	Plant hormone signal transduction (ko04075)	--	--	--	Auxin response factor 5 OS=Arabidopsis thaliana OX=3702 GN=ARF5 PE=1 SV=3	K	Transcription	PREDICTED: auxin response factor 5 [Capsicum annuum]
Capana00g000151	58	45	42	456	313	296	3.16776	2.54732	2.39492	18.389	18.0768	17.8953	1.59248e-32	-2.57483	up	[I]	Lipid transport and metabolism	Molecular Function: molecular_function (GO:0003674);; Molecular Function: catalytic activity (GO:0003824);; Biological Process: lipid metabolic process (GO:0006629);; Biological Process: isoprenoid metabolic process (GO:0006720);; Biological Process: terpenoid metabolic process (GO:0006721);; Biological Process: triterpenoid metabolic process (GO:0006722);; Biological Process: biological_process …	K20659|1.4e-92|cann:107877838|K20659 lupeol synthase [EC:5.4.99.41] | (RefSeq) lupeol synthase-like	Sesquiterpenoid and triterpenoid biosynthesis (ko00909)	[I]	Lipid transport and metabolism	Squalene-hopene cyclase C-terminal domain	Lupeol synthase OS=Glycyrrhiza glabra OX=49827 GN=LUS1 PE=1 SV=1	I	Lipid transport and metabolism	PREDICTED: lupeol synthase-like [Capsicum annuum]
Capana00g000156	124	84	116	74	43	69	1.82041	1.27493	1.75622	0.792711	0.648864	1.10692	0.00236379	1.04906	down	--	--	Molecular Function: molecular_function (GO:0003674);; Molecular Function: DNA helicase activity (GO:0003678);; Molecular Function: RNA helicase activity (GO:0003724);; Molecular Function: catalytic activity (GO:0003824);; Molecular Function: ATP-dependent DNA helicase activity (GO:0004003);; Molecular Function: ATP-dependent RNA helicase activity (GO:0004004);; Molecular Function: helicase activi…	--	--	--	--	--	--	L	Replication, recombination and repair	PREDICTED: uncharacterized protein LOC107852191, partial [Capsicum annuum]
Capana00g000157	131	97	80	18	21	30	4.75608	3.64581	3.00799	0.453451	0.800355	1.19169	3.9951e-07	2.30732	down	--	--	--	--	--	--	--	Protein of unknown function (DUF4005)	Protein IQ-DOMAIN 14 OS=Arabidopsis thaliana OX=3702 GN=IQD14 PE=1 SV=1	S	Function unknown	Protein IQ-DOMAIN 14 [Capsicum baccatum]
Capana00g000170	8	13	6	104	68	72	0.615355	1.11276	0.517861	6.57933	6.19734	6.85116	6.23796e-11	-2.81611	up	--	--	--	--	--	--	--	--	--	S	Function unknown	hypothetical protein CQW23_31928 [Capsicum baccatum]
Capana00g000179	35	24	24	87	53	75	2.27808	1.60618	1.61328	4.18061	3.60212	5.37596	0.0054963	-1.08102	up	[R]	General function prediction only	--	K01456|1.7e-35|pavi:110759676|K01456 peptide-N4-(N-acetyl-beta-glucosaminyl)asparagine amidase [EC:3.5.1.52] | (RefSeq) peptide-N(4)-(N-acetyl-beta- glucosaminyl)asparagine amidase-like	Protein processing in endoplasmic reticulum (ko04141)	[C]	Energy production and conversion	Aldo/keto reductase family	Probable aldo-keto reductase 1 OS=Glycine max OX=3847 GN=AKR1 PE=2 SV=1	C	Energy production and conversion	putative aldo-keto reductase 1 [Capsicum annuum]
Capana00g000196	0	14	5	2172	1547	1926	0	0.449372	0.158961	49.9365	50.9355	66.4249	5.14208e-45	-7.5952	up	--	--	Molecular Function: hydrolase activity, hydrolyzing O-glycosyl compounds (GO:0004553);; Biological Process: carbohydrate metabolic process (GO:0005975);;	K19893|7.5e-49|soe:110783939|K19893 glucan endo-1,3-beta-glucosidase 5/6 [EC:3.2.1.39] | (RefSeq) glucan endo-1,3-beta-glucosidase 5-like	Starch and sucrose metabolism (ko00500)	--	--	Glycosyl hydrolases family 17	Glucan endo-1,3-beta-glucosidase, acidic isoform PR-Q' OS=Nicotiana tabacum OX=4097 PE=1 SV=1	G	Carbohydrate transport and metabolism	PREDICTED: glucan endo-1,3-beta-glucosidase, acidic, partial [Capsicum annuum]
Capana00g000222	47	28	22	160	96	112	2.12141	1.3003	1.02306	5.33964	4.61098	5.62644	3.72695e-05	-1.60129	up	--	--	--	K09286|1.9e-11|nta:107805279|K09286 EREBP-like factor | (RefSeq) ethylene-responsive transcription factor 5-like	--	--	--	--	--	--	--	PREDICTED: uncharacterized protein LOC107852364 [Capsicum annuum]
Capana00g000229	190	243	605	1391	1305	961	10.3266	13.7638	34.0791	55.4429	74.4764	57.4561	0.000796924	-1.52655	up	--	--	--	--	--	--	--	VQ motif	VQ motif-containing protein 22 OS=Arabidopsis thaliana OX=3702 GN=VQ22 PE=2 SV=1	S	Function unknown	PREDICTED: VQ motif-containing protein 22-like [Capsicum annuum]
Capana00g000231	122	203	239	846	520	460	7.12911	12.2696	14.4141	36.1362	31.7548	29.4505	1.71204e-06	-1.38191	up	--	--	Molecular Function: molecular_function (GO:0003674);; Molecular Function: binding (GO:0005488);; Molecular Function: protein binding (GO:0005515);; Cellular Component: cellular_component (GO:0005575);; Cellular Component: intracellular (GO:0005622);; Cellular Component: cell (GO:0005623);; Cellular Component: nucleus (GO:0005634);; Cellular Component: nuclear envelope (GO:0005635);; Cellular Comp…	--	--	--	--	--	Nuclear envelope-associated protein 2 OS=Arabidopsis thaliana OX=3702 GN=NEAP2 PE=1 SV=1	S	Function unknown	putative myosin-9-like isoform X2 [Capsicum annuum]
Capana00g000233	9	12	28	75	52	57	0.65623	0.909524	2.17557	4.19571	4.16648	4.73417	0.00251314	-1.58691	up	--	--	--	--	--	--	--	Domain of unknown function (DUF3511)	--	S	Function unknown	PREDICTED: uncharacterized protein LOC107854840 [Capsicum annuum]
Capana00g000252	0	0	0	43	45	32	0	0	0	2.57925	3.8961	2.84371	4.03712e-08	-6.03686	up	--	--	Molecular Function: zinc ion binding (GO:0008270);; Cellular Component: integral component of membrane (GO:0016021);;	--	--	--	--	--	--	A	RNA processing and modification	PREDICTED: uncharacterized protein LOC107856071 isoform X2 [Capsicum annuum]
Capana00g000255	11	29	21	188	160	156	0.52713	1.4106	1.02371	6.62368	8.0822	8.24492	1.14701e-12	-2.73314	up	--	--	--	K12471|2.6e-66|sot:102589557|K12471 epsin | (RefSeq) epsin-3	Endocytosis (ko04144)	[F]	Nucleotide transport and metabolism	--	--	F	Nucleotide transport and metabolism	PREDICTED: uncharacterized protein LOC107856038, partial [Capsicum annuum]
Capana00g000256	122	165	218	503	383	377	10.8294	15.242	20.0058	32.7199	35.6436	36.7659	4.49159e-05	-1.05023	up	--	--	Biological Process: reproduction (GO:0000003);; Biological Process: developmental process involved in reproduction (GO:0003006);; Molecular Function: molecular_function (GO:0003674);; Molecular Function: binding (GO:0005488);; Biological Process: multicellular organism development (GO:0007275);; Biological Process: biological_process (GO:0008150);; Biological Process: embryo development (GO:00097…	--	--	--	--	Phloem protein 2	Putative F-box protein PP2-B12 OS=Arabidopsis thaliana OX=3702 GN=PP2B12 PE=4 SV=1	S	Function unknown	hypothetical protein T459_29807 [Capsicum annuum]
Capana00g000261	6	3	5	104	135	89	0.105871	0.049937	0.08798	1.37408	2.53903	1.75711	1.56147e-14	-4.13084	up	[G]	Carbohydrate transport and metabolism	Molecular Function: inorganic phosphate transmembrane transporter activity (GO:0005315);; Biological Process: phosphate ion transport (GO:0006817);; Cellular Component: integral component of membrane (GO:0016021);;	K08176|1.6e-288|cann:107854959|K08176 MFS transporter, PHS family, inorganic phosphate transporter | (RefSeq) probable inorganic phosphate transporter 1-2	--	[P]	Inorganic ion transport and metabolism	Sugar (and other) transporter	Low affinity inorganic phosphate transporter 3 OS=Petunia hybrida OX=4102 GN=PT3 PE=2 SV=1	P	Inorganic ion transport and metabolism	PREDICTED: probable inorganic phosphate transporter 1-2 [Capsicum annuum]
Capana00g000268	64	80	33	17	0	0	3.49831	4.54068	1.86449	0.673948	0	0	0.00530422	3.15023	down	--	--	Biological Process: response to acid chemical (GO:0001101);; Molecular Function: molecular_function (GO:0003674);; Molecular Function: catalytic activity (GO:0003824);; Molecular Function: thiol-dependent ubiquitin-specific protease activity (GO:0004843);; Cellular Component: cellular_component (GO:0005575);; Cellular Component: intracellular (GO:0005622);; Cellular Component: cell (GO:0005623);;…	K11838|1.7e-58|cann:107856680|K11838 ubiquitin carboxyl-terminal hydrolase 7 [EC:3.4.19.12] | (RefSeq) ubiquitin carboxyl-terminal hydrolase 12-like	--	[O]	Posttranslational modification, protein turnover, chaperones	ICP0-binding domain of Ubiquitin-specific protease 7	Ubiquitin carboxyl-terminal hydrolase 13 OS=Arabidopsis thaliana OX=3702 GN=UBP13 PE=1 SV=1	O	Posttranslational modification, protein turnover, chaperones	PREDICTED: ubiquitin carboxyl-terminal hydrolase 12-like, partial [Capsicum annuum]
Capana00g000273	345	482	357	252	189	215	12.1354	17.5789	12.9565	6.47039	6.94984	8.28319	2.8167e-06	1.10574	down	--	--	--	K15326|3.5e-146|cann:107852797|K15326 tRNA-splicing endonuclease subunit Sen54 | (RefSeq) uncharacterized LOC107852797	--	[J]	Translation, ribosomal structure and biogenesis	tRNA-splicing endonuclease subunit sen54 N-term	--	J	Translation, ribosomal structure and biogenesis	putative zeatin O-glucosyltransferase-like [Capsicum annuum]
Capana00g000280	0	0	0	45	30	47	0	0	0	1.097	1.03854	1.72805	4.36997e-08	-6.03701	up	--	--	Molecular Function: ubiquitin-protein transferase activity (GO:0004842);; Molecular Function: metal ion binding (GO:0046872);;	K11971|6.7e-92|cann:107850706|K11971 E3 ubiquitin-protein ligase RNF14 [EC:2.3.2.31] | (RefSeq) E3 ubiquitin-protein ligase RNF14-like	--	[O]	Posttranslational modification, protein turnover, chaperones	IBR domain, a half RING-finger domain	--	O	Posttranslational modification, protein turnover, chaperones	putative serine/threonine-protein kinase BUD32 -like protein isoform X1 [Capsicum annuum]
Capana00g000284	946	523	405	291	256	183	20.988	12.0331	9.26861	4.70574	5.91783	4.42693	2.69951e-05	1.60657	down	[O]	Posttranslational modification, protein turnover, chaperones	Cellular Component: integral component of membrane (GO:0016021);;	--	--	[O]	Posttranslational modification, protein turnover, chaperones	Phospholipid methyltransferase	--	O	Posttranslational modification, protein turnover, chaperones	PREDICTED: uncharacterized protein LOC107852722 [Capsicum annuum]
Capana00g000285	74	61	51	13	10	12	2.12441	1.8271	1.50756	0.272742	0.273388	0.35633	7.03542e-10	2.61087	down	--	--	--	--	--	--	--	--	--	S	Function unknown	putative cytosolic 5'-nucleotidase 3-like [Capsicum annuum]
Capana00g000298	1084	745	735	83	92	20	48.5966	34.6462	34.0078	2.70127	4.3048	0.970165	1.00078e-15	3.87867	down	[M]	Cell wall/membrane/envelope biogenesis	Molecular Function: ATP binding (GO:0005524);; Molecular Function: ATPase activity (GO:0016887);;	K05681|1.3e-18|nto:104101789|K05681 ATP-binding cassette, subfamily G (WHITE), member 2 | (RefSeq) ABC transporter G family member 9-like	ABC transporters (ko02010)	[Q]	Secondary metabolites biosynthesis, transport and catabolism	ABC transporter	ABC transporter G family member 7 OS=Arabidopsis thaliana OX=3702 GN=ABCG7 PE=2 SV=1	Q	Secondary metabolites biosynthesis, transport and catabolism	hypothetical protein FXO37_13988 [Capsicum annuum]
Capana00g000305	69	400	118	0	0	0	1.26609	7.71851	2.25166	0	0	0	1.35254e-14	7.98923	down	--	--	--	--	--	--	--	--	--	--	--	PREDICTED: uncharacterized protein LOC107852453 isoform X3 [Capsicum annuum]
Capana00g000315	9215	6749	3482	4196	2928	2829	179.348	136.33	69.9529	59.611	59.5493	60.2822	0.00112011	1.23189	down	--	--	--	--	--	--	--	BURP domain	BURP domain-containing protein 17 OS=Oryza sativa subsp. japonica OX=39947 GN=BURP17 PE=2 SV=1	S	Function unknown	PREDICTED: BURP domain-containing protein BNM2A-like [Capsicum annuum]
Capana00g000316	1265	884	946	420	49	199	29.82	21.6436	23.0276	7.23024	1.20659	5.12934	1.38842e-05	2.47905	down	[G]	Carbohydrate transport and metabolism	Cellular Component: integral component of membrane (GO:0016021);; Molecular Function: transmembrane transporter activity (GO:0022857);;	K08193|1.1e-223|cann:107857112|K08193 MFS transporter, ACS family, solute carrier family 17 (sodium-dependent inorganic phosphate cotransporter), other | (RefSeq) sodium-dependent phosphate transport protein 1, chloroplastic-like	--	[G]	Carbohydrate transport and metabolism	Major Facilitator Superfamily	Sodium-dependent phosphate transport protein 1, chloroplastic OS=Arabidopsis thaliana OX=3702 GN=ANTR1 PE=1 SV=1	G	Carbohydrate transport and metabolism	PREDICTED: sodium-dependent phosphate transport protein 1, chloroplastic-like [Capsicum annuum]
Capana00g000317	70	118	71	69	42	43	4.28266	7.47217	4.44118	3.05305	2.63411	2.87509	0.00556098	1.02496	down	--	--	Molecular Function: DNA binding (GO:0003677);; Cellular Component: nucleus (GO:0005634);; Biological Process: regulation of transcription, DNA-templated (GO:0006355);;	K20043|6.0e-26|aip:107640400|K20043 clathrin coat assembly protein AP180 | (RefSeq) putative clathrin assembly protein At5g35200	--	--	--	Dof domain, zinc finger	Dof zinc finger protein DOF5.1 OS=Arabidopsis thaliana OX=3702 GN=DOF5.1 PE=2 SV=1	B	Chromatin structure and dynamics	Dof zinc finger protein DOF5.1 [Capsicum annuum]
Capana00g000320	494	695	662	406	215	270	26.011	37.9704	35.9825	15.5938	11.7901	15.576	2.21801e-09	1.33789	down	--	--	Biological Process: mitochondrial fission (GO:0000266);; Cellular Component: mitochondrial outer membrane (GO:0005741);; Cellular Component: integral component of membrane (GO:0016021);; Biological Process: peroxisome fission (GO:0016559);;	K17969|3.6e-91|cann:107852693|K17969 mitochondrial fission 1 protein | (RefSeq) mitochondrial fission 1 protein A-like	--	[M]	Cell wall/membrane/envelope biogenesis	Fis1 C-terminal tetratricopeptide repeat	Mitochondrial fission 1 protein A OS=Arabidopsis thaliana OX=3702 GN=FIS1A PE=1 SV=1	M	Cell wall/membrane/envelope biogenesis	Mitochondrial fission 1 protein B [Capsicum chinense]
Capana00g000321	16	20	10	1055	733	482	0.595658	0.800582	0.3697	30.2989	30.1146	20.7375	5.99657e-54	-5.22634	up	--	--	Molecular Function: N-acetyltransferase activity (GO:0008080);;	K22246|7.6e-129|cann:107852865|K22246 tyramine N-feruloyltransferase [EC:2.3.1.110] | (RefSeq) tyramine N-feruloyltransferase 4/11	--	--	--	Acetyltransferase (GNAT) family	Tyramine N-feruloyltransferase 10/30 OS=Nicotiana tabacum OX=4097 GN=THT10 PE=1 SV=2	E	Amino acid transport and metabolism	PREDICTED: tyramine N-feruloyltransferase 4/11 [Capsicum annuum]
Capana00g000324	49	258	429	31	41	46	2.62847	14.6015	24.1449	1.20881	2.3361	2.70712	0.000216987	2.62718	down	[T]	Signal transduction mechanisms	Molecular Function: nucleotide binding (GO:0000166);; Molecular Function: molecular_function (GO:0003674);; Molecular Function: binding (GO:0005488);; Cellular Component: cellular_component (GO:0005575);; Cellular Component: cell (GO:0005623);; Cellular Component: plasma membrane (GO:0005886);; Molecular Function: drug binding (GO:0008144);; Cellular Component: membrane (GO:0016020);; Molecular F…	--	--	--	--	Universal stress protein family	--	T	Signal transduction mechanisms	PREDICTED: universal stress protein A-like protein [Capsicum annuum]
Capana00g000334	356	862	676	6	5	0	16.4352	41.333	32.2446	0.199028	0.211352	0	1.68137e-37	7.331	down	[Q]	Secondary metabolites biosynthesis, transport and catabolism	Molecular Function: lactoylglutathione lyase activity (GO:0004462);; Molecular Function: metal ion binding (GO:0046872);;	--	--	--	--	Glyoxalase/Bleomycin resistance protein/Dioxygenase superfamily	--	S	Function unknown	PREDICTED: virulence protein STM3117-like [Capsicum annuum]
Capana00g000346	11	26	110	307	225	234	0.198516	0.512354	2.213	4.38839	4.58936	5.00323	0.00687034	-1.98175	up	[T]	Signal transduction mechanisms	Molecular Function: solute:proton antiporter activity (GO:0015299);; Cellular Component: integral component of membrane (GO:0016021);;	--	--	[P]	Inorganic ion transport and metabolism	--	Sodium/hydrogen exchanger 7 OS=Arabidopsis thaliana OX=3702 GN=NHX7 PE=1 SV=1	P	Inorganic ion transport and metabolism	PREDICTED: sodium/hydrogen exchanger 7-like, partial [Capsicum annuum]
Capana00g000368	106	104	110	391	231	254	4.38101	4.46901	4.72695	11.9	10.0518	11.5803	2.89523e-10	-1.15809	up	--	--	Cellular Component: cellular_component (GO:0005575);; Cellular Component: intracellular (GO:0005622);; Cellular Component: cell (GO:0005623);; Cellular Component: cytoplasm (GO:0005737);; Cellular Component: endoplasmic reticulum (GO:0005783);; Biological Process: response to stress (GO:0006950);; Biological Process: defense response (GO:0006952);; Biological Process: biological_process (GO:00081…	K13459|7.0e-15|ghi:107902903|K13459 disease resistance protein RPS2 | (RefSeq) disease resistance protein At4g27190-like isoform X1	Plant-pathogen interaction (ko04626)	[S]	Function unknown	--	BAG-associated GRAM protein 1 OS=Arabidopsis thaliana OX=3702 GN=BAGP1 PE=1 SV=1	S	Function unknown	PREDICTED: BAG-associated GRAM protein 1-like, partial [Capsicum annuum]
Capana00g000373	168	158	219	119	98	102	7.11486	6.9558	9.56776	3.66365	4.31598	4.73063	2.808e-05	1.02066	down	--	--	Cellular Component: spindle (GO:0005819);; Cellular Component: microtubule (GO:0005874);; Biological Process: activation of protein kinase activity (GO:0032147);; Biological Process: regulation of mitotic spindle organization (GO:0060236);;	K16812|2.8e-53|cann:107844127|K16812 targeting protein for Xklp2 | (RefSeq) protein TPX2-like	--	--	--	Cell cycle regulated microtubule associated protein	Protein TPX2 OS=Arabidopsis thaliana OX=3702 GN=TPX2 PE=1 SV=1	S	Function unknown	Protein TPX2 [Capsicum annuum]
Capana00g000395	637	275	82	119	91	91	43.44	19.4446	5.77565	5.91178	6.45923	6.79936	0.00485476	1.88503	down	--	--	Molecular Function: protein serine/threonine kinase activity (GO:0004674);; Molecular Function: ATP binding (GO:0005524);; Cellular Component: integral component of membrane (GO:0016021);;	K13436|1.5e-28|thj:104802299|K13436 pto-interacting protein 1 [EC:2.7.11.1] | (RefSeq) PTI1-like tyrosine-protein kinase 3 isoform X1	Plant-pathogen interaction (ko04626)	[T]	Signal transduction mechanisms	Protein tyrosine and serine/threonine kinase	PTI1-like tyrosine-protein kinase 3 OS=Arabidopsis thaliana OX=3702 GN=PTI13 PE=1 SV=1	T	Signal transduction mechanisms	Serine/threonine-protein kinase [Capsicum annuum]
Capana00g000397	508	50	103	29	11	24	9.92632	1.01058	2.07588	0.407859	0.209986	0.511982	3.47196e-05	3.32262	down	[Q]	Secondary metabolites biosynthesis, transport and catabolism	Biological Process: lipid metabolic process (GO:0006629);; Molecular Function: fatty-acyl-CoA reductase (alcohol-forming) activity (GO:0080019);;	K13356|2.2e-247|cann:107875646|K13356 alcohol-forming fatty acyl-CoA reductase [EC:1.2.1.84] | (RefSeq) fatty acyl-CoA reductase 3-like	Cutin, suberine and wax biosynthesis (ko00073);; Peroxisome (ko04146)	[I]	Lipid transport and metabolism	Male sterility protein	Fatty acyl-CoA reductase 3 OS=Arabidopsis thaliana OX=3702 GN=FAR3 PE=1 SV=1	I	Lipid transport and metabolism	PREDICTED: fatty acyl-CoA reductase 3-like isoform X1 [Capsicum annuum]
Capana00g000400	53	76	72	811	526	564	2.39872	3.54612	3.32711	26.7846	24.8645	27.9651	2.29079e-50	-2.94465	up	[E]	Amino acid transport and metabolism	Molecular Function: 2-isopropylmalate synthase activity (GO:0003852);; Biological Process: leucine biosynthetic process (GO:0009098);;	K01649|4.8e-87|cann:107851945|K01649 2-isopropylmalate synthase [EC:2.3.3.13] | (RefSeq) 2-isopropylmalate synthase A	Valine, leucine and isoleucine biosynthesis (ko00290);; Pyruvate metabolism (ko00620);; 2-Oxocarboxylic acid metabolism (ko01210);; Biosynthesis of amino acids (ko01230)	[E]	Amino acid transport and metabolism	LeuA allosteric (dimerisation) domain	2-isopropylmalate synthase A OS=Solanum pennellii OX=28526 GN=IPMSA PE=2 SV=1	E	Amino acid transport and metabolism	PREDICTED: 2-isopropylmalate synthase A [Capsicum annuum]
Capana00g000429	37	34	52	511	333	299	2.35869	2.27999	3.45553	24.3457	22.7018	21.3525	1.40384e-35	-2.90302	up	--	--	Molecular Function: transcription factor activity, sequence-specific DNA binding (GO:0003700);; Cellular Component: nucleus (GO:0005634);; Molecular Function: sequence-specific DNA binding (GO:0043565);;	K13423|1.3e-09|bna:106452319|K13423 WRKY transcription factor 25 | (RefSeq) probable WRKY transcription factor 25	MAPK signaling pathway - plant (ko04016);; Plant-pathogen interaction (ko04626)	--	--	WRKY DNA -binding domain	Probable WRKY transcription factor 75 OS=Arabidopsis thaliana OX=3702 GN=WRKY75 PE=1 SV=1	K	Transcription	PREDICTED: probable WRKY transcription factor 75 [Capsicum annuum]
Capana00g000433	13	7	30	914	769	639	0.134217	0.075732	0.334931	7.36323	8.86389	7.72648	1.30305e-35	-5.14641	up	--	--	Molecular Function: ADP binding (GO:0043531);;	K13457|9.3e-44|zju:107414247|K13457 disease resistance protein RPM1 | (RefSeq) disease resistance protein RPM1-like	Plant-pathogen interaction (ko04626)	[T]	Signal transduction mechanisms	NB-ARC domain	Probable disease resistance protein At1g58390 OS=Arabidopsis thaliana OX=3702 GN=At1g58390 PE=2 SV=4	T	Signal transduction mechanisms	hypothetical protein T459_07655 [Capsicum annuum]
Capana00g000446	180	88	91	1008	700	679	4.14928	2.11248	2.17367	17.0328	16.9312	17.2181	3.19899e-13	-2.4105	up	[S]	Function unknown	Biological Process: L-arabinose metabolic process (GO:0046373);; Molecular Function: alpha-L-arabinofuranosidase activity (GO:0046556);;	K09955|5.9e-206|cann:107854038|K09955 uncharacterized protein | (RefSeq) uncharacterized LOC107854038	--	--	--	Beta-L-arabinofuranosidase, GH127	--	S	Function unknown	PREDICTED: uncharacterized protein LOC107854038 [Capsicum annuum]
Capana00g000451	302	163	136	33	2	21	23.2558	13.003	10.7652	1.80081	0.15453	1.70549	5.14704e-07	3.50975	down	--	--	Molecular Function: methyltransferase activity (GO:0008168);;	K05929|8.3e-47|cann:107854150|K05929 phosphoethanolamine N-methyltransferase [EC:2.1.1.103] | (RefSeq) phosphomethylethanolamine N-methyltransferase-like	Glycerophospholipid metabolism (ko00564)	[IR]	Lipid transport and metabolism;; General function prediction only	--	Phosphoethanolamine N-methyltransferase 3 OS=Arabidopsis thaliana OX=3702 GN=NMT3 PE=2 SV=2	I	Lipid transport and metabolism	Phosphoethanolamine N-methyltransferase, partial [Capsicum annuum]
Capana00g000453	5698	3443	2018	469	315	264	466.735	292.7	170.61	27.9908	26.8827	23.6469	5.97157e-21	3.63645	down	[E]	Amino acid transport and metabolism	Cellular Component: mitochondrion (GO:0005739);; Cellular Component: glycine cleavage complex (GO:0005960);; Biological Process: glycine decarboxylation via glycine cleavage system (GO:0019464);;	K02437|1.2e-55|cann:107854965|K02437 glycine cleavage system H protein | (RefSeq) glycine cleavage system H protein, mitochondrial-like	Glycine, serine and threonine metabolism (ko00260);; Glyoxylate and dicarboxylate metabolism (ko00630);; Carbon metabolism (ko01200)	[E]	Amino acid transport and metabolism	Glycine cleavage H-protein	Glycine cleavage system H protein, mitochondrial OS=Flaveria anomala OX=35877 GN=GDCSH PE=2 SV=1	E	Amino acid transport and metabolism	PREDICTED: glycine cleavage system H protein, mitochondrial-like [Capsicum annuum]
Capana00g000458	11	26	23	192	130	135	0.377236	0.981363	0.888824	5.25121	5.08619	5.51613	2.38891e-13	-2.60532	up	--	--	Cellular Component: integral component of membrane (GO:0016021);;	K13466|2.1e-20|cic:CICLE_v10007014mg|K13466 EIX receptor 1/2 | (RefSeq) hypothetical protein	Plant-pathogen interaction (ko04626)	[R]	General function prediction only	Leucine rich repeat N-terminal domain	Receptor-like protein 6 OS=Arabidopsis thaliana OX=3702 GN=RLP6 PE=3 SV=1	S	Function unknown	hypothetical protein T459_22308 [Capsicum annuum]
Capana00g000465	758	685	573	173	119	125	26.998	25.2945	21.0358	4.47256	4.41009	4.85927	3.43827e-38	2.53854	down	--	--	--	K12173|2.1e-26|gmx:100794341|K12173 BRCA1-A complex subunit BRE | (RefSeq) BRISC and BRCA1-A complex member 2	Homologous recombination (ko03440)	--	--	Thaumatin family	Osmotin-like protein OS=Solanum lycopersicum OX=4081 PE=1 SV=1	O	Posttranslational modification, protein turnover, chaperones	PREDICTED: osmotin-like protein [Capsicum annuum]
Capana00g000466	12	5	7	860	542	553	0.224081	0.083431	0.137186	11.9725	10.8075	11.5582	5.60704e-71	-5.95718	up	--	--	Cellular Component: integral component of membrane (GO:0016021);;	K16224|3.5e-51|boe:106304564|K16224 senescence-induced receptor-like serine/threonine-protein kinase | (RefSeq) senescence-induced receptor-like serine/threonine-protein kinase	MAPK signaling pathway - plant (ko04016);; Plant-pathogen interaction (ko04626)	--	--	Malectin-like domain	Uncharacterized protein At1g24485 OS=Arabidopsis thaliana OX=3702 GN=RWK1 PE=2 SV=2	S	Function unknown	hypothetical protein T459_28234 [Capsicum annuum]
Capana00g000469	394	335	264	1743	1256	1251	10.8573	9.581	7.49185	35.0478	36.1647	37.7473	6.58152e-19	-1.80973	up	[E]	Amino acid transport and metabolism	Molecular Function: nucleotide binding (GO:0000166);; Biological Process: cellular amino acid metabolic process (GO:0006520);; Biological Process: cellular response to nitrogen starvation (GO:0006995);; Molecular Function: oxidoreductase activity, acting on the CH-NH2 group of donors, NAD or NADP as acceptor (GO:0016639);; Biological Process: response to nitrogen compound (GO:1901698);;	K00261|1.8e-176|cann:107852706|K00261 glutamate dehydrogenase (NAD(P)+) [EC:1.4.1.3] | (RefSeq) glutamate dehydrogenase	Arginine biosynthesis (ko00220);; Alanine, aspartate and glutamate metabolism (ko00250);; Nitrogen metabolism (ko00910);; Carbon metabolism (ko01200)	[E]	Amino acid transport and metabolism	Glutamate/Leucine/Phenylalanine/Valine dehydrogenase	Glutamate dehydrogenase OS=Solanum lycopersicum OX=4081 GN=GDH1 PE=2 SV=1	E	Amino acid transport and metabolism	PREDICTED: glutamate dehydrogenase [Capsicum annuum]
Capana00g000472	42	38	60	7	25	10	1.79144	1.70295	2.67627	0.20571	1.11514	0.467844	0.0071916	1.80117	down	--	--	Cellular Component: cell wall (GO:0005618);; Molecular Function: manganese ion binding (GO:0030145);; Molecular Function: nutrient reservoir activity (GO:0045735);; Cellular Component: apoplast (GO:0048046);;	K00856|4.1e-12|lsv:111921461|K00856 adenosine kinase [EC:2.7.1.20] | (RefSeq) putative germin-like protein 9-2	Purine metabolism (ko00230)	--	--	Cupin	Putative germin-like protein 9-2 OS=Oryza sativa subsp. japonica OX=39947 GN=Os09g0568600 PE=3 SV=1	S	Function unknown	PREDICTED: putative germin-like protein 9-2 [Capsicum annuum]
Capana00g000473	8	9	2	167	69	86	0.149043	0.159213	0.038797	2.32518	1.3747	1.80476	4.43723e-11	-3.5878	up	--	--	Cellular Component: integral component of membrane (GO:0016021);;	K14780|4.8e-109|dcr:108220614|K14780 ATP-dependent RNA helicase DHX37/DHR1 [EC:3.6.4.13] | (RefSeq) ATP-dependent RNA helicase DEAH13-like isoform X1	--	[G]	Carbohydrate transport and metabolism	Protein of unknown function, DUF604	--	G	Carbohydrate transport and metabolism	PREDICTED: uncharacterized protein LOC107852454 isoform X1 [Capsicum annuum]
Capana00g000477	46	36	68	13	6	12	3.60455	2.92559	5.5602	0.722616	0.491113	0.977154	1.62612e-06	2.4515	down	--	--	--	--	--	--	--	--	--	--	--	hypothetical protein E3N88_38814 [Mikania micrantha]
Capana00g000498	52	36	36	24	12	13	1.98385	1.42752	1.43588	0.667257	0.455681	0.523772	0.000351976	1.59966	down	--	--	--	--	--	--	--	Myb/SANT-like DNA-binding domain	--	K	Transcription	putative F-box protein PP2-A15-like [Capsicum annuum]
Capana00g000507	10	13	31	500	402	311	0.234969	0.337601	0.790964	9.12809	10.5057	8.51997	1.09864e-25	-4.12532	up	[Q]	Secondary metabolites biosynthesis, transport and catabolism	Molecular Function: oxidoreductase activity (GO:0016491);; Molecular Function: metal ion binding (GO:0046872);;	K05658|1.0e-79|cpep:111781709|K05658 ATP-binding cassette, subfamily B (MDR/TAP), member 1 [EC:7.6.2.2] | (RefSeq) uncharacterized protein LOC111781709	ABC transporters (ko02010)	[QR]	Secondary metabolites biosynthesis, transport and catabolism;; General function prediction only	non-haem dioxygenase in morphine synthesis N-terminal	Protein SRG1 OS=Arabidopsis thaliana OX=3702 GN=SRG1 PE=2 SV=1	Q	Secondary metabolites biosynthesis, transport and catabolism	PREDICTED: protein SRG1 [Capsicum annuum]
Capana00g000508	268	178	314	1089	822	799	3.11071	2.13898	3.7633	9.22736	9.97357	10.1574	1.17872e-10	-1.55563	up	--	--	Molecular Function: ADP binding (GO:0043531);;	K13457|1.3e-58|qsu:111991885|K13457 disease resistance protein RPM1 | (RefSeq) putative disease resistance protein At1g50180	Plant-pathogen interaction (ko04626)	[T]	Signal transduction mechanisms	NB-ARC domain	Probable disease resistance RPP8-like protein 2 OS=Arabidopsis thaliana OX=3702 GN=RPP8L2 PE=3 SV=1	T	Signal transduction mechanisms	PREDICTED: probable disease resistance RPP8-like protein 2 [Capsicum annuum]
Capana00g000550	318	182	78	0	1	0	13.5071	8.00627	3.40863	0	0.022653	0	1.11956e-16	7.60123	down	--	--	Molecular Function: protein binding (GO:0005515);;	K11838|7.6e-14|gmx:100337654|K11838 ubiquitin carboxyl-terminal hydrolase 7 [EC:3.4.19.12] | (RefSeq) ubiquitin carboxyl-terminal hydrolase 13 isoform X1	--	[DR]	Cell cycle control, cell division, chromosome partitioning;; General function prediction only	MATH domain	MATH domain and coiled-coil domain-containing protein At3g58250 OS=Arabidopsis thaliana OX=3702 GN=At3g58250 PE=4 SV=2	D	Cell cycle control, cell division, chromosome partitioning	hypothetical protein T459_14211 [Capsicum annuum]
Capana00g000557	7	0	0	84	51	49	0.3459	0	0	3.31189	2.89045	2.92489	5.46286e-05	-3.78733	up	--	--	Cellular Component: cellular_component (GO:0005575);; Cellular Component: intracellular (GO:0005622);; Cellular Component: cell (GO:0005623);; Cellular Component: cytoplasm (GO:0005737);; Cellular Component: cytosol (GO:0005829);; Cellular Component: cytoskeleton (GO:0005856);; Cellular Component: microtubule associated complex (GO:0005875);; Cellular Component: plasma membrane (GO:0005886);; Cel…	--	--	--	--	Protein of unknown function (DUF4005)	--	S	Function unknown	hypothetical protein T459_03886 [Capsicum annuum]
Capana00g000562	2162	1374	920	268	212	178	31.4751	20.7596	13.8235	2.84613	3.2105	2.82559	8.04424e-18	2.98915	down	[I]	Lipid transport and metabolism	Biological Process: reproduction (GO:0000003);; Molecular Function: phosphoethanolamine N-methyltransferase activity (GO:0000234);; Biological Process: cell morphogenesis (GO:0000902);; Biological Process: cell morphogenesis involved in differentiation (GO:0000904);; Biological Process: regulation of neurotransmitter levels (GO:0001505);; Biological Process: developmental process involved in repr…	K05929|2.2e-101|cann:107854150|K05929 phosphoethanolamine N-methyltransferase [EC:2.1.1.103] | (RefSeq) phosphomethylethanolamine N-methyltransferase-like	Glycerophospholipid metabolism (ko00564)	[IR]	Lipid transport and metabolism;; General function prediction only	Methyltransferase domain	Phosphoethanolamine N-methyltransferase OS=Spinacia oleracea OX=3562 GN=PEAMT PE=1 SV=1	I	Lipid transport and metabolism	Phosphoethanolamine N-methyltransferase, partial [Capsicum annuum]
Capana00g000566	8	11	6	384	285	210	0.261659	0.407521	0.211954	10.4346	11.0557	8.54394	6.89012e-38	-4.74705	up	--	--	Cellular Component: integral component of membrane (GO:0016021);;	--	--	--	--	Sulfotransferase domain	--	S	Function unknown	PREDICTED: uncharacterized protein LOC107851957 isoform X1 [Capsicum annuum]
Capana00g000568	385	175	119	7	9	4	7.91403	3.71644	2.51476	0.093214	0.192204	0.069996	2.7712e-17	5.06553	down	--	--	Molecular Function: protein kinase activity (GO:0004672);;	K13420|3.8e-52|cann:107868374|K13420 LRR receptor-like serine/threonine-protein kinase FLS2 [EC:2.7.11.1] | (RefSeq) probable LRR receptor-like serine/threonine-protein kinase At3g47570	MAPK signaling pathway - plant (ko04016);; Plant-pathogen interaction (ko04626)	--	--	Leucine rich repeat	Probable LRR receptor-like serine/threonine-protein kinase At3g47570 OS=Arabidopsis thaliana OX=3702 GN=At3g47570 PE=2 SV=1	T	Signal transduction mechanisms	hypothetical protein BC332_10224 [Capsicum chinense]
Capana00g000573	17	41	102	2120	1563	1564	0.499332	1.2396	3.1046	45.7035	48.2423	50.5849	1.78326e-18	-4.58971	up	--	--	Molecular Function: protein binding (GO:0005515);; Cellular Component: cellular_component (GO:0005575);; Cellular Component: intracellular (GO:0005622);; Cellular Component: cell (GO:0005623);; Cellular Component: cytoplasm (GO:0005737);; Cellular Component: Golgi apparatus (GO:0005794);; Cellular Component: Golgi-associated vesicle (GO:0005798);; Biological Process: transport (GO:0006810);; Biol…	K17302|6.3e-62|vra:106761617|K17302 coatomer subunit beta' | (RefSeq) coatomer subunit beta'-3	--	[U]	Intracellular trafficking, secretion, and vesicular transport	WD domain, G-beta repeat	Coatomer subunit beta'-1 OS=Arabidopsis thaliana OX=3702 GN=At1g79990 PE=2 SV=2	U	Intracellular trafficking, secretion, and vesicular transport	Coatomer subunit beta'-1, partial [Capsicum annuum]
Capana00g000577	1700	2119	2096	6289	4372	3941	27.2081	35.1925	34.6255	73.4715	73.1141	69.0755	1.25982e-14	-1.01724	up	--	--	Cellular Component: integral component of membrane (GO:0016021);; Molecular Function: transmembrane transporter activity (GO:0022857);;	--	--	--	--	Nodulin-like	--	S	Function unknown	PREDICTED: uncharacterized protein LOC107853577 [Capsicum annuum]
Capana00g000580	57	92	40	11	2	0	2.58856	4.37179	1.89361	0.341497	0.060524	0	1.85718e-06	3.8759	down	--	--	Cellular Component: integral component of membrane (GO:0016021);;	--	--	--	--	--	--	S	Function unknown	PREDICTED: uncharacterized protein LOC107856018 [Capsicum annuum]
Capana00g000588	15	27	59	87	148	171	0.53567	0.981717	2.15523	2.25843	5.52461	6.72299	0.00628431	-1.74633	up	[G]	Carbohydrate transport and metabolism	Biological Process: carbohydrate metabolic process (GO:0005975);; Molecular Function: carbohydrate binding (GO:0030246);; Molecular Function: glucose-6-phosphate 1-epimerase activity (GO:0047938);;	K01792|1.0e-142|cann:107856131|K01792 glucose-6-phosphate 1-epimerase [EC:5.1.3.15] | (RefSeq) putative glucose-6-phosphate 1-epimerase	Glycolysis / Gluconeogenesis (ko00010)	[G]	Carbohydrate transport and metabolism	Aldose 1-epimerase	Putative glucose-6-phosphate 1-epimerase OS=Cenchrus ciliaris OX=35872 PE=2 SV=1	G	Carbohydrate transport and metabolism	PREDICTED: putative glucose-6-phosphate 1-epimerase, partial [Capsicum annuum]
Capana00g000601	0	0	0	119	88	90	0	0	0	2.63304	2.77682	2.96183	1.34472e-12	-7.2046	up	--	--	Molecular Function: nucleic acid binding (GO:0003676);; Molecular Function: RNA-DNA hybrid ribonuclease activity (GO:0004523);;	--	--	--	--	--	--	--	--	hypothetical protein CQW23_33091 [Capsicum baccatum]
Capana00g000610	1418	564	833	7218	3610	4525	23.1023	9.53944	14.01	85.8539	61.4637	80.7416	1.21429e-08	-2.10089	up	[C]	Energy production and conversion	Molecular Function: oxidoreductase activity (GO:0016491);; Molecular Function: FAD binding (GO:0071949);;	K22395|1.6e-151|nau:109214673|K22395 cinnamyl-alcohol dehydrogenase [EC:1.1.1.195] | (RefSeq) berberine bridge enzyme-like 28	Phenylpropanoid biosynthesis (ko00940)	--	--	FAD binding domain	Berberine bridge enzyme-like 21 OS=Arabidopsis thaliana OX=3702 GN=At4g20840 PE=2 SV=1	C	Energy production and conversion	PREDICTED: reticuline oxidase-like protein [Capsicum annuum]
Capana00g000614	1366	908	779	282	199	195	51.4899	35.5343	30.3068	7.75867	7.81592	8.03216	4.22453e-19	2.43176	down	--	--	Cellular Component: chloroplast thylakoid (GO:0009534);; Cellular Component: chloroplast envelope (GO:0009941);; Molecular Function: isomerase activity (GO:0016853);;	K17911|1.8e-43|han:110903427|K17911 beta-carotene isomerase [EC:5.2.1.14] | (RefSeq) beta-carotene isomerase D27, chloroplastic-like	Carotenoid biosynthesis (ko00906)	--	--	Domain of unknown function (DUF4033)	Beta-carotene isomerase D27, chloroplastic OS=Medicago truncatula OX=3880 GN=D27 PE=1 SV=1	S	Function unknown	PREDICTED: beta-carotene isomerase D27, chloroplastic-like [Capsicum annuum]
Capana00g000615	52	41	51	3	5	0	1.97105	1.61786	2.01429	0.080616	0.189402	0	2.35802e-10	4.15411	down	--	--	Molecular Function: iron ion binding (GO:0005506);; Molecular Function: oxidoreductase activity, acting on paired donors, with incorporation or reduction of molecular oxygen (GO:0016705);; Molecular Function: heme binding (GO:0020037);;	K15472|1.1e-40|spen:107017184|K15472 premnaspirodiene oxygenase [EC:1.14.14.151] | (RefSeq) premnaspirodiene oxygenase	Sesquiterpenoid and triterpenoid biosynthesis (ko00909)	[Q]	Secondary metabolites biosynthesis, transport and catabolism	Cytochrome P450	Premnaspirodiene oxygenase OS=Hyoscyamus muticus OX=35626 GN=CYP71D55 PE=1 SV=1	Q	Secondary metabolites biosynthesis, transport and catabolism	PREDICTED: premnaspirodiene oxygenase-like [Capsicum annuum]
Capana00g000616	120	58	88	31	32	16	6.99433	3.48072	5.28041	1.28713	1.89924	0.967634	1.67211e-05	1.96786	down	--	--	--	--	--	--	--	--	--	--	--	PREDICTED: uncharacterized protein LOC107852732 [Capsicum annuum]
Capana00g000624	159	230	121	877	664	675	4.62131	6.91171	3.60493	18.5911	20.1431	21.4876	1.85914e-10	-1.82775	up	[G]	Carbohydrate transport and metabolism	Molecular Function: channel activity (GO:0015267);; Cellular Component: integral component of membrane (GO:0016021);;	K09874|3.5e-161|cann:107855657|K09874 aquaporin NIP | (RefSeq) probable aquaporin NIP5-1	--	[G]	Carbohydrate transport and metabolism	Major intrinsic protein	Aquaporin NIP3-1 OS=Zea mays OX=4577 GN=NIP3-1 PE=2 SV=1	G	Carbohydrate transport and metabolism	PREDICTED: probable aquaporin NIP5-1 [Capsicum annuum]
Capana00g000625	868	315	166	27	21	24	32.046	12.0653	6.32888	0.712173	0.783181	0.94129	1.43583e-12	4.25851	down	--	--	--	--	--	--	--	--	--	--	--	PREDICTED: uncharacterized protein LOC107855656 [Capsicum annuum]
Capana00g000627	2107	5099	8011	24024	16793	16444	60.8426	152.862	238.865	506.508	506.831	520.114	0.000315855	-1.60159	up	[CR]	Energy production and conversion;; General function prediction only	Molecular Function: oxidoreductase activity (GO:0016491);;	K00224|7.6e-172|cann:107855655|K00224 chloroplastic oxoene reductase [EC:1.3.1.-] | (RefSeq) putative quinone-oxidoreductase homolog, chloroplastic	alpha-Linolenic acid metabolism (ko00592)	[CR]	Energy production and conversion;; General function prediction only	Zinc-binding dehydrogenase	Chloroplast envelope quinone oxidoreductase homolog OS=Arabidopsis thaliana OX=3702 GN=CEQORH PE=1 SV=1	C	Energy production and conversion	PREDICTED: putative quinone-oxidoreductase homolog, chloroplastic [Capsicum annuum]
Capana00g000632	59	78	69	44	23	14	0.629117	0.869946	0.760842	0.346723	0.260005	0.165029	5.05774e-05	1.63804	down	--	--	Cellular Component: integral component of membrane (GO:0016021);;	--	--	--	--	--	--	--	--	PREDICTED: uncharacterized protein LOC107853204 [Capsicum annuum]
Capana00g000653	10	18	19	295	240	260	0.584201	1.11578	1.17565	13.3586	15.5276	17.6305	1.27501e-30	-3.76844	up	--	--	--	K12471|2.3e-70|spen:107003263|K12471 epsin | (RefSeq) epsin-3	Endocytosis (ko04144)	[F]	Nucleotide transport and metabolism	ENTH domain	--	F	Nucleotide transport and metabolism	PREDICTED: clathrin interactor 1-like [Capsicum annuum]
Capana00g000656	14	30	25	2007	1363	1273	0.309735	0.715052	0.577984	33.6705	32.7274	32.0433	1.28993e-128	-5.73901	up	--	--	Biological Process: fucose metabolic process (GO:0006004);; Molecular Function: transferase activity, transferring glycosyl groups (GO:0016757);;	K23280|1.7e-06|qsu:112028762|K23280 rhamnogalacturonan I rhamnosyltransferase [EC:2.4.1.351] | (RefSeq) O-fucosyltransferase 21-like	--	--	--	GDP-fucose protein O-fucosyltransferase	Protein MANNAN SYNTHESIS-RELATED 1 OS=Arabidopsis thaliana OX=3702 GN=MSR1 PE=2 SV=1	G	Carbohydrate transport and metabolism	PREDICTED: uncharacterized protein At1g04910-like [Capsicum annuum]
Capana00g000660	204	255	81	44	38	13	9.50351	12.3272	3.88912	1.46686	1.83379	0.650917	2.30554e-06	2.69549	down	--	--	Cellular Component: integral component of membrane (GO:0016021);;	--	--	[O]	Posttranslational modification, protein turnover, chaperones	Chlorophyll A-B binding protein	--	O	Posttranslational modification, protein turnover, chaperones	PREDICTED: uncharacterized protein LOC107853787 [Capsicum annuum]
Capana00g000668	2	11	5	49	30	43	0.109835	0.604454	0.245047	1.94301	1.69963	2.54807	0.000419997	-2.34096	up	--	--	Cellular Component: mitochondrion (GO:0005739);;	--	--	--	--	--	--	--	--	hypothetical protein [Capsicum annuum]
Capana00g000678	19	38	60	398	267	259	0.724898	1.56445	2.429	11.5243	11.063	11.2231	1.88801e-11	-2.64609	up	[E]	Amino acid transport and metabolism	Biological Process: carboxylic acid metabolic process (GO:0019752);; Molecular Function: transferase activity, transferring acyl groups, acyl groups converted into alkyl on transfer (GO:0046912);;	K01649|3.4e-121|cann:107851945|K01649 2-isopropylmalate synthase [EC:2.3.3.13] | (RefSeq) 2-isopropylmalate synthase A	Valine, leucine and isoleucine biosynthesis (ko00290);; Pyruvate metabolism (ko00620);; 2-Oxocarboxylic acid metabolism (ko01210);; Biosynthesis of amino acids (ko01230)	[E]	Amino acid transport and metabolism	HMGL-like	2-isopropylmalate synthase A OS=Solanum pennellii OX=28526 GN=IPMSA PE=2 SV=1	E	Amino acid transport and metabolism	PREDICTED: 2-isopropylmalate synthase A-like [Capsicum annuum]
Capana00g000699	67	61	69	41	34	30	0.672527	0.637181	0.718134	0.304697	0.357089	0.327912	0.000119477	1.16385	down	--	--	--	K21842|0.0e+00|cann:107857129|K21842 protein EFR3 | (RefSeq) protein EFR3 homolog B-like	--	[R]	General function prediction only	--	Protein SEMI-ROLLED LEAF 2 OS=Oryza sativa subsp. japonica OX=39947 GN=SRL2 PE=2 SV=1	S	Function unknown	PREDICTED: protein EFR3 homolog B-like [Capsicum annuum]
Capana00g000701	26	55	216	737	549	497	2.19396	4.82159	18.8895	45.7043	48.6843	46.2061	0.00113596	-2.18803	up	--	--	Cellular Component: integral component of membrane (GO:0016021);;	--	--	--	--	--	--	--	--	PREDICTED: uncharacterized protein LOC107854835 [Capsicum annuum]
Capana00g000720	3	2	0	18425	12598	12083	0.039727	0.023346	0	196.431	192.265	193.256	1.13428e-122	-12.1612	up	--	--	Molecular Function: catechol oxidase activity (GO:0004097);; Biological Process: pigment biosynthetic process (GO:0046148);; Molecular Function: metal ion binding (GO:0046872);;	K00422|0.0e+00|cann:107854040|K00422 polyphenol oxidase [EC:1.10.3.1] | (RefSeq) polyphenol oxidase, chloroplastic-like	Tyrosine metabolism (ko00350);; Isoquinoline alkaloid biosynthesis (ko00950)	--	--	Protein of unknown function (DUF_B2219)	Polyphenol oxidase, chloroplastic OS=Malus domestica OX=3750 PE=1 SV=1	Q	Secondary metabolites biosynthesis, transport and catabolism	PREDICTED: polyphenol oxidase, chloroplastic-like [Capsicum annuum]
Capana00g000721	33	50	32	7	8	12	0.675352	1.06224	0.670204	0.100712	0.156728	0.256961	7.2459e-05	2.21824	down	[T]	Signal transduction mechanisms	Molecular Function: protein serine/threonine kinase activity (GO:0004674);; Molecular Function: ATP binding (GO:0005524);; Cellular Component: integral component of membrane (GO:0016021);;	K13420|3.8e-153|cann:107877593|K13420 LRR receptor-like serine/threonine-protein kinase FLS2 [EC:2.7.11.1] | (RefSeq) putative receptor-like protein kinase At3g47110	MAPK signaling pathway - plant (ko04016);; Plant-pathogen interaction (ko04626)	--	--	Protein kinase domain	Receptor kinase-like protein Xa21 OS=Oryza sativa subsp. indica OX=39946 GN=XA21 PE=1 SV=1	T	Signal transduction mechanisms	PREDICTED: probable LRR receptor-like serine/threonine-protein kinase At3g47570 [Capsicum annuum]
Capana00g000741	39	35	123	2593	1906	1724	2.02425	1.92173	6.6868	100.309	105.576	100.042	8.24592e-24	-4.57603	up	--	--	--	--	--	--	--	C2 domain	--	S	Function unknown	PREDICTED: protein SRC2 homolog [Capsicum annuum]
Capana00g000771	79	93	121	40	31	26	4.34947	5.31199	6.8516	1.60669	1.74276	1.55916	5.64722e-09	1.84302	down	[C]	Energy production and conversion	Molecular Function: structural constituent of ribosome (GO:0003735);; Cellular Component: ribosome (GO:0005840);; Biological Process: translation (GO:0006412);; Molecular Function: hydrogen ion transmembrane transporter activity (GO:0015078);; Biological Process: ATP synthesis coupled proton transport (GO:0015986);; Cellular Component: integral component of membrane (GO:0016021);; Cellular Compon…	K02108|1.8e-68|cann:13540192|K02108 F-type H+-transporting ATPase subunit a | (RefSeq) atpI, C329_p080; ATP synthase CF0 subunit IV	Oxidative phosphorylation (ko00190);; Photosynthesis (ko00195)	[C]	Energy production and conversion	ATP synthase A chain	ATP synthase subunit a, chloroplastic OS=Atropa belladonna OX=33113 GN=atpI PE=3 SV=1	C	Energy production and conversion	hypothetical protein C4D60_Mb00t01810 [Musa balbisiana]
Capana00g000799	254	143	42	70	53	27	8.88257	5.17331	1.48541	1.79152	1.91192	1.01425	0.00911362	1.75912	down	[R]	General function prediction only	Molecular Function: acid phosphatase activity (GO:0003993);;	K20728|8.0e-42|bna:106380061|K20728 vegetative storage protein 2 | (RefSeq) vegetative storage protein 2	MAPK signaling pathway - plant (ko04016)	--	--	HAD superfamily, subfamily IIIB (Acid phosphatase)	Acid phosphatase 1 OS=Solanum lycopersicum OX=4081 GN=APS1 PE=2 SV=1	S	Function unknown	PREDICTED: acid phosphatase 1 [Capsicum annuum]
Capana00g000826	254	163	159	117	70	73	11.5943	7.69998	7.49328	3.88384	3.30716	3.64253	2.90037e-06	1.42476	down	--	--	Molecular Function: ATP binding (GO:0005524);; Molecular Function: phosphatidylinositol phosphate kinase activity (GO:0016307);; Molecular Function: metal ion binding (GO:0046872);;	K00921|3.6e-103|nto:104103436|K00921 1-phosphatidylinositol-3-phosphate 5-kinase [EC:2.7.1.150] | (RefSeq) 1-phosphatidylinositol-3-phosphate 5-kinase FAB1B-like isoform X1	Inositol phosphate metabolism (ko00562);; Phosphatidylinositol signaling system (ko04070);; Phagosome (ko04145)	[T]	Signal transduction mechanisms	FYVE zinc finger	1-phosphatidylinositol-3-phosphate 5-kinase FAB1A OS=Arabidopsis thaliana OX=3702 GN=FAB1A PE=2 SV=1	T	Signal transduction mechanisms	1-phosphatidylinositol-3-phosphate 5-kinase FAB1A [Capsicum annuum]
Capana00g000839	1161	1397	1526	556	395	364	41.1622	51.4134	55.8927	14.3788	14.6329	14.1416	1.72341e-38	1.9076	down	--	--	Biological Process: metal ion transport (GO:0030001);; Molecular Function: metal ion binding (GO:0046872);;	--	--	[P]	Inorganic ion transport and metabolism	--	Heavy metal-associated isoprenylated plant protein 34 OS=Arabidopsis thaliana OX=3702 GN=HIPP34 PE=2 SV=1	P	Inorganic ion transport and metabolism	PREDICTED: pro-resilin-like [Capsicum annuum]
Capana00g000845	945	767	742	459	293	253	39.7549	33.4823	32.2195	14.1082	12.8733	11.6406	2.07256e-17	1.57957	down	--	--	Cellular Component: nucleus (GO:0005634);; Biological Process: regulation of transcription, DNA-templated (GO:0006355);; Biological Process: auxin-activated signaling pathway (GO:0009734);;	K14484|3.4e-94|cann:107860977|K14484 auxin-responsive protein IAA | (RefSeq) auxin-responsive protein IAA9-like	Plant hormone signal transduction (ko04075)	--	--	AUX/IAA family	Auxin-responsive protein IAA8 OS=Arabidopsis thaliana OX=3702 GN=IAA8 PE=1 SV=1	K	Transcription	hypothetical protein T459_27819 [Capsicum annuum]
Capana00g000859	192	196	164	102	71	63	0.696217	0.735306	0.614405	0.269913	0.266617	0.246629	5.13566e-12	1.50187	down	--	--	Molecular Function: ATP binding (GO:0005524);;	K10706|1.7e-165|vvi:100855072|K10706 senataxin [EC:3.6.4.-] | (RefSeq) uncharacterized LOC100855072	--	--	--	UvrD/REP helicase N-terminal domain	--	L	Replication, recombination and repair	hypothetical protein BC332_10273 [Capsicum chinense]
Capana00g000860	81	54	43	34	21	4	2.34619	1.61008	1.26976	0.721377	0.613614	0.122503	0.00589312	1.84212	down	[X]	Mobilome: prophages, transposons	Biological Process: mRNA processing (GO:0006397);;	--	--	[R]	General function prediction only	Reverse transcriptase (RNA-dependent DNA polymerase)	Nuclear intron maturase 2, mitochondrial OS=Arabidopsis thaliana OX=3702 GN=NMAT2 PE=1 SV=1	S	Function unknown	PREDICTED: uncharacterized mitochondrial protein ymf11 [Capsicum annuum]
Capana00g000867	5	0	0	810	575	581	0.253848	0	0	37.4896	38.0806	40.3641	2.56181e-44	-7.88592	up	--	--	Cellular Component: integral component of membrane (GO:0016021);;	K23978|2.6e-79|cann:107852645|K23978 isoamyl acetate esterase [EC:3.1.1.112] | (RefSeq) GDSL esterase/lipase At2g38180-like	--	[I]	Lipid transport and metabolism	GDSL-like Lipase/Acylhydrolase family	GDSL esterase/lipase At2g38180 OS=Arabidopsis thaliana OX=3702 GN=At2g38180 PE=2 SV=1	I	Lipid transport and metabolism	PREDICTED: GDSL esterase/lipase At2g38180-like [Capsicum annuum]
Capana00g000868	82	56	53	213	148	142	2.73173	1.94596	1.81619	5.18774	5.15314	5.17869	8.3773e-05	-1.10208	up	--	--	Biological Process: peroxisome organization (GO:0007031);; Cellular Component: integral component of membrane (GO:0016021);;	--	--	--	--	--	Peroxisome biogenesis protein 22 OS=Arabidopsis thaliana OX=3702 GN=PEX22 PE=1 SV=1	S	Function unknown	PREDICTED: peroxisome biogenesis protein 22-like [Capsicum annuum]
Capana00g000873	1083	699	508	170	160	120	25.8702	17.3401	12.5198	2.96565	3.97383	3.1254	9.32712e-14	2.57134	down	[H]	Coenzyme transport and metabolism	Molecular Function: uroporphyrin-III C-methyltransferase activity (GO:0004851);; Cellular Component: chloroplast (GO:0009507);; Biological Process: siroheme biosynthetic process (GO:0019354);; Biological Process: methylation (GO:0032259);; Biological Process: oxidation-reduction process (GO:0055114);;	K02303|1.1e-209|cann:107856759|K02303 uroporphyrin-III C-methyltransferase [EC:2.1.1.107] | (RefSeq) siroheme synthase	Porphyrin and chlorophyll metabolism (ko00860)	[H]	Coenzyme transport and metabolism	Tetrapyrrole (Corrin/Porphyrin) Methylases	S-adenosyl-L-methionine-dependent uroporphyrinogen III methyltransferase, chloroplastic OS=Arabidopsis thaliana OX=3702 GN=UPM1 PE=1 SV=1	H	Coenzyme transport and metabolism	PREDICTED: siroheme synthase [Capsicum annuum]
Capana00g000874	48	27	239	1107	842	675	0.786937	0.46079	4.05394	13.3053	14.4948	12.1644	0.000165301	-2.61556	up	--	--	Biological Process: fucose metabolic process (GO:0006004);; Molecular Function: transferase activity, transferring glycosyl groups (GO:0016757);;	K23280|1.4e-64|zma:103634607|K23280 rhamnogalacturonan I rhamnosyltransferase [EC:2.4.1.351] | (RefSeq) uncharacterized protein LOC103634607	--	--	--	GDP-fucose protein O-fucosyltransferase	O-fucosyltransferase 20 OS=Arabidopsis thaliana OX=3702 GN=OFUT20 PE=1 SV=1	G	Carbohydrate transport and metabolism	PREDICTED: uncharacterized protein At1g04910-like [Capsicum annuum]
Capana00g000875	8094	5377	4870	2599	1756	1783	93.7469	64.6346	58.2255	21.9666	21.2459	22.6145	4.54318e-14	1.84818	down	[G]	Carbohydrate transport and metabolism	Molecular Function: 1,4-alpha-glucan branching enzyme activity (GO:0003844);; Molecular Function: hydrolase activity, hydrolyzing O-glycosyl compounds (GO:0004553);; Biological Process: glycogen biosynthetic process (GO:0005978);; Molecular Function: cation binding (GO:0043169);;	K00700|0.0e+00|cann:107854104|K00700 1,4-alpha-glucan branching enzyme [EC:2.4.1.18] | (RefSeq) 1,4-alpha-glucan-branching enzyme 2-2, chloroplastic/amyloplastic-like	Starch and sucrose metabolism (ko00500)	[G]	Carbohydrate transport and metabolism	Alpha amylase, catalytic domain	1,4-alpha-glucan-branching enzyme 1, chloroplastic/amyloplastic OS=Pisum sativum OX=3888 GN=SBEI PE=1 SV=1	G	Carbohydrate transport and metabolism	PREDICTED: LOW QUALITY PROTEIN: 1,4-alpha-glucan-branching enzyme 2-2, chloroplastic/amyloplastic-like [Capsicum annuum]
Capana00g000880	1076	847	881	510	430	339	38.0142	31.0646	32.14	13.1341	15.8629	13.0888	3.62771e-14	1.39809	down	[O]	Posttranslational modification, protein turnover, chaperones	Molecular Function: GTPase activity (GO:0003924);; Biological Process: nitrogen compound metabolic process (GO:0006807);; Molecular Function: nickel cation binding (GO:0016151);; Biological Process: positive regulation of urease activity (GO:1905182);;	K03189|1.1e-144|cann:107853273|K03189 urease accessory protein | (RefSeq) urease accessory protein G	--	--	--	CobW/HypB/UreG, nucleotide-binding domain	Urease accessory protein G OS=Arabidopsis thaliana OX=3702 GN=UREG PE=2 SV=1	--	--	PREDICTED: urease accessory protein G isoform X1 [Capsicum annuum]
Capana00g000897	26	60	117	446	333	257	0.566895	1.40064	2.71432	7.34313	7.83631	6.34681	8.43973e-05	-2.00453	up	--	--	--	K11838|3.8e-06|nsy:104229842|K11838 ubiquitin carboxyl-terminal hydrolase 7 [EC:3.4.19.12] | (RefSeq) uncharacterized protein LOC104229842	--	--	--	RWP-RK domain	Protein NLP7 OS=Arabidopsis thaliana OX=3702 GN=NLP7 PE=1 SV=2	K	Transcription	PREDICTED: uncharacterized protein LOC107852139 isoform X1 [Capsicum annuum]
Capana00g000898	289	293	323	208	138	124	10.0486	10.5547	11.5951	5.26278	4.98491	4.69971	9.35343e-15	1.22783	down	--	--	Molecular Function: peptidyl-prolyl cis-trans isomerase activity (GO:0003755);; Cellular Component: integral component of membrane (GO:0016021);;	K09571|3.5e-21|mesc:110628515|K09571 FK506-binding protein 4/5 [EC:5.2.1.8] | (RefSeq) peptidyl-prolyl cis-trans isomerase FKBP62-like	--	[O]	Posttranslational modification, protein turnover, chaperones	Tetratricopeptide repeat	Peptidyl-prolyl cis-trans isomerase FKBP42 OS=Arabidopsis thaliana OX=3702 GN=FKBP42 PE=1 SV=1	O	Posttranslational modification, protein turnover, chaperones	PREDICTED: LOW QUALITY PROTEIN: peptidyl-prolyl cis-trans isomerase FKBP42-like [Capsicum annuum]
Capana00g000902	2	4	21	137	152	139	0.052218	0.108583	0.567762	2.60177	4.15375	3.96369	1.11289e-06	-3.49242	up	--	--	Molecular Function: calcium ion binding (GO:0005509);; Molecular Function: ATP binding (GO:0005524);; Cellular Component: integral component of membrane (GO:0016021);; Molecular Function: kinase activity (GO:0016301);; Molecular Function: polysaccharide binding (GO:0030247);;	--	--	--	--	Wall-associated receptor kinase galacturonan-binding	Wall-associated receptor kinase 1 OS=Arabidopsis thaliana OX=3702 GN=WAK1 PE=1 SV=2	T	Signal transduction mechanisms	putative wall-associated receptor kinase 2-like [Capsicum annuum]
Capana00g000909	4	11	4	139	123	105	0.129652	0.418361	0.11831	3.83859	4.8736	4.33723	1.60146e-16	-3.87899	up	--	--	Cellular Component: integral component of membrane (GO:0016021);;	--	--	--	--	Late embryogenesis abundant protein	--	S	Function unknown	PREDICTED: uncharacterized protein LOC107853023 [Capsicum annuum]
Capana00g000910	7	21	16	418	302	268	0.230949	0.791542	0.609586	11.5749	11.9793	11.1557	1.03191e-34	-4.139	up	--	--	Cellular Component: integral component of membrane (GO:0016021);;	--	--	--	--	Late embryogenesis abundant protein	--	S	Function unknown	PREDICTED: uncharacterized protein LOC107853024 [Capsicum annuum]
Capana00g000912	70	261	173	83	55	67	1.26369	4.93451	3.2508	1.10522	1.04168	1.32021	0.0037072	1.51025	down	--	--	--	K14494|5.1e-37|aly:9318362|K14494 DELLA protein | (RefSeq) DELLA protein RGL2	Plant hormone signal transduction (ko04075)	--	--	GRAS domain family	DELLA protein GAIP-B OS=Cucurbita maxima OX=3661 GN=GAIPB PE=2 SV=1	K	Transcription	PREDICTED: DELLA protein RGL2-like [Capsicum annuum]
Capana00g000914	80	54	53	22	20	18	6.53217	4.6065	4.45199	1.30133	1.66074	1.5672	3.4201e-06	1.86315	down	[O]	Posttranslational modification, protein turnover, chaperones	Molecular Function: peptidyl-prolyl cis-trans isomerase activity (GO:0003755);;	K01802|3.7e-49|sly:101268705|K01802 peptidylprolyl isomerase [EC:5.2.1.8] | (RefSeq) FKBP-type peptidyl-prolyl cis-trans isomerase	--	[O]	Posttranslational modification, protein turnover, chaperones	FKBP-type peptidyl-prolyl cis-trans isomerase	Peptidyl-prolyl cis-trans isomerase FKBP13, chloroplastic OS=Arabidopsis thaliana OX=3702 GN=FKBP13 PE=1 SV=2	O	Posttranslational modification, protein turnover, chaperones	PREDICTED: peptidyl-prolyl cis-trans isomerase FKBP13, chloroplastic-like [Capsicum annuum]
Capana00g000926	423	446	243	247	118	158	31.9697	35.0036	18.949	13.6339	9.32991	13.0254	5.84861e-05	1.37476	down	[R]	General function prediction only	--	K08956|9.5e-06|gra:105797721|K08956 AFG3 family protein [EC:3.4.24.-] | (RefSeq) ATP-dependent zinc metalloprotease FTSH 10, mitochondrial	--	[G]	Carbohydrate transport and metabolism	NAD(P)H-binding	Sanguinarine reductase OS=Eschscholzia californica OX=3467 GN=SARED1 PE=1 SV=1	G	Carbohydrate transport and metabolism	hypothetical protein BC332_01702 [Capsicum chinense]
Capana00g000927	158	135	83	57	33	35	13.0378	11.5287	7.08123	3.43798	2.82252	3.10705	6.84578e-07	1.85231	down	[R]	General function prediction only	--	--	--	[G]	Carbohydrate transport and metabolism	--	--	G	Carbohydrate transport and metabolism	PREDICTED: uncharacterized protein At2g37660, chloroplastic-like [Capsicum annuum]
Capana00g000953	124	98	173	387	276	314	3.2294	2.62595	4.62926	7.34095	7.51117	8.9522	0.000159734	-1.03547	up	[R]	General function prediction only	Molecular Function: FAD binding (GO:0071949);;	--	--	--	--	Pyridine nucleotide-disulphide oxidoreductase	--	S	Function unknown	PREDICTED: LOW QUALITY PROTEIN: uncharacterized protein Cbei_0202-like [Capsicum annuum]
Capana00g000958	18	47	68	376	253	250	1.42523	3.90602	5.58677	22.0418	21.2706	21.9805	9.79728e-08	-2.38265	up	--	--	Molecular Function: protein kinase activity (GO:0004672);; Molecular Function: ATP binding (GO:0005524);;	--	--	[T]	Signal transduction mechanisms	--	Receptor like protein kinase S.2 OS=Arabidopsis thaliana OX=3702 GN=LECRKS2 PE=2 SV=2	T	Signal transduction mechanisms	Receptor like protein kinase S.2 [Capsicum chinense]
Capana00g000977	42	40	89	213	165	134	2.16441	2.15527	4.77463	8.09232	8.95043	7.62046	0.00103395	-1.28584	up	--	--	Cellular Component: cellular_component (GO:0005575);; Cellular Component: intracellular (GO:0005622);; Cellular Component: cell (GO:0005623);; Cellular Component: cytoplasm (GO:0005737);; Cellular Component: endoplasmic reticulum (GO:0005783);; Biological Process: response to stress (GO:0006950);; Biological Process: defense response (GO:0006952);; Biological Process: biological_process (GO:00081…	K13459|3.7e-35|ghi:107902903|K13459 disease resistance protein RPS2 | (RefSeq) disease resistance protein At4g27190-like isoform X1	Plant-pathogen interaction (ko04626)	[S]	Function unknown	VAD1 Analog of StAR-related lipid transfer domain	BAG-associated GRAM protein 1 OS=Arabidopsis thaliana OX=3702 GN=BAGP1 PE=1 SV=1	S	Function unknown	PREDICTED: BAG-associated GRAM protein 1-like [Capsicum annuum]
Capana00g000995	106	165	255	616	442	468	3.17516	5.12824	7.89659	13.4914	13.8533	15.377	0.000265966	-1.25537	up	--	--	Cellular Component: cellular_component (GO:0005575);; Cellular Component: intracellular (GO:0005622);; Cellular Component: cell (GO:0005623);; Cellular Component: cytoplasm (GO:0005737);; Cellular Component: endoplasmic reticulum (GO:0005783);; Biological Process: response to stress (GO:0006950);; Biological Process: defense response (GO:0006952);; Biological Process: biological_process (GO:00081…	K23280|3.7e-06|obr:102714008|K23280 rhamnogalacturonan I rhamnosyltransferase [EC:2.4.1.351] | (RefSeq) uncharacterized LOC102714008	--	[S]	Function unknown	C2 domain	BAG-associated GRAM protein 1 OS=Arabidopsis thaliana OX=3702 GN=BAGP1 PE=1 SV=1	S	Function unknown	PREDICTED: BAG-associated GRAM protein 1-like [Capsicum annuum]
Capana00g000999	12	9	5	329	243	260	0.317962	0.241429	0.138302	6.45958	6.80925	7.63721	7.9352e-38	-4.64063	up	--	--	--	--	--	--	--	--	--	S	Function unknown	Protein TAR1 [Capsicum baccatum]
Capana00g001010	44	61	56	124	150	126	2.75044	3.96436	3.60475	5.73418	9.89018	8.72953	0.00233625	-1.06775	up	--	--	Molecular Function: DNA binding (GO:0003677);; Molecular Function: DNA ligase (ATP) activity (GO:0003910);; Molecular Function: ATP binding (GO:0005524);; Biological Process: DNA recombination (GO:0006310);; Biological Process: DNA ligation involved in DNA repair (GO:0051103);;	K10777|4.9e-41|cann:107856564|K10777 DNA ligase 4 [EC:6.5.1.1] | (RefSeq) DNA ligase 4-like	Non-homologous end-joining (ko03450)	[L]	Replication, recombination and repair	--	DNA ligase 4 OS=Arabidopsis thaliana OX=3702 GN=LIG4 PE=1 SV=1	L	Replication, recombination and repair	DNA ligase 4 [Capsicum annuum]
Capana00g001022	272	272	305	0	0	0	23.7241	24.6606	27.4774	0	0	0	2.58506e-22	9.00116	down	--	--	Molecular Function: nucleotide binding (GO:0000166);;	K01537|4.6e-41|cann:107860194|K01537 P-type Ca2+ transporter type 2C [EC:7.2.2.10] | (RefSeq) calcium-transporting ATPase 2, plasma membrane-type-like	--	[P]	Inorganic ion transport and metabolism	Cation transport ATPase (P-type)	Putative calcium-transporting ATPase 7, plasma membrane-type OS=Arabidopsis thaliana OX=3702 GN=ACA7 PE=3 SV=2	P	Inorganic ion transport and metabolism	hypothetical protein T459_06190 [Capsicum annuum]
Capana00g001023	59	96	161	537	407	392	3.16305	5.37662	8.96454	21.1318	22.9452	23.1193	1.73481e-06	-1.78493	up	--	--	Cellular Component: plasma membrane (GO:0005886);;	--	--	--	--	--	--	--	--	putative G2/mitotic-specific cyclin-1-like [Capsicum annuum]
Capana00g001027	137	149	168	126	67	52	2.75954	3.10516	3.48417	1.84745	1.40176	1.13927	1.76659e-05	1.19576	down	[QV]	Secondary metabolites biosynthesis, transport and catabolism;; Defense mechanisms	Molecular Function: monooxygenase activity (GO:0004497);; Molecular Function: iron ion binding (GO:0005506);; Cellular Component: integral component of membrane (GO:0016021);; Molecular Function: oxidoreductase activity, acting on paired donors, with incorporation or reduction of molecular oxygen (GO:0016705);; Molecular Function: heme binding (GO:0020037);;	K17961|1.5e-115|aip:107618159|K17961 trimethyltridecatetraene/dimethylnonatriene synthase [EC:1.14.14.58 1.14.14.59] | (RefSeq) cytochrome P450 82G1	Diterpenoid biosynthesis (ko00904)	[Q]	Secondary metabolites biosynthesis, transport and catabolism	Cytochrome P450	Cytochrome P450 82A4 OS=Glycine max OX=3847 GN=CYP82A4 PE=2 SV=1	Q	Secondary metabolites biosynthesis, transport and catabolism	putative histidine kinase CKI1-like [Capsicum annuum]
Capana00g001028	366	405	504	1529	1003	1015	9.27654	10.656	13.1825	28.3254	26.5963	28.1971	6.63051e-14	-1.19088	up	--	--	Molecular Function: aspartic-type endopeptidase activity (GO:0004190);;	K00924|2.8e-29|atr:18429429|K00924 kinase [EC:2.7.1.-] | (RefSeq) aspartic proteinase-like protein 2	--	[O]	Posttranslational modification, protein turnover, chaperones	Xylanase inhibitor C-terminal	Aspartic proteinase 36 OS=Arabidopsis thaliana OX=3702 GN=A36 PE=1 SV=1	O	Posttranslational modification, protein turnover, chaperones	PREDICTED: aspartic proteinase-like protein 2 [Capsicum annuum]
Capana00g001029	0	0	0	103	52	59	0	0	0	6.07413	4.40973	5.18856	1.3145e-10	-6.73589	up	--	--	Molecular Function: transaminase activity (GO:0008483);;	K22696|2.5e-16|cann:107852061|K22696 protein-lysine N-methyltransferase EEF2KMT [EC:2.1.1.-] | (RefSeq) branched-chain-amino-acid aminotransferase-like protein 1	--	[E]	Amino acid transport and metabolism	--	Branched-chain-amino-acid aminotransferase-like protein 1 OS=Arabidopsis thaliana OX=3702 GN=At3g05190 PE=2 SV=1	E	Amino acid transport and metabolism	PREDICTED: branched-chain-amino-acid aminotransferase-like protein 1 [Capsicum annuum]
Capana00g001030	10	2	14	864	559	596	0.170397	0.035546	0.251272	11.2006	10.3699	11.5937	2.26999e-59	-5.88185	up	[EH]	Amino acid transport and metabolism;; Coenzyme transport and metabolism	Molecular Function: transaminase activity (GO:0008483);;	K22696|8.0e-296|cann:107852061|K22696 protein-lysine N-methyltransferase EEF2KMT [EC:2.1.1.-] | (RefSeq) branched-chain-amino-acid aminotransferase-like protein 1	--	[E]	Amino acid transport and metabolism	Amino-transferase class IV	Branched-chain-amino-acid aminotransferase-like protein 1 OS=Arabidopsis thaliana OX=3702 GN=At3g05190 PE=2 SV=1	E	Amino acid transport and metabolism	PREDICTED: branched-chain-amino-acid aminotransferase-like protein 1 [Capsicum annuum]
Capana00g001031	87	98	81	4	2	3	6.17621	7.27018	5.96585	0.200474	0.115093	0.201723	4.0781e-20	4.93829	down	--	--	--	K20892|1.9e-17|sly:101245650|K20892 beta-arabinofuranosyltransferase [EC:2.4.2.-] | (RefSeq) uncharacterized protein LOC101245650 isoform X1	--	--	--	--	--	--	--	hypothetical protein FXO38_12584 [Capsicum annuum]
Capana00g001033	51	47	63	665	442	399	2.65253	2.53797	3.41108	25.5524	24.3081	22.9897	2.13808e-50	-2.92098	up	--	--	Molecular Function: transcription factor activity, sequence-specific DNA binding (GO:0003700);; Cellular Component: nucleus (GO:0005634);; Molecular Function: sequence-specific DNA binding (GO:0043565);;	K12835|1.2e-25|cmax:111493042|K12835 ATP-dependent RNA helicase DDX42 [EC:3.6.4.13] | (RefSeq) DEAD-box ATP-dependent RNA helicase 24 isoform X1	Spliceosome (ko03040)	--	--	WRKY DNA -binding domain	Probable WRKY transcription factor 75 OS=Arabidopsis thaliana OX=3702 GN=WRKY75 PE=1 SV=1	K	Transcription	PREDICTED: probable WRKY transcription factor 75 [Capsicum annuum]
Capana00g001035	543	507	473	270	236	181	18.2963	17.7349	16.4724	6.64678	8.30386	6.68735	3.40228e-15	1.41297	down	--	--	Molecular Function: molecular_function (GO:0003674);; Molecular Function: nucleic acid binding (GO:0003676);; Molecular Function: RNA binding (GO:0003723);; Molecular Function: catalytic activity (GO:0003824);; Molecular Function: nuclease activity (GO:0004518);; Molecular Function: endonuclease activity (GO:0004519);; Molecular Function: binding (GO:0005488);; Cellular Component: cellular_compon…	K20858|1.0e-31|egu:105046210|K20858 calcium uniporter protein, mitochondrial | (RefSeq) uncharacterized protein LOC105046210	--	--	--	--	Pentatricopeptide repeat-containing protein At4g18975, chloroplastic OS=Arabidopsis thaliana OX=3702 GN=At4g18975 PE=2 SV=2	S	Function unknown	PREDICTED: pentatricopeptide repeat-containing protein At4g18975, chloroplastic-like isoform X1 [Capsicum annuum]
Capana00g001050	1265	881	780	282	245	215	74.4615	53.8461	47.409	12.1092	15.0576	13.8194	8.98656e-18	2.2231	down	[Q]	Secondary metabolites biosynthesis, transport and catabolism	--	K08234|1.2e-85|cann:107852189|K08234 glyoxylase I family protein | (RefSeq) uncharacterized LOC107852189	--	--	--	Glyoxalase/Bleomycin resistance protein/Dioxygenase superfamily	--	S	Function unknown	PREDICTED: uncharacterized protein LOC107852189 [Capsicum annuum]
Capana00g001057	0	0	0	80	48	50	0	0	0	3.18723	2.72494	2.96097	6.86599e-10	-6.53534	up	--	--	--	--	--	--	--	--	--	--	--	hypothetical protein BC332_34292 [Capsicum chinense]
Capana00g001068	0	0	0	70	49	58	0	0	0	1.24424	1.24782	1.55356	6.69032e-10	-6.54292	up	[C]	Energy production and conversion	Molecular Function: acid phosphatase activity (GO:0003993);; Molecular Function: metal ion binding (GO:0046872);;	K22390|5.2e-212|cann:107853485|K22390 acid phosphatase type 7 | (RefSeq) nucleotide pyrophosphatase/phosphodiesterase-like	--	[G]	Carbohydrate transport and metabolism	Calcineurin-like phosphoesterase	Probable inactive purple acid phosphatase 27 OS=Arabidopsis thaliana OX=3702 GN=PAP27 PE=2 SV=1	G	Carbohydrate transport and metabolism	PREDICTED: nucleotide pyrophosphatase/phosphodiesterase-like [Capsicum annuum]
Capana00g001079	82	107	99	26	13	16	5.77429	7.82105	7.25033	1.29679	0.908797	1.19355	7.62898e-15	2.63658	down	--	--	Cellular Component: endoplasmic reticulum (GO:0005783);; Biological Process: lipid transport (GO:0006869);; Molecular Function: lipid binding (GO:0008289);; Cellular Component: plant-type cell wall (GO:0009505);; Biological Process: cuticle development (GO:0042335);; Cellular Component: anchored component of plasma membrane (GO:0046658);; Biological Process: defense response to fungus (GO:0050832…	--	--	--	--	Probable lipid transfer	Non-specific lipid transfer protein GPI-anchored 1 OS=Arabidopsis thaliana OX=3702 GN=LTPG1 PE=2 SV=1	S	Function unknown	Non-specific lipid transfer protein GPI-anchored 1 [Capsicum annuum]
Capana00g001080	172	210	183	1145	721	691	9.02847	11.4653	9.95576	44.0431	39.6746	39.8616	6.89354e-34	-1.8787	up	--	--	Biological Process: mitochondrial fission (GO:0000266);; Cellular Component: mitochondrial outer membrane (GO:0005741);; Cellular Component: integral component of membrane (GO:0016021);; Biological Process: peroxisome fission (GO:0016559);;	K17969|3.6e-91|cann:107852693|K17969 mitochondrial fission 1 protein | (RefSeq) mitochondrial fission 1 protein A-like	--	[M]	Cell wall/membrane/envelope biogenesis	Fis1 C-terminal tetratricopeptide repeat	Mitochondrial fission 1 protein A OS=Arabidopsis thaliana OX=3702 GN=FIS1A PE=1 SV=1	M	Cell wall/membrane/envelope biogenesis	Mitochondrial fission 1 protein B [Capsicum chinense]
Capana00g001093	2	0	0	57	51	35	0.144186	0	0	2.99644	3.78124	2.73636	3.97696e-09	-5.07899	up	--	--	Molecular Function: protein serine/threonine kinase activity (GO:0004674);; Molecular Function: ATP binding (GO:0005524);;	--	--	--	--	Leucine rich repeat	--	T	Signal transduction mechanisms	PREDICTED: putative leucine-rich repeat receptor-like serine/threonine-protein kinase At2g24130, partial [Capsicum annuum]
Capana00g001098	22	6	7	195	92	56	0.407136	0.108483	0.128275	2.64137	1.77192	1.12809	1.20466e-05	-2.76115	up	[T]	Signal transduction mechanisms	Molecular Function: protein kinase activity (GO:0004672);; Molecular Function: ATP binding (GO:0005524);; Cellular Component: integral component of membrane (GO:0016021);;	K13420|1.1e-190|cann:107868391|K13420 LRR receptor-like serine/threonine-protein kinase FLS2 [EC:2.7.11.1] | (RefSeq) probable LRR receptor-like serine/threonine-protein kinase At3g47570	MAPK signaling pathway - plant (ko04016);; Plant-pathogen interaction (ko04626)	--	--	Protein kinase domain	Receptor kinase-like protein Xa21 OS=Oryza sativa subsp. indica OX=39946 GN=XA21 PE=1 SV=1	T	Signal transduction mechanisms	PREDICTED: putative receptor-like protein kinase At3g47110, partial [Capsicum annuum]
Capana00g001129	0	0	2	441	374	258	0	0	0.048936	8.8669	10.7533	7.75987	3.15745e-26	-7.83085	up	--	--	Molecular Function: peroxidase activity (GO:0004601);; Cellular Component: extracellular region (GO:0005576);; Biological Process: response to oxidative stress (GO:0006979);; Molecular Function: heme binding (GO:0020037);; Biological Process: hydrogen peroxide catabolic process (GO:0042744);; Molecular Function: metal ion binding (GO:0046872);;	K00430|7.5e-178|cann:107852613|K00430 peroxidase [EC:1.11.1.7] | (RefSeq) peroxidase 15-like	Phenylpropanoid biosynthesis (ko00940)	--	--	Peroxidase	Peroxidase 15 OS=Ipomoea batatas OX=4120 GN=pod PE=1 SV=1	Q	Secondary metabolites biosynthesis, transport and catabolism	PREDICTED: peroxidase 15-like [Capsicum annuum]
Capana00g001154	372	208	218	97	40	62	6.58469	3.81778	3.97147	1.25086	0.727127	1.19885	1.56799e-09	2.26844	down	--	--	Cellular Component: photosystem II (GO:0009523);; Cellular Component: chloroplast thylakoid membrane (GO:0009535);; Biological Process: photosynthetic electron transport in photosystem II (GO:0009772);; Cellular Component: integral component of membrane (GO:0016021);; Molecular Function: chlorophyll binding (GO:0016168);; Biological Process: protein-chromophore linkage (GO:0018298);; Molecular Fu…	K02704|7.5e-310|cann:13540246|K02704 photosystem II CP47 chlorophyll apoprotein | (RefSeq) psbB, C329_p043; photosystem II CP47 chlorophyll apoprotein	Photosynthesis (ko00195)	--	--	Photosystem II protein	Photosystem II CP47 reaction center protein OS=Atropa belladonna OX=33113 GN=psbB PE=3 SV=1	C	Energy production and conversion	photosystem II 47 kDa protein [Nicotiana tabacum]
Capana00g001159	109	75	94	361	268	250	1.67044	1.19538	1.48759	4.05617	4.31072	4.22434	1.82787e-10	-1.37671	up	[M]	Cell wall/membrane/envelope biogenesis	Molecular Function: protein serine/threonine kinase activity (GO:0004674);; Molecular Function: ATP binding (GO:0005524);; Cellular Component: integral component of membrane (GO:0016021);;	K13420|1.1e-144|cann:107854613|K13420 LRR receptor-like serine/threonine-protein kinase FLS2 [EC:2.7.11.1] | (RefSeq) probable LRR receptor-like serine/threonine-protein kinase At3g47570	MAPK signaling pathway - plant (ko04016);; Plant-pathogen interaction (ko04626)	--	--	Protein kinase domain	Receptor kinase-like protein Xa21 OS=Oryza sativa subsp. indica OX=39946 GN=XA21 PE=1 SV=1	T	Signal transduction mechanisms	PREDICTED: probable LRR receptor-like serine/threonine-protein kinase At3g47570, partial [Capsicum annuum]
Capana00g001160	9	5	4	106	63	75	0.148714	0.070862	0.059439	1.31736	1.10706	1.38671	2.04142e-12	-3.35956	up	--	--	Molecular Function: protein kinase activity (GO:0004672);; Molecular Function: ATP binding (GO:0005524);; Cellular Component: integral component of membrane (GO:0016021);;	K13420|2.2e-115|cann:107868296|K13420 LRR receptor-like serine/threonine-protein kinase FLS2 [EC:2.7.11.1] | (RefSeq) probable LRR receptor-like serine/threonine-protein kinase At3g47570	MAPK signaling pathway - plant (ko04016);; Plant-pathogen interaction (ko04626)	--	--	Leucine rich repeat	Receptor kinase-like protein Xa21 OS=Oryza sativa subsp. indica OX=39946 GN=XA21 PE=1 SV=1	T	Signal transduction mechanisms	PREDICTED: putative leucine-rich repeat receptor-like serine/threonine-protein kinase At2g24130 [Capsicum annuum]
Capana00g001171	146	58	157	906	653	500	3.73014	1.51626	4.12425	16.9215	17.4452	14.0143	1.80587e-08	-2.17832	up	--	--	Cellular Component: integral component of membrane (GO:0016021);;	K15285|1.3e-21|qsu:112003160|K15285 solute carrier family 35, member E3 | (RefSeq) UDP-galactose transporter 1	--	[GE]	Carbohydrate transport and metabolism;; Amino acid transport and metabolism	Triose-phosphate Transporter family	Probable sugar phosphate/phosphate translocator At5g25400 OS=Arabidopsis thaliana OX=3702 GN=At5g25400 PE=2 SV=1	--	--	PREDICTED: probable sugar phosphate/phosphate translocator At5g25400 [Capsicum annuum]
Capana00g001202	219	39	44	1405	1037	1010	7.69084	1.41768	1.596	36.0783	38.1169	38.933	1.39462e-06	-3.04745	up	--	--	Molecular Function: single-stranded DNA endodeoxyribonuclease activity (GO:0000014);; Molecular Function: nucleic acid binding (GO:0003676);; Molecular Function: endoribonuclease activity (GO:0004521);; Biological Process: DNA catabolic process (GO:0006308);; Molecular Function: double-stranded DNA exodeoxyribonuclease activity (GO:0008309);; Molecular Function: T/G mismatch-specific endonuclease…	--	--	--	--	S1/P1 Nuclease	Endonuclease 2 OS=Arabidopsis thaliana OX=3702 GN=ENDO2 PE=1 SV=1	S	Function unknown	Endonuclease 5 [Capsicum annuum]
Capana00g001204	0	0	5	6268	4172	4230	0	0	0.271523	249.871	238.046	252.973	6.23472e-90	-10.6666	up	[T]	Signal transduction mechanisms	Molecular Function: nucleotide binding (GO:0000166);; Molecular Function: molecular_function (GO:0003674);; Molecular Function: binding (GO:0005488);; Cellular Component: cellular_component (GO:0005575);; Cellular Component: cell (GO:0005623);; Cellular Component: plasma membrane (GO:0005886);; Molecular Function: drug binding (GO:0008144);; Cellular Component: membrane (GO:0016020);; Molecular F…	--	--	--	--	Universal stress protein family	--	T	Signal transduction mechanisms	PREDICTED: universal stress protein A-like protein isoform X2 [Capsicum annuum]
Capana00g001211	507	623	677	152	113	111	32.1401	40.9922	44.325	7.03111	7.45068	7.68035	1.44236e-43	2.52369	down	--	--	Molecular Function: iron ion binding (GO:0005506);; Cellular Component: photosystem II (GO:0009523);; Cellular Component: plastid (GO:0009536);; Biological Process: response to herbicide (GO:0009635);; Biological Process: photosynthetic electron transport in photosystem II (GO:0009772);; Cellular Component: integral component of membrane (GO:0016021);; Molecular Function: chlorophyll binding (GO:…	K02703|2.9e-70|aly:32283147|K02703 photosystem II P680 reaction center D1 protein [EC:1.10.3.9] | (RefSeq) psbA, B9N47_pgp099; photosystem II protein D1	Photosynthesis (ko00195)	--	--	Photosynthetic reaction centre protein	Photosystem II protein D1 OS=Aethionema cordifolium OX=434059 GN=psbA PE=3 SV=1	C	Energy production and conversion	photosystem II protein D1 [Morus cathayana]
Capana00g001213	108593	83269	58321	21146	14204	14407	3749.38	2984.17	2078.85	532.937	512.458	544.72	7.07628e-23	2.59136	down	--	--	Molecular Function: calcium ion binding (GO:0005509);; Cellular Component: photosystem II oxygen evolving complex (GO:0009654);; Biological Process: photosynthesis (GO:0015979);; Cellular Component: extrinsic component of membrane (GO:0019898);;	K02717|1.9e-144|cann:107856476|K02717 photosystem II oxygen-evolving enhancer protein 2 | (RefSeq) oxygen-evolving enhancer protein 2, chloroplastic	Photosynthesis (ko00195)	--	--	PsbP	Oxygen-evolving enhancer protein 2, chloroplastic OS=Solanum lycopersicum OX=4081 GN=PSBP PE=2 SV=1	C	Energy production and conversion	PREDICTED: oxygen-evolving enhancer protein 2, chloroplastic [Capsicum annuum]
Capana00g001225	33	18	19	111	126	105	0.476425	0.261277	0.283332	1.17633	1.92003	1.67018	1.38613e-06	-2.00221	up	--	--	--	--	--	--	--	RWP-RK domain	--	K	Transcription	PREDICTED: titin homolog [Capsicum annuum]
Capana00g001227	891	707	414	234	145	160	30.9926	25.5084	14.8563	5.93177	5.25638	6.08144	1.1865e-10	2.15809	down	[V]	Defense mechanisms	Molecular Function: antiporter activity (GO:0015297);; Cellular Component: integral component of membrane (GO:0016021);; Molecular Function: xenobiotic transporter activity (GO:0042910);;	K20456|1.4e-25|smo:SELMODRAFT_417928|K20456 oxysterol-binding protein 1 | (RefSeq) hypothetical protein	--	[R]	General function prediction only	MatE	Protein DETOXIFICATION 42 OS=Arabidopsis thaliana OX=3702 GN=DTX42 PE=2 SV=2	V	Defense mechanisms	MATE efflux family protein 1 [Capsicum annuum]
Capana00g001228	738	563	426	169	140	95	29.0231	22.9684	17.3044	4.84607	5.73829	4.05915	1.42401e-15	2.3534	down	[V]	Defense mechanisms	Molecular Function: antiporter activity (GO:0015297);; Cellular Component: integral component of membrane (GO:0016021);; Molecular Function: xenobiotic transporter activity (GO:0042910);;	K20456|4.2e-42|smo:SELMODRAFT_417928|K20456 oxysterol-binding protein 1 | (RefSeq) hypothetical protein	--	[R]	General function prediction only	MatE	Protein DETOXIFICATION 42 OS=Arabidopsis thaliana OX=3702 GN=DTX42 PE=2 SV=2	V	Defense mechanisms	PREDICTED: LOW QUALITY PROTEIN: protein DETOXIFICATION 42-like [Capsicum annuum]
Capana00g001253	95	118	110	372	254	355	5.90333	7.61115	7.05179	16.8552	16.4383	24.1243	1.92962e-07	-1.33588	up	--	--	Molecular Function: protein kinase activity (GO:0004672);; Molecular Function: ATP binding (GO:0005524);;	K04420|1.8e-46|sot:102600645|K04420 mitogen-activated protein kinase kinase kinase 2 [EC:2.7.11.25] | (RefSeq) mitogen-activated protein kinase kinase kinase YODA-like	--	--	--	--	--	T	Signal transduction mechanisms	hypothetical protein BC332_07117 [Capsicum chinense]
Capana00g001254	3	2	2	219	143	151	0.05893	0.044648	0.022204	3.4266	3.2048	3.55245	5.44175e-25	-5.63407	up	[C]	Energy production and conversion	Biological Process: cytokinin metabolic process (GO:0009690);; Molecular Function: cytokinin dehydrogenase activity (GO:0019139);; Molecular Function: FAD binding (GO:0071949);;	K00279|3.7e-246|cann:107855627|K00279 cytokinin dehydrogenase [EC:1.5.99.12] | (RefSeq) cytokinin dehydrogenase 3-like	Zeatin biosynthesis (ko00908)	[C]	Energy production and conversion	Cytokinin dehydrogenase 1, FAD and cytokinin binding	Cytokinin dehydrogenase 3 OS=Arabidopsis thaliana OX=3702 GN=CKX3 PE=1 SV=1	C	Energy production and conversion	PREDICTED: cytokinin dehydrogenase 3-like [Capsicum annuum]
Capana00g001256	845	702	674	499	371	390	19.1602	16.5238	15.7929	8.26438	8.78235	9.68066	7.96337e-10	1.08196	down	[G]	Carbohydrate transport and metabolism	Cellular Component: integral component of membrane (GO:0016021);; Molecular Function: transmembrane transporter activity (GO:0022857);;	K08193|1.5e-228|cann:107854924|K08193 MFS transporter, ACS family, solute carrier family 17 (sodium-dependent inorganic phosphate cotransporter), other | (RefSeq) probable anion transporter 6, chloroplastic	--	[G]	Carbohydrate transport and metabolism	Major Facilitator Superfamily	Probable anion transporter 6, chloroplastic OS=Arabidopsis thaliana OX=3702 GN=ANTR6 PE=2 SV=1	G	Carbohydrate transport and metabolism	PREDICTED: probable anion transporter 6, chloroplastic [Capsicum annuum]
Capana00g001257	1220	2068	1974	996	650	603	17.1209	30.121	28.5941	10.202	9.52983	9.26689	5.9945e-10	1.50243	down	--	--	Molecular Function: calcium ion binding (GO:0005509);; Cellular Component: integral component of membrane (GO:0016021);; Biological Process: transmembrane transport (GO:0055085);;	--	--	--	--	EF-hand domain pair	Sodium/calcium exchanger NCL2 OS=Oryza sativa subsp. japonica OX=39947 GN=NCL2 PE=2 SV=2	S	Function unknown	PREDICTED: uncharacterized protein LOC107856497 [Capsicum annuum]
Capana00g001259	15	17	20	68	86	45	0.613606	0.760105	0.859288	2.14415	3.89741	2.12222	0.000393538	-1.64089	up	[T]	Signal transduction mechanisms	Molecular Function: protein serine/threonine kinase activity (GO:0004674);; Molecular Function: ATP binding (GO:0005524);; Cellular Component: integral component of membrane (GO:0016021);;	K13420|8.7e-116|cann:107856496|K13420 LRR receptor-like serine/threonine-protein kinase FLS2 [EC:2.7.11.1] | (RefSeq) probable LRR receptor-like serine/threonine-protein kinase At3g47570	MAPK signaling pathway - plant (ko04016);; Plant-pathogen interaction (ko04626)	--	--	Protein tyrosine and serine/threonine kinase	Receptor kinase-like protein Xa21 OS=Oryza sativa subsp. indica OX=39946 GN=XA21 PE=1 SV=1	T	Signal transduction mechanisms	putative LRR receptor-like serine/threonine-protein kinase-like [Capsicum annuum]
Capana00g001263	17078	11074	8471	4297	2714	3069	916.045	616.542	469.065	168.233	152.079	180.237	1.2167e-12	2.12136	down	[J]	Translation, ribosomal structure and biogenesis	Molecular Function: structural constituent of ribosome (GO:0003735);; Cellular Component: ribosome (GO:0005840);; Biological Process: translation (GO:0006412);;	K02899|4.4e-81|cann:107855611|K02899 large subunit ribosomal protein L27 | (RefSeq) 50S ribosomal protein L27, chloroplastic	Ribosome (ko03010)	[J]	Translation, ribosomal structure and biogenesis	Ribosomal L27 protein	50S ribosomal protein L27, chloroplastic OS=Nicotiana tabacum OX=4097 GN=RPL27 PE=1 SV=1	J	Translation, ribosomal structure and biogenesis	PREDICTED: 50S ribosomal protein L27, chloroplastic [Capsicum annuum]
Capana00g001265	0	0	0	354	247	238	0	0	0	6.68173	6.67783	6.73389	2.64318e-19	-8.50771	up	[O]	Posttranslational modification, protein turnover, chaperones	Biological Process: protein folding (GO:0006457);; Molecular Function: unfolded protein binding (GO:0051082);;	K09519|8.8e-193|cann:107854208|K09519 DnaJ homolog subfamily B member 13 | (RefSeq) dnaJ protein homolog 1-like	--	[O]	Posttranslational modification, protein turnover, chaperones	DnaJ C terminal domain	--	O	Posttranslational modification, protein turnover, chaperones	PREDICTED: dnaJ protein homolog 1-like [Capsicum annuum]
Capana00g001292	137	141	177	68	26	42	4.13047	4.42143	5.5286	1.49191	0.809878	1.3929	1.9291e-10	2.01801	down	--	--	--	K13457|4.6e-09|sita:101767283|K13457 disease resistance protein RPM1 | (RefSeq) disease resistance protein RPM1	Plant-pathogen interaction (ko04626)	[T]	Signal transduction mechanisms	--	Cysteine-rich receptor-like protein kinase 45 OS=Arabidopsis thaliana OX=3702 GN=CRK45 PE=1 SV=1	G	Carbohydrate transport and metabolism	hypothetical protein CQW23_22202 [Capsicum baccatum]
Capana00g001306	4990	4027	3206	809	520	509	165.301	138.457	109.633	19.5496	17.9861	18.4634	6.16563e-44	3.00638	down	[G]	Carbohydrate transport and metabolism	Biological Process: carbohydrate metabolic process (GO:0005975);; Molecular Function: intramolecular transferase activity, phosphotransferases (GO:0016868);;	--	--	[G]	Carbohydrate transport and metabolism	Phosphoglucomutase/phosphomannomutase, alpha/beta/alpha domain I	--	G	Carbohydrate transport and metabolism	PREDICTED: phosphoglucosamine mutase-like [Capsicum annuum]
Capana00g001314	253	242	290	208	106	102	9.5883	9.53186	11.3701	5.75714	4.21155	4.23961	4.30385e-08	1.21966	down	--	--	Cellular Component: early endosome (GO:0005769);; Cellular Component: plasma membrane (GO:0005886);; Molecular Function: magnesium ion transmembrane transporter activity (GO:0015095);; Cellular Component: integral component of membrane (GO:0016021);;	K22733|1.4e-120|cann:107856685|K22733 magnesium transporter | (RefSeq) probable magnesium transporter NIPA6	--	[S]	Function unknown	Magnesium transporter NIPA	Probable magnesium transporter NIPA3 OS=Arabidopsis thaliana OX=3702 GN=At1g34470 PE=2 SV=1	P	Inorganic ion transport and metabolism	PREDICTED: probable magnesium transporter NIPA6 isoform X1 [Capsicum annuum]
Capana00g001333	349	33	37	16	28	21	20.4108	1.94775	2.2141	0.649736	1.68515	1.30713	0.00463083	2.56301	down	--	--	--	K14826|2.7e-13|ccaj:109796269|K14826 FK506-binding nuclear protein [EC:5.2.1.8] | (RefSeq) LOW QUALITY PROTEIN: peptidyl-prolyl cis-trans isomerase FKBP43-like	--	--	--	--	--	--	--	hypothetical protein DVH24_006989 [Malus domestica]
Capana00g001336	40	51	49	198	171	112	0.75827	0.996677	0.962339	2.74127	3.3859	2.32437	2.42204e-07	-1.48565	up	--	--	Molecular Function: transcription factor activity, sequence-specific DNA binding (GO:0003700);; Cellular Component: nucleus (GO:0005634);; Biological Process: response to gibberellin (GO:0009739);;	K14494|9.8e-62|bna:106426289|K14494 DELLA protein | (RefSeq) DELLA protein RGL1	Plant hormone signal transduction (ko04075)	--	--	GRAS domain family	Scarecrow-like protein 3 OS=Arabidopsis thaliana OX=3702 GN=SCL3 PE=1 SV=1	K	Transcription	PREDICTED: scarecrow-like protein 3 [Capsicum annuum]
Capana00g001355	10	7	10	359	213	193	0.306511	0.231264	0.314911	8.47539	7.18912	6.82415	8.16657e-36	-4.43749	up	--	--	--	--	--	--	--	--	--	S	Function unknown	Protein TAR1 [Capsicum baccatum]
Capana00g001358	1290	891	800	290	263	211	75.9764	54.4423	48.5928	12.4476	16.1369	13.5613	5.48453e-17	2.20774	down	[Q]	Secondary metabolites biosynthesis, transport and catabolism	--	K08234|1.2e-85|cann:107852189|K08234 glyoxylase I family protein | (RefSeq) uncharacterized LOC107852189	--	--	--	Glyoxalase/Bleomycin resistance protein/Dioxygenase superfamily	--	S	Function unknown	PREDICTED: uncharacterized protein LOC107852189 [Capsicum annuum]
Capana00g001365	11436	5526	3544	1693	998	960	258.932	129.853	82.841	27.971	23.6074	23.7806	2.46236e-10	2.7285	down	--	--	Cellular Component: mitochondrion (GO:0005739);; Cellular Component: chloroplast thylakoid membrane (GO:0009535);; Biological Process: de-etiolation (GO:0009704);; Biological Process: cellular response to calcium ion (GO:0071277);; Biological Process: regulation of stomatal closure (GO:0090333);;	--	--	--	--	--	Calcium sensing receptor, chloroplastic OS=Arabidopsis thaliana OX=3702 GN=CAS PE=1 SV=1	V	Defense mechanisms	PREDICTED: calcium sensing receptor, chloroplastic isoform X1 [Capsicum annuum]
Capana00g001405	2	0	0	614	439	433	0.054239	0	0	12.6575	12.937	13.3819	3.24895e-31	-8.30345	up	--	--	Cellular Component: integral component of membrane (GO:0016021);;	--	--	--	--	--	--	--	--	putative pentatricopeptide repeat-containing protein, mitochondrial-like isoform X1 [Capsicum annuum]
Capana00g001426	2690	1735	1037	601	441	384	43.4299	29.0749	17.2805	7.08332	7.43705	6.77885	3.14369e-09	2.18486	down	--	--	Cellular Component: integral component of membrane (GO:0016021);;	--	--	--	--	--	--	S	Function unknown	PREDICTED: uncharacterized protein LOC107854809 isoform X3 [Capsicum annuum]
Capana00g001427	996	589	326	184	142	151	50.6637	31.1147	17.1145	6.81046	7.53655	8.38997	3.09159e-07	2.21403	down	--	--	Cellular Component: integral component of membrane (GO:0016021);;	--	--	--	--	--	--	S	Function unknown	putative GATA transcription factor 22-like [Capsicum annuum]
Capana00g001441	2620	2014	2088	567	373	403	157.398	125.561	129.469	24.8285	23.3666	26.4686	2.32141e-51	2.593	down	--	--	Biological Process: defense response (GO:0006952);;	--	--	--	--	Pathogenesis-related protein Bet v 1 family	Norbelladine synthase OS=Narcissus pseudonarcissus OX=39639 GN=NBS PE=1 SV=1	S	Function unknown	putative galacturonosyltransferase 6-like [Capsicum annuum]
Capana00g001445	10	9	26	1089	750	1386	0.174946	0.165831	0.51322	15.367	15.1555	29.3325	3.16259e-35	-5.7524	up	[E]	Amino acid transport and metabolism	Molecular Function: carboxy-lyase activity (GO:0016831);; Biological Process: carboxylic acid metabolic process (GO:0019752);; Molecular Function: pyridoxal phosphate binding (GO:0030170);;	K22427|9.7e-280|cann:107854628|K22427 phenylalanine decarboxylase [EC:4.1.1.53] | (RefSeq) histidine decarboxylase-like	Phenylalanine metabolism (ko00360)	[E]	Amino acid transport and metabolism	Pyridoxal-dependent decarboxylase conserved domain	Histidine decarboxylase OS=Solanum lycopersicum OX=4081 GN=HDC PE=2 SV=1	E	Amino acid transport and metabolism	PREDICTED: histidine decarboxylase-like [Capsicum annuum]
Capana00g001449	1410	1253	939	609	349	442	117.62	108.485	80.8404	37.0584	30.3619	40.3276	6.50073e-12	1.6384	down	--	--	--	--	--	--	--	--	--	--	--	hypothetical protein CQW23_33826 [Capsicum baccatum]
Capana00g001450	752	1043	831	312	171	260	59.956	86.301	68.3828	18.1382	14.2139	22.6886	1.10442e-16	2.07822	down	--	--	--	--	--	--	--	--	--	--	--	hypothetical protein E3N88_38814 [Mikania micrantha]
Capana00g001461	12495	10168	8474	6819	4640	4398	390.95	330.226	273.732	155.733	151.687	150.674	1.71356e-10	1.255	down	[E]	Amino acid transport and metabolism	Molecular Function: cysteine synthase activity (GO:0004124);; Biological Process: cysteine biosynthetic process from serine (GO:0006535);;	K01738|4.9e-157|cann:107855629|K01738 cysteine synthase [EC:2.5.1.47] | (RefSeq) CYS1; cysteine synthase, chloroplastic/chromoplastic	Cysteine and methionine metabolism (ko00270);; Sulfur metabolism (ko00920);; Carbon metabolism (ko01200);; Biosynthesis of amino acids (ko01230)	[E]	Amino acid transport and metabolism	Pyridoxal-phosphate dependent enzyme	Cysteine synthase, chloroplastic/chromoplastic OS=Capsicum annuum OX=4072 PE=2 SV=1	E	Amino acid transport and metabolism	Cysteine synthase, chloroplastic/chromoplastic [Capsicum chinense]
Capana00g001507	504	271	176	24	29	8	13.0699	7.30427	4.69998	0.445109	0.786624	0.221261	2.86022e-13	4.05746	down	--	--	--	--	--	--	--	bHLH-MYC and R2R3-MYB transcription factors N-terminal	--	S	Function unknown	PREDICTED: uncharacterized protein LOC107856563 [Capsicum annuum]
Capana00g001526	13	10	24	439	341	271	0.378771	0.284496	0.736823	9.71508	10.7843	9.00025	2.46753e-36	-4.14085	up	--	--	--	--	--	--	--	F-box associated domain	--	S	Function unknown	PREDICTED: uncharacterized protein LOC107856067 [Capsicum annuum]
Capana00g001530	148	102	109	74	61	53	4.66594	3.33155	3.53858	1.70937	2.00315	1.80762	4.41662e-05	1.19116	down	--	--	--	--	--	--	--	--	--	--	--	PREDICTED: proline-rich protein HaeIII subfamily 1-like [Capsicum annuum]
Capana00g001532	121	146	114	1186	911	832	2.18365	2.7355	2.12696	15.6618	17.2085	16.4846	3.10794e-57	-2.65859	up	--	--	Cellular Component: integral component of membrane (GO:0016021);;	--	--	--	--	FBD	F-box/FBD/LRR-repeat protein At1g13570 OS=Arabidopsis thaliana OX=3702 GN=At1g13570 PE=2 SV=1	S	Function unknown	PREDICTED: putative F-box/LRR-repeat protein At4g15060 isoform X1 [Capsicum annuum]
Capana00g001534	299	247	221	0	0	0	15.2665	13.1032	11.675	0	0	0	4.33545e-21	8.84069	down	[J]	Translation, ribosomal structure and biogenesis	Molecular Function: catalytic activity (GO:0003824);; Molecular Function: potassium ion transmembrane transporter activity (GO:0015079);; Cellular Component: integral component of membrane (GO:0016021);;	K03549|1.4e-16|cann:107847962|K03549 KUP system potassium uptake protein | (RefSeq) putative potassium transporter 12	--	[J]	Translation, ribosomal structure and biogenesis	Amidase	Putative potassium transporter 12 OS=Arabidopsis thaliana OX=3702 GN=POT12 PE=1 SV=2	J	Translation, ribosomal structure and biogenesis	hypothetical protein FXO37_36633 [Capsicum annuum]
Capana00g001549	99	39	19	820	599	534	6.47461	2.62193	1.2686	39.3592	41.1718	38.4434	3.28001e-09	-3.20489	up	--	--	Cellular Component: nucleosome (GO:0000786);; Molecular Function: DNA binding (GO:0003677);; Cellular Component: nucleus (GO:0005634);; Molecular Function: protein heterodimerization activity (GO:0046982);;	K11253|1.4e-66|adu:107470357|K11253 histone H3 | (RefSeq) histone H3.2	--	[B]	Chromatin structure and dynamics	Core histone H2A/H2B/H3/H4	Histone H3.2 OS=Arabidopsis thaliana OX=3702 GN=HTR2 PE=1 SV=2	B	Chromatin structure and dynamics	Histone superfamily protein [Theobroma cacao]
Capana00g001573	37	115	86	35	13	17	1.32538	4.35948	3.23595	0.934889	0.495562	0.664887	0.000170292	2.1052	down	--	--	Molecular Function: protein dimerization activity (GO:0046983);;	--	--	--	--	Helix-loop-helix DNA-binding domain	Transcription factor ILR3 OS=Arabidopsis thaliana OX=3702 GN=ILR3 PE=1 SV=1	K	Transcription	PREDICTED: transcription factor ILR3-like [Capsicum annuum]
Capana00g001578	103	99	72	0	0	0	6.16894	6.12108	4.43216	0	0	0	7.06784e-14	7.52719	down	[IQR]	Lipid transport and metabolism;; Secondary metabolites biosynthesis, transport and catabolism;; General function prediction only	Molecular Function: 3-oxoacyl-[acyl-carrier-protein] reductase (NADPH) activity (GO:0004316);; Biological Process: fatty acid biosynthetic process (GO:0006633);; Cellular Component: chloroplast (GO:0009507);; Molecular Function: NAD binding (GO:0051287);; Molecular Function: 3-oxo-glutaryl-[acp] methyl ester reductase activity (GO:0102131);; Molecular Function: 3-oxo-pimeloyl-[acp] methyl ester r…	K00059|3.8e-20|nau:109218902|K00059 3-oxoacyl-[acyl-carrier protein] reductase [EC:1.1.1.100] | (RefSeq) 3-oxoacyl-[acyl-carrier-protein] reductase 4-like	Fatty acid biosynthesis (ko00061);; Biotin metabolism (ko00780);; Fatty acid metabolism (ko01212)	[I]	Lipid transport and metabolism	short chain dehydrogenase	3-oxoacyl-[acyl-carrier-protein] reductase, chloroplastic OS=Cuphea lanceolata OX=3930 GN=CLKR27 PE=2 SV=1	Q	Secondary metabolites biosynthesis, transport and catabolism	hypothetical protein FXO38_08000, partial [Capsicum annuum]
Capana00g001579	540	237	236	181	148	111	24.0841	10.9478	10.8552	5.88027	6.87995	5.39756	0.000570837	1.45211	down	--	--	Cellular Component: endoplasmic reticulum membrane (GO:0005789);; Biological Process: fatty acid biosynthetic process (GO:0006633);; Cellular Component: integral component of membrane (GO:0016021);; Molecular Function: 3-hydroxy-arachidoyl-CoA dehydratase activity (GO:0102343);; Molecular Function: 3-hydroxy-behenoyl-CoA dehydratase activity (GO:0102344);; Molecular Function: 3-hydroxy-lignoceroy…	K10703|9.8e-96|cann:107856569|K10703 very-long-chain (3R)-3-hydroxyacyl-CoA dehydratase [EC:4.2.1.134] | (RefSeq) very-long-chain (3R)-3-hydroxyacyl-CoA dehydratase 2	Fatty acid elongation (ko00062);; Biosynthesis of unsaturated fatty acids (ko01040);; Fatty acid metabolism (ko01212)	[R]	General function prediction only	Protein tyrosine phosphatase-like protein, PTPLA	Very-long-chain (3R)-3-hydroxyacyl-CoA dehydratase PASTICCINO 2A OS=Oryza sativa subsp. japonica OX=39947 GN=PAS2A PE=2 SV=2	I	Lipid transport and metabolism	hypothetical protein BC332_25435 [Capsicum chinense]
Capana00g001588	0	1	0	360	174	301	0	0.034365	0	17.2708	11.9213	21.6426	1.94697e-20	-7.85241	up	[P]	Inorganic ion transport and metabolism	Molecular Function: molecular_function (GO:0003674);; Molecular Function: catalytic activity (GO:0003824);; Biological Process: biological_process (GO:0008150);; Biological Process: metabolic process (GO:0008152);; Biological Process: response to toxic substance (GO:0009636);; Molecular Function: oxidoreductase activity (GO:0016491);; Molecular Function: arsenate reductase activity (GO:0030611);;…	K22547|1.4e-74|cann:107856833|K22547 arsenate reductase [EC:1.20.4.1] | (RefSeq) rhodanese-like domain-containing protein 19, mitochondrial	--	[P]	Inorganic ion transport and metabolism	Rhodanese-like domain	Protein HIGH ARSENIC CONTENT 1, mitochondrial OS=Arabidopsis thaliana OX=3702 GN=HAC1 PE=1 SV=1	P	Inorganic ion transport and metabolism	PREDICTED: rhodanese-like domain-containing protein 19, mitochondrial isoform X1 [Capsicum annuum]
Capana00g001593	642	935	665	193	152	105	13.3433	20.1934	14.287	2.92402	3.30461	2.37727	3.69964e-25	2.58163	down	--	--	--	--	--	--	--	Auxin canalisation	VAN3-binding protein OS=Arabidopsis thaliana OX=3702 GN=VAB PE=1 SV=1	S	Function unknown	PREDICTED: VAN3-binding protein-like isoform X1 [Capsicum annuum]
Capana00g001601	172	108	93	92	62	65	3.35834	2.19025	1.86176	1.30657	1.25767	1.38203	0.00391731	1.03428	down	[G]	Carbohydrate transport and metabolism	Molecular Function: polygalacturonase activity (GO:0004650);; Biological Process: carbohydrate metabolic process (GO:0005975);;	K01213|1.3e-191|nto:104086615|K01213 galacturan 1,4-alpha-galacturonidase [EC:3.2.1.67] | (RefSeq) probable polygalacturonase At1g80170	Pentose and glucuronate interconversions (ko00040)	--	--	Glycosyl hydrolases family 28	Probable polygalacturonase At1g80170 OS=Arabidopsis thaliana OX=3702 GN=At1g80170 PE=1 SV=1	G	Carbohydrate transport and metabolism	PREDICTED: probable polygalacturonase At1g80170 [Capsicum annuum]
Capana00g001627	41	81	53	1	0	0	0.391407	0.81173	0.527528	0.002169	0	0	1.64388e-11	6.27666	down	--	--	Molecular Function: ADP binding (GO:0043531);;	K15078|1.4e-83|tcc:18614561|K15078 structure-specific endonuclease subunit SLX1 [EC:3.6.1.-] | (RefSeq) putative disease resistance protein RGA3	--	--	--	NB-ARC domain	--	T	Signal transduction mechanisms	PREDICTED: putative disease resistance protein RGA3 [Capsicum annuum]
Capana00g001632	225	126	89	52	19	29	14.0635	8.13342	5.69879	2.35896	1.2172	1.9294	1.13704e-06	2.38417	down	--	--	--	K21596|1.8e-06|nta:107794376|K21596 calmodulin-binding transcription activator | (RefSeq) uncharacterized LOC107794376	--	--	--	--	F-box protein CPR1 OS=Arabidopsis thaliana OX=3702 GN=CPR1 PE=1 SV=2	--	--	putative pentatricopeptide repeat-containing protein-like [Capsicum annuum]
Capana00g001635	124	231	168	111	93	78	4.9283	9.57324	6.91734	3.2428	3.882	3.40761	0.000441011	1.14368	down	--	--	--	K03798|5.7e-28|jcu:105644071|K03798 cell division protease FtsH [EC:3.4.24.-] | (RefSeq) ATP-dependent zinc metalloprotease FTSH 6, chloroplastic	--	[R]	General function prediction only	PPR repeat family	Pentatricopeptide repeat-containing protein At2g27610 OS=Arabidopsis thaliana OX=3702 GN=PCMP-H60 PE=2 SV=1	S	Function unknown	hypothetical protein CQW23_31398 [Capsicum baccatum]
Capana00g001636	143	289	367	176	132	92	5.29053	11.157	14.1076	4.76266	5.1107	3.7468	0.00186268	1.25586	down	--	--	--	K06180|4.1e-56|sind:105165964|K06180 23S rRNA pseudouridine1911/1915/1917 synthase [EC:5.4.99.23] | (RefSeq) pentatricopeptide repeat-containing protein At1g20230 isoform X1	--	[R]	General function prediction only	PPR repeat	Pentatricopeptide repeat-containing protein At4g02750 OS=Arabidopsis thaliana OX=3702 GN=PCMP-H24 PE=3 SV=1	S	Function unknown	hypothetical protein CQW23_29183 [Capsicum baccatum]
Capana00g001638	344	671	667	1983	1468	1351	4.81732	9.77179	9.66157	20.3088	21.5201	20.7626	2.83565e-05	-1.22739	up	--	--	Molecular Function: protein binding (GO:0005515);;	K14515|1.2e-243|cann:107855207|K14515 EIN3-binding F-box protein | (RefSeq) EIN3-binding F-box protein 1-like	MAPK signaling pathway - plant (ko04016);; Plant hormone signal transduction (ko04075)	[R]	General function prediction only	Leucine Rich repeat	EIN3-binding F-box protein 1 OS=Arabidopsis thaliana OX=3702 GN=EBF1 PE=1 SV=1	S	Function unknown	PREDICTED: EIN3-binding F-box protein 1-like [Capsicum annuum]
Capana00g001649	675	701	822	632	354	361	17.9272	19.3396	22.5582	12.2612	9.82873	10.482	7.32671e-10	1.0025	down	--	--	Molecular Function: antiporter activity (GO:0015297);; Cellular Component: integral component of membrane (GO:0016021);; Molecular Function: xenobiotic transporter activity (GO:0042910);;	K03327|5.2e-166|cann:107852775|K03327 multidrug resistance protein, MATE family | (RefSeq) protein DETOXIFICATION 29-like	--	[R]	General function prediction only	MatE	Protein DETOXIFICATION 31 OS=Arabidopsis thaliana OX=3702 GN=DTX31 PE=2 SV=1	V	Defense mechanisms	PREDICTED: protein DETOXIFICATION 29-like [Capsicum annuum]
Capana00g001653	2367	2323	2781	346	252	270	28.9019	29.4362	35.0487	3.0804	3.21218	3.60279	9.91281e-135	3.36397	down	[O]	Posttranslational modification, protein turnover, chaperones	Molecular Function: serine-type endopeptidase activity (GO:0004252);;	K15333|9.2e-83|nsy:104224633|K15333 tRNA guanosine-2'-O-methyltransferase [EC:2.1.1.34] | (RefSeq) uncharacterized protein LOC104224633	--	--	--	Subtilase family	Subtilisin-like protease SBT3 OS=Solanum lycopersicum OX=4081 GN=sbt3 PE=1 SV=1	O	Posttranslational modification, protein turnover, chaperones	PREDICTED: subtilisin-like protease SBT1.9 [Capsicum annuum]
Capana00g001656	352	284	183	43	24	40	17.3327	14.4824	9.29463	1.51379	1.18918	2.12004	1.71285e-16	3.14336	down	--	--	Molecular Function: protein binding (GO:0005515);;	--	--	--	--	MATH domain	MATH domain and coiled-coil domain-containing protein At3g58250 OS=Arabidopsis thaliana OX=3702 GN=At3g58250 PE=4 SV=2	D	Cell cycle control, cell division, chromosome partitioning	hypothetical protein CQW23_08470 [Capsicum baccatum]
Capana00g001662	2370	2347	1327	1058	1190	1106	73.8941	75.9331	42.6913	24.0707	38.7527	37.7485	0.00183205	1.06566	down	[HC]	Coenzyme transport and metabolism;; Energy production and conversion	Molecular Function: oxidoreductase activity (GO:0016491);;	K20784|2.4e-34|vcn:VOLCADRAFT_106094|K20784 arabinosyltransferase [EC:2.4.2.-] | (RefSeq) hypothetical protein	Other types of O-glycan biosynthesis (ko00514)	--	--	Oxidoreductase NAD-binding domain	Fruit protein pKIWI502 OS=Actinidia deliciosa OX=3627 GN=pKIWI502 PE=2 SV=1	--	--	PREDICTED: fruit protein pKIWI502 isoform X2 [Capsicum annuum]
Capana00g001692	11	0	0	92	54	46	0.421353	0	0	2.72031	2.25718	2.00557	0.00538665	-3.06487	up	[O]	Posttranslational modification, protein turnover, chaperones	Molecular Function: ATP binding (GO:0005524);; Biological Process: cell division (GO:0051301);;	K14571|8.5e-109|cann:107876285|K14571 ribosome biogenesis ATPase | (RefSeq) cell division control protein 48 homolog C-like	Ribosome biogenesis in eukaryotes (ko03008)	[O]	Posttranslational modification, protein turnover, chaperones	ATPase family associated with various cellular activities (AAA)	Cell division control protein 48 homolog C OS=Arabidopsis thaliana OX=3702 GN=CDC48C PE=2 SV=2	O	Posttranslational modification, protein turnover, chaperones	Cell division control protein 48 -like protein C [Capsicum annuum]
Capana00g001698	95	83	79	11	15	13	2.68399	2.42015	2.28399	0.224175	0.439774	0.396992	1.55763e-13	2.901	down	--	--	Cellular Component: photosystem II (GO:0009523);; Biological Process: photosynthetic electron transport in photosystem II (GO:0009772);; Cellular Component: integral component of membrane (GO:0016021);; Molecular Function: chlorophyll binding (GO:0016168);; Biological Process: protein-chromophore linkage (GO:0018298);; Molecular Function: electron transporter, transferring electrons within the cy…	K02705|4.5e-188|cann:13540205|K02705 photosystem II CP43 chlorophyll apoprotein | (RefSeq) psbC, C329_p072; photosystem II CP43 chlorophyll apoprotein	Photosynthesis (ko00195)	--	--	Photosystem II protein	Photosystem II CP43 reaction center protein OS=Solanum tuberosum OX=4113 GN=psbC PE=3 SV=1	C	Energy production and conversion	hypothetical protein [Capsicum annuum]
Capana00g001709	0	0	0	75	63	52	0	0	0	1.10066	1.30937	1.12867	2.92852e-10	-6.63533	up	--	--	Cellular Component: integral component of membrane (GO:0016021);;	K21435|4.8e-18|var:108322980|K21435 ankyrin repeat domain-containing protein 6 | (RefSeq) ankyrin repeat-containing protein At3g12360-like	--	[R]	General function prediction only	Ankyrin repeats (3 copies)	--	S	Function unknown	hypothetical protein BC332_03024 [Capsicum chinense]
Capana00g001710	0	0	0	53	52	32	0	0	0	0.78768	1.09861	0.702858	1.36637e-08	-6.18502	up	--	--	Molecular Function: protein binding (GO:0005515);;	K21435|2.9e-15|var:108322980|K21435 ankyrin repeat domain-containing protein 6 | (RefSeq) ankyrin repeat-containing protein At3g12360-like	--	[R]	General function prediction only	Ankyrin repeats (3 copies)	--	S	Function unknown	PREDICTED: ankyrin-1-like [Capsicum annuum]
Capana00g001711	316	229	140	90	47	26	13.2695	9.99859	6.08433	2.74168	2.0529	1.15595	3.21361e-07	2.35376	down	--	--	Biological Process: regulation of cyclin-dependent protein serine/threonine kinase activity (GO:0000079);; Molecular Function: protein kinase binding (GO:0019901);;	K01255|2.1e-27|mng:MNEG_4524|K01255 leucyl aminopeptidase [EC:3.4.11.1] | (RefSeq) leucyl aminopeptidase	Glutathione metabolism (ko00480)	[R]	General function prediction only	Cyclin	Cyclin-U4-1 OS=Arabidopsis thaliana OX=3702 GN=CYCU4-1 PE=1 SV=1	D	Cell cycle control, cell division, chromosome partitioning	PREDICTED: cyclin-U4-1-like [Capsicum annuum]
Capana00g001715	41	40	38	32	13	20	0.840876	0.845348	0.810718	0.470697	0.274347	0.446922	0.00651915	1.14806	down	[M]	Cell wall/membrane/envelope biogenesis	Molecular Function: protein serine/threonine kinase activity (GO:0004674);; Molecular Function: ATP binding (GO:0005524);;	K01534|1.5e-72|var:108330779|K01534 Zn2+/Cd2+-exporting ATPase [EC:7.2.2.12 7.2.2.21] | (RefSeq) cadmium/zinc-transporting ATPase HMA3-like	--	[T]	Signal transduction mechanisms	Protein kinase domain	Receptor-like cytosolic serine/threonine-protein kinase RBK2 OS=Arabidopsis thaliana OX=3702 GN=RBK2 PE=1 SV=1	T	Signal transduction mechanisms	PREDICTED: receptor-like cytosolic serine/threonine-protein kinase RBK2 [Capsicum annuum]
Capana00g001727	1131	361	203	82	36	42	9.7093	3.21235	1.79998	0.509042	0.317899	0.389287	9.22993e-09	3.53771	down	--	--	Molecular Function: catalytic activity (GO:0003824);; Biological Process: carbohydrate metabolic process (GO:0005975);; Molecular Function: carbohydrate binding (GO:0030246);;	K18195|0.0e+00|pxb:103956155|K18195 rhamnogalacturonan endolyase [EC:4.2.2.23] | (RefSeq) uncharacterized protein LOC103956155 isoform X1	--	--	--	Rhamnogalacturonate lyase family	--	S	Function unknown	hypothetical protein F0562_035739 [Nyssa sinensis]
Capana00g001730	1215	2333	1752	26	25	7	35.198	70.1406	52.4098	0.540486	0.734159	0.213449	1.76624e-58	6.6374	down	--	--	Cellular Component: integral component of membrane (GO:0016021);;	--	--	--	--	Family of unknown function (DUF716)	--	S	Function unknown	PREDICTED: transmembrane protein 45B-like isoform X1 [Capsicum annuum]
Capana00g001744	41	68	68	0	0	0	1.21419	2.06172	2.0794	0	0	0	2.74882e-11	6.94462	down	--	--	Biological Process: immune system process (GO:0002376);; Cellular Component: cellular_component (GO:0005575);; Cellular Component: intracellular (GO:0005622);; Cellular Component: cell (GO:0005623);; Cellular Component: cytoplasm (GO:0005737);; Cellular Component: plasma membrane (GO:0005886);; Biological Process: response to stress (GO:0006950);; Biological Process: defense response (GO:0006952)…	K13457|3.4e-15|qsu:112036386|K13457 disease resistance protein RPM1 | (RefSeq) disease resistance protein RPM1-like	Plant-pathogen interaction (ko04626)	[T]	Signal transduction mechanisms	--	Putative disease resistance RPP13-like protein 3 OS=Arabidopsis thaliana OX=3702 GN=RPP13L3 PE=3 SV=1	T	Signal transduction mechanisms	hypothetical protein T459_35406 [Capsicum annuum]
Capana00g001756	9	4	25	96	87	70	0.116412	0.05414	0.35678	1.00645	1.30234	1.09285	0.000187072	-2.3518	up	[T]	Signal transduction mechanisms	Molecular Function: protein kinase activity (GO:0004672);; Molecular Function: ATP binding (GO:0005524);; Cellular Component: integral component of membrane (GO:0016021);;	K13420|4.0e-196|cann:107868391|K13420 LRR receptor-like serine/threonine-protein kinase FLS2 [EC:2.7.11.1] | (RefSeq) probable LRR receptor-like serine/threonine-protein kinase At3g47570	MAPK signaling pathway - plant (ko04016);; Plant-pathogen interaction (ko04626)	--	--	Protein kinase domain	Receptor kinase-like protein Xa21 OS=Oryza sativa subsp. indica OX=39946 GN=XA21 PE=1 SV=1	T	Signal transduction mechanisms	PREDICTED: putative receptor-like protein kinase At3g47110, partial [Capsicum annuum]
Capana00g001762	9	8	11	84	37	33	0.145937	0.142515	0.201072	1.10655	0.687889	0.657373	5.91537e-05	-2.048	up	[T]	Signal transduction mechanisms	Molecular Function: protein serine/threonine kinase activity (GO:0004674);; Molecular Function: ATP binding (GO:0005524);; Cellular Component: integral component of membrane (GO:0016021);;	K13420|1.0e-215|cann:107853380|K13420 LRR receptor-like serine/threonine-protein kinase FLS2 [EC:2.7.11.1] | (RefSeq) probable LRR receptor-like serine/threonine-protein kinase At3g47570	MAPK signaling pathway - plant (ko04016);; Plant-pathogen interaction (ko04626)	--	--	Protein kinase domain	Receptor kinase-like protein Xa21 OS=Oryza sativa subsp. indica OX=39946 GN=XA21 PE=1 SV=1	T	Signal transduction mechanisms	PREDICTED: probable LRR receptor-like serine/threonine-protein kinase At3g47570 [Capsicum annuum]
Capana00g001767	80	58	84	39	21	15	0.698201	0.523066	0.758219	0.245203	0.193059	0.13634	1.47185e-06	1.84238	down	[T]	Signal transduction mechanisms	Molecular Function: protein kinase activity (GO:0004672);; Molecular Function: ATP binding (GO:0005524);;	K08286|1.5e-232|tcc:18598189|K08286 protein-serine/threonine kinase [EC:2.7.11.-] | (RefSeq) serine/threonine-protein kinase KIPK	--	[R]	General function prediction only	Protein kinase domain	Serine/threonine-protein kinase KIPK2 OS=Arabidopsis thaliana OX=3702 GN=KIPK2 PE=1 SV=1	T	Signal transduction mechanisms	PREDICTED: serine/threonine-protein kinase KIPK-like [Capsicum annuum]
Capana00g001769	701	526	645	2042	1442	1502	5.34556	4.16446	5.07501	11.3697	11.4968	12.548	2.15041e-12	-1.13655	up	--	--	Cellular Component: integral component of membrane (GO:0016021);;	K19525|0.0e+00|cann:107853383|K19525 vacuolar protein sorting-associated protein 13A/C | (RefSeq) uncharacterized LOC107853383	--	[U]	Intracellular trafficking, secretion, and vesicular transport	Vacuolar protein sorting-associated protein 62	--	U	Intracellular trafficking, secretion, and vesicular transport	Calcium-dependent lipid-binding family protein isoform 3 [Capsicum annuum]
Capana00g001776	437	775	949	34	14	14	5.67792	10.4534	12.7376	0.320708	0.177735	0.190916	1.50355e-41	5.31763	down	[M]	Cell wall/membrane/envelope biogenesis	Molecular Function: protein kinase activity (GO:0004672);; Molecular Function: ATP binding (GO:0005524);;	K14510|3.8e-171|atr:18441414|K14510 serine/threonine-protein kinase CTR1 [EC:2.7.11.1] | (RefSeq) serine/threonine-protein kinase CTR1 isoform X1	MAPK signaling pathway - plant (ko04016);; Plant hormone signal transduction (ko04075)	[T]	Signal transduction mechanisms	Ethylene-responsive protein kinase Le-CTR1	Serine/threonine-protein kinase CTR1 OS=Arabidopsis thaliana OX=3702 GN=CTR1 PE=1 SV=1	T	Signal transduction mechanisms	PREDICTED: serine/threonine-protein kinase CTR1 [Capsicum annuum]
Capana00g001778	0	10	5	154	85	62	0	0.470135	0.223088	5.28403	4.16274	3.17655	2.40221e-07	-3.69408	up	--	--	Cellular Component: integral component of membrane (GO:0016021);; Molecular Function: kinase activity (GO:0016301);;	--	--	--	--	Leucine rich repeat N-terminal domain	--	S	Function unknown	hypothetical protein FXO38_27220 [Capsicum annuum]
Capana00g001779	20	28	36	397	275	226	0.264819	0.400738	0.502367	4.00528	3.97051	3.41112	1.60204e-29	-3.09596	up	--	--	Cellular Component: integral component of membrane (GO:0016021);; Molecular Function: kinase activity (GO:0016301);;	K13466|1.5e-07|jcu:105644937|K13466 EIX receptor 1/2 | (RefSeq) LRR receptor-like serine/threonine-protein kinase GSO2	Plant-pathogen interaction (ko04626)	--	--	Leucine rich repeat	Receptor-like protein EIX2 OS=Solanum lycopersicum OX=4081 GN=EIX2 PE=1 SV=2	S	Function unknown	putative LRR receptor-like serine/threonine-protein kinase-like isoform 2 [Capsicum annuum]
Capana00g001797	0	0	0	96	58	77	0	0	0	2.04341	1.77353	2.45632	4.17872e-11	-6.86174	up	--	--	--	--	--	--	--	--	--	--	--	hypothetical protein CQW23_34413 [Capsicum baccatum]
Capana00g001811	3	5	0	74	40	34	0.07084	0.125834	0	1.57852	1.21456	1.08265	3.93319e-07	-3.58978	up	--	--	--	--	--	--	--	--	--	--	--	hypothetical protein CQW23_34413 [Capsicum baccatum]
Capana00g001827	803	597	463	408	252	261	37.4508	28.9166	22.2871	13.894	12.2661	13.3234	1.70894e-06	1.29818	down	--	--	Biological Process: regulation of abscisic acid-activated signaling pathway (GO:0009787);; Biological Process: negative regulation of photomorphogenesis (GO:0010100);; Cellular Component: integral component of membrane (GO:0016021);;	--	--	--	--	--	Protein SHORT HYPOCOTYL IN WHITE LIGHT 1 OS=Arabidopsis thaliana OX=3702 GN=SHW1 PE=1 SV=1	S	Function unknown	PREDICTED: uncharacterized protein LOC107856064 [Capsicum annuum]
Capana00g001841	901	656	697	326	268	241	52.6782	39.8436	42.0488	13.8834	16.3487	15.4057	9.11008e-17	1.69049	down	--	--	--	--	--	--	--	--	--	--	--	hypothetical protein FXO37_35049, partial [Capsicum annuum]
Capana00g001855	123	87	86	28	15	23	6.9781	5.10509	5.00658	1.14824	0.893593	1.40783	7.47224e-11	2.39912	down	--	--	--	--	--	--	--	--	--	--	--	PREDICTED: uncharacterized protein LOC107855708 isoform X2 [Capsicum annuum]
Capana00g001859	2	0	8	1663	1208	1182	0.058147	0	0.293675	43.9194	45.6602	46.8107	8.45487e-76	-8.12788	up	[G]	Carbohydrate transport and metabolism	Molecular Function: channel activity (GO:0015267);; Cellular Component: integral component of membrane (GO:0016021);;	K09873|4.3e-133|cann:107855209|K09873 aquaporin TIP | (RefSeq) aquaporin TIP1-1	--	[G]	Carbohydrate transport and metabolism	Major intrinsic protein	Aquaporin TIP1-1 OS=Arabidopsis thaliana OX=3702 GN=TIP1-1 PE=1 SV=1	G	Carbohydrate transport and metabolism	PREDICTED: aquaporin TIP1-1 [Capsicum annuum]
Capana00g001861	193	45	52	48	25	21	6.71819	1.61358	1.85949	1.21788	0.879135	0.773932	0.00658519	1.84032	down	[P]	Inorganic ion transport and metabolism	Molecular Function: carbonate dehydratase activity (GO:0004089);; Molecular Function: zinc ion binding (GO:0008270);;	K01674|2.9e-140|cann:107855211|K01674 carbonic anhydrase [EC:4.2.1.1] | (RefSeq) alpha carbonic anhydrase 7-like	Nitrogen metabolism (ko00910)	[R]	General function prediction only	Eukaryotic-type carbonic anhydrase	Alpha carbonic anhydrase 7 OS=Arabidopsis thaliana OX=3702 GN=ACA7 PE=2 SV=1	P	Inorganic ion transport and metabolism	Alpha carbonic anhydrase 7 [Capsicum baccatum]
Capana00g001863	40758	9870	4518	1256	797	769	769.994	193.537	88.1182	17.3134	15.7216	15.9042	1.01235e-10	4.29735	down	--	--	Cellular Component: cellular_component (GO:0005575);; Cellular Component: cell wall (GO:0005618);; Cellular Component: cell (GO:0005623);; Biological Process: biological_process (GO:0008150);; Biological Process: plant-type cell wall organization (GO:0009664);; Biological Process: cellular process (GO:0009987);; Biological Process: cellular component organization (GO:0016043);; Cellular Component…	--	--	--	--	Pollen protein Ole e 1 like	Proline-rich protein 4 OS=Arabidopsis thaliana OX=3702 GN=PRP4 PE=2 SV=1	S	Function unknown	PREDICTED: proline-rich protein 4-like [Capsicum annuum]
Capana00g001876	194	137	147	105	72	53	3.89414	2.84762	3.04759	1.53056	1.50428	1.15789	1.90078e-06	1.33897	down	--	--	Molecular Function: protein binding (GO:0005515);;	K20241|3.5e-93|bvg:104892582|K20241 WD repeat-containing protein 44 | (RefSeq) hypothetical protein	--	[S]	Function unknown	WD domain, G-beta repeat	--	S	Function unknown	PREDICTED: WD repeat-containing protein 44-like isoform X1 [Capsicum annuum]
Capana00g001879	570	1142	1349	6024	4320	3933	5.52014	11.4794	13.4924	42.6049	43.7407	41.7315	2.41881e-09	-1.91957	up	[T]	Signal transduction mechanisms	Molecular Function: protein kinase activity (GO:0004672);; Molecular Function: ATP binding (GO:0005524);;	K13416|6.2e-68|zju:107427532|K13416 brassinosteroid insensitive 1-associated receptor kinase 1 [EC:2.7.10.1 2.7.11.1] | (RefSeq) dual specificity protein kinase zakA-like	MAPK signaling pathway - plant (ko04016);; Plant hormone signal transduction (ko04075);; Plant-pathogen interaction (ko04626)	[T]	Signal transduction mechanisms	Protein kinase domain	Receptor like protein kinase S.2 OS=Arabidopsis thaliana OX=3702 GN=LECRKS2 PE=2 SV=2	T	Signal transduction mechanisms	PREDICTED: receptor like protein kinase S.2 [Capsicum annuum]
Capana00g001883	1276	642	374	380	274	291	19.7218	10.2974	5.95431	4.2848	4.42202	4.90902	0.00125102	1.51247	down	[P]	Inorganic ion transport and metabolism	Molecular Function: inorganic phosphate transmembrane transporter activity (GO:0005315);; Biological Process: phosphate ion transport (GO:0006817);; Cellular Component: integral component of membrane (GO:0016021);;	K14640|0.0e+00|cann:107854193|K14640 solute carrier family 20 (sodium-dependent phosphate transporter) | (RefSeq) inorganic phosphate transporter 2-1, chloroplastic	--	[P]	Inorganic ion transport and metabolism	Phosphate transporter family	Inorganic phosphate transporter 2-1, chloroplastic OS=Arabidopsis thaliana OX=3702 GN=PHT2-1 PE=1 SV=1	P	Inorganic ion transport and metabolism	PREDICTED: inorganic phosphate transporter 2-1, chloroplastic [Capsicum annuum]
Capana00g001888	47	53	57	239	156	144	3.34876	3.9251	4.16768	12.435	11.593	11.2044	4.20039e-11	-1.48057	up	--	--	--	K20892|9.7e-17|sly:101245650|K20892 beta-arabinofuranosyltransferase [EC:2.4.2.-] | (RefSeq) uncharacterized protein LOC101245650 isoform X1	--	--	--	--	--	--	--	hypothetical protein FXO38_12584 [Capsicum annuum]
Capana00g001895	69	35	88	1027	643	653	2.67109	1.38381	3.54987	29.3723	26.3001	28.0002	6.6781e-24	-3.26242	up	[O]	Posttranslational modification, protein turnover, chaperones	Molecular Function: molecular_function (GO:0003674);; Molecular Function: catalytic activity (GO:0003824);; Molecular Function: glutathione transferase activity (GO:0004364);; Molecular Function: protein binding (GO:0005515);; Cellular Component: cellular_component (GO:0005575);; Cellular Component: intracellular (GO:0005622);; Cellular Component: cell (GO:0005623);; Cellular Component: cytoplasm…	K00799|1.5e-129|cann:107854335|K00799 glutathione S-transferase [EC:2.5.1.18] | (RefSeq) glutathione S-transferase U10-like	Glutathione metabolism (ko00480)	[O]	Posttranslational modification, protein turnover, chaperones	Glutathione S-transferase, N-terminal domain	Glutathione S-transferase U10 OS=Arabidopsis thaliana OX=3702 GN=GSTU10 PE=2 SV=1	O	Posttranslational modification, protein turnover, chaperones	PREDICTED: glutathione S-transferase U10-like [Capsicum annuum]
Capana00g001901	369	239	304	157	139	138	2.20419	1.48258	1.87685	0.684435	0.86401	0.898614	6.0641e-07	1.31184	down	--	--	Molecular Function: motor activity (GO:0003774);; Molecular Function: actin binding (GO:0003779);; Molecular Function: ATP binding (GO:0005524);; Biological Process: actin filament organization (GO:0007015);; Cellular Component: myosin complex (GO:0016459);;	K10357|0.0e+00|cann:107855568|K10357 myosin V | (RefSeq) myosin-12	--	[Z]	Cytoskeleton	Myosin head (motor domain)	Myosin-12 OS=Arabidopsis thaliana OX=3702 GN=XI-F PE=2 SV=1	Z	Cytoskeleton	Myosin-12 [Capsicum annuum]
Capana00g001910	1	0	0	617	435	410	0.011953	0	0	21.2257	21.4341	21.1549	1.4829e-27	-8.67673	up	--	--	Molecular Function: molecular_function (GO:0003674);; Molecular Function: nucleic acid binding (GO:0003676);; Molecular Function: RNA binding (GO:0003723);; Molecular Function: catalytic activity (GO:0003824);; Molecular Function: nuclease activity (GO:0004518);; Molecular Function: endonuclease activity (GO:0004519);; Molecular Function: binding (GO:0005488);; Cellular Component: cellular_compon…	K22262|1.2e-10|qsu:112034235|K22262 WD repeat and FYVE domain-containing protein 3 | (RefSeq) protein SPIRRIG	--	[R]	General function prediction only	--	Pentatricopeptide repeat-containing protein At1g71490 OS=Arabidopsis thaliana OX=3702 GN=PCMP-E67 PE=2 SV=1	S	Function unknown	hypothetical protein CQW23_22199 [Capsicum baccatum]
Capana00g001922	18	37	30	111	76	50	0.698997	1.52364	1.2229	3.22312	3.15487	2.16236	0.00744634	-1.14794	up	[R]	General function prediction only	Molecular Function: oxidoreductase activity (GO:0016491);;	--	--	[GQ]	Carbohydrate transport and metabolism;; Secondary metabolites biosynthesis, transport and catabolism	--	Uncharacterized oxidoreductase At4g09670 OS=Arabidopsis thaliana OX=3702 GN=At4g09670 PE=1 SV=1	--	--	PREDICTED: uncharacterized oxidoreductase At4g09670-like isoform X2 [Capsicum annuum]
Capana00g001934	1090	704	435	2436	1754	1650	12.9401	8.66853	5.32245	21.1087	21.7561	21.4421	0.00332545	-1.08424	up	[F]	Nucleotide transport and metabolism	Molecular Function: ribonucleoside-diphosphate reductase activity, thioredoxin disulfide as acceptor (GO:0004748);; Molecular Function: ATP binding (GO:0005524);; Biological Process: DNA replication (GO:0006260);;	K10807|0.0e+00|cann:107853911|K10807 ribonucleoside-diphosphate reductase subunit M1 [EC:1.17.4.1] | (RefSeq) ribonucleoside-diphosphate reductase large subunit	Purine metabolism (ko00230);; Pyrimidine metabolism (ko00240);; Glutathione metabolism (ko00480)	[F]	Nucleotide transport and metabolism	Ribonucleotide reductase, barrel domain	Ribonucleoside-diphosphate reductase large subunit OS=Arabidopsis thaliana OX=3702 GN=RNR1 PE=1 SV=1	F	Nucleotide transport and metabolism	PREDICTED: ribonucleoside-diphosphate reductase large subunit [Capsicum annuum]
Capana00g001941	170	172	235	3224	2325	2210	6.7595	7.0818	9.64456	93.8171	96.875	96.4878	5.01439e-106	-3.46279	up	[T]	Signal transduction mechanisms	Molecular Function: protein tyrosine phosphatase activity (GO:0004725);;	K18045|5.2e-130|cann:107855270|K18045 tyrosine-protein phosphatase SIW14 [EC:3.1.3.48] | (RefSeq) probable tyrosine-protein phosphatase At1g05000	--	[V]	Defense mechanisms	Tyrosine phosphatase family	Tyrosine-protein phosphatase DSP1 OS=Arabidopsis thaliana OX=3702 GN=DSP1 PE=1 SV=1	V	Defense mechanisms	putative tyrosine-protein phosphatase [Capsicum annuum]
Capana00g001945	14	6	16	57	41	30	0.547874	0.208597	0.624346	1.6418	1.66973	1.30795	0.00463083	-1.48536	up	--	--	Molecular Function: molecular_function (GO:0003674);; Molecular Function: transcription factor activity, sequence-specific DNA binding (GO:0003700);; Biological Process: regulation of transcription, DNA-templated (GO:0006355);; Biological Process: biological_process (GO:0008150);; Biological Process: regulation of biosynthetic process (GO:0009889);; Biological Process: regulation of gene expressi…	--	--	--	--	--	--	K	Transcription	hypothetical protein BC332_27263 [Capsicum chinense]
Capana00g001972	89	45	48	17	9	6	5.27118	2.75901	2.90284	0.696466	0.516679	0.385654	3.50646e-07	2.71737	down	[K]	Transcription	Molecular Function: ATP binding (GO:0005524);; Cellular Component: Ino80 complex (GO:0031011);; Cellular Component: NuA4 histone acetyltransferase complex (GO:0035267);; Molecular Function: 5'-3' DNA helicase activity (GO:0043139);; Cellular Component: R2TP complex (GO:0097255);;	K11338|2.0e-72|cann:107868247|K11338 RuvB-like protein 2 [EC:3.6.4.12] | (RefSeq) ruvB-like 2	--	[K]	Transcription	TIP49 AAA-lid domain	RuvB-like protein 1 OS=Arabidopsis thaliana OX=3702 GN=RIN1 PE=1 SV=1	L	Replication, recombination and repair	RuvB-like 2 [Capsicum annuum]
Capana00g001974	7	2	0	86	59	70	0.123427	0.023096	0	1.22814	1.20742	1.49204	1.02254e-08	-3.985	up	[P]	Inorganic ion transport and metabolism	Molecular Function: ATP binding (GO:0005524);; Cellular Component: integral component of membrane (GO:0016021);;	K01537|1.0e-204|cann:107839342|K01537 P-type Ca2+ transporter type 2C [EC:7.2.2.10] | (RefSeq) calcium-transporting ATPase, endoplasmic reticulum-type	--	[P]	Inorganic ion transport and metabolism	haloacid dehalogenase-like hydrolase	Calcium-transporting ATPase, endoplasmic reticulum-type OS=Solanum lycopersicum OX=4081 GN=LCA1 PE=2 SV=1	P	Inorganic ion transport and metabolism	Calcium-transporting ATPase, endoplasmic reticulum-type [Capsicum annuum]
Capana00g001980	1217	920	671	247	170	239	97.9154	76.768	55.7082	14.4776	14.2736	20.9725	1.04246e-13	2.32467	down	--	--	--	--	--	--	--	--	Light-harvesting complex-like protein OHP1, chloroplastic OS=Arabidopsis thaliana OX=3702 GN=OHP1 PE=1 SV=1	S	Function unknown	PREDICTED: high-light-induced protein, chloroplastic [Capsicum annuum]
Capana00g001988	185	110	297	1646	1221	1021	2.13745	1.30893	3.53765	13.8989	14.754	12.9241	1.18567e-11	-2.39877	up	[M]	Cell wall/membrane/envelope biogenesis	Molecular Function: protein kinase activity (GO:0004672);; Molecular Function: calcium ion binding (GO:0005509);; Molecular Function: ATP binding (GO:0005524);; Cellular Component: integral component of membrane (GO:0016021);; Molecular Function: polysaccharide binding (GO:0030247);;	K23544|1.3e-124|brp:103842861|K23544 serine incorporator 1/3 | (RefSeq) serine incorporator 3	--	--	--	Protein kinase domain	Wall-associated receptor kinase 2 OS=Arabidopsis thaliana OX=3702 GN=WAK2 PE=1 SV=1	T	Signal transduction mechanisms	hypothetical protein CQW23_13870 [Capsicum baccatum]
Capana00g001989	44	84	136	1202	830	813	1.90548	3.79746	6.1678	38.5567	38.0998	39.0918	2.283e-16	-3.09525	up	--	--	Cellular Component: integral component of membrane (GO:0016021);;	--	--	--	--	--	--	S	Function unknown	putative cysteine-rich receptor-like protein kinase 29-like, partial [Capsicum annuum]
Capana00g001993	14	4	4	100	92	66	0.127331	0.038892	0.036191	0.69211	0.906763	0.686698	2.93632e-08	-3.12968	up	[ET]	Amino acid transport and metabolism;; Signal transduction mechanisms	Molecular Function: ligand-gated ion channel activity (GO:0015276);; Cellular Component: integral component of membrane (GO:0016021);;	K05387|0.0e+00|cann:107853083|K05387 glutamate receptor, ionotropic, plant | (RefSeq) glutamate receptor 2.1-like	--	[PET]	Inorganic ion transport and metabolism;; Amino acid transport and metabolism;; Signal transduction mechanisms	Receptor family ligand binding region	Glutamate receptor 2.8 OS=Arabidopsis thaliana OX=3702 GN=GLR2.8 PE=2 SV=2	P	Inorganic ion transport and metabolism	PREDICTED: glutamate receptor 2.1-like [Capsicum annuum]
Capana00g001997	111	70	109	33	28	24	6.64135	4.33847	6.75257	1.41764	1.70589	1.5134	8.557e-09	2.00397	down	--	--	Molecular Function: DNA binding (GO:0003677);; Cellular Component: nucleus (GO:0005634);; Biological Process: regulation of transcription, DNA-templated (GO:0006355);; Biological Process: auxin-activated signaling pathway (GO:0009734);;	K14486|3.4e-45|ini:109170138|K14486 auxin response factor | (RefSeq) auxin response factor 5	Plant hormone signal transduction (ko04075)	--	--	--	Auxin response factor 5 OS=Arabidopsis thaliana OX=3702 GN=ARF5 PE=1 SV=3	K	Transcription	hypothetical protein FXO37_36583 [Capsicum annuum]
Capana00g002007	968	945	1280	4912	3328	3405	23.8272	24.1279	32.5168	88.2794	85.5995	91.7924	8.5364e-25	-1.58559	up	[Q]	Secondary metabolites biosynthesis, transport and catabolism	Molecular Function: oxidoreductase activity (GO:0016491);; Molecular Function: metal ion binding (GO:0046872);;	K13229|1.8e-79|sbi:8070754|K13229 2,4-dihydroxy-1,4-benzoxazin-3-one-glucoside dioxygenase [EC:1.14.11.59] | (RefSeq) DIBOA-glucoside dioxygenase BX6	Benzoxazinoid biosynthesis (ko00402)	[QR]	Secondary metabolites biosynthesis, transport and catabolism;; General function prediction only	non-haem dioxygenase in morphine synthesis N-terminal	1-aminocyclopropane-1-carboxylate oxidase homolog OS=Solanum lycopersicum OX=4081 GN=ACO3 PE=2 SV=1	Q	Secondary metabolites biosynthesis, transport and catabolism	1-aminocyclopropane-1-carboxylate oxidase -like protein 11 [Capsicum annuum]
Capana00g002008	180	140	460	28199	20539	19121	4.35868	3.4996	11.4824	498.639	519.902	507.224	1.20924e-47	-6.02254	up	[Q]	Secondary metabolites biosynthesis, transport and catabolism	Molecular Function: oxidoreductase activity (GO:0016491);; Molecular Function: metal ion binding (GO:0046872);;	K13229|1.5e-86|sbi:8070754|K13229 2,4-dihydroxy-1,4-benzoxazin-3-one-glucoside dioxygenase [EC:1.14.11.59] | (RefSeq) DIBOA-glucoside dioxygenase BX6	Benzoxazinoid biosynthesis (ko00402)	[QR]	Secondary metabolites biosynthesis, transport and catabolism;; General function prediction only	2OG-Fe(II) oxygenase superfamily	1-aminocyclopropane-1-carboxylate oxidase homolog OS=Solanum lycopersicum OX=4081 GN=ACO3 PE=2 SV=1	Q	Secondary metabolites biosynthesis, transport and catabolism	PREDICTED: 1-aminocyclopropane-1-carboxylate oxidase homolog [Capsicum annuum]
Capana00g002031	108	101	138	904	713	578	1.04553	1.01446	1.3758	6.40359	7.2332	6.14585	1.01584e-37	-2.3752	up	--	--	Molecular Function: kinase activity (GO:0016301);;	K13466|1.1e-11|vvi:100246778|K13466 EIX receptor 1/2 | (RefSeq) receptor-like protein 12	Plant-pathogen interaction (ko04626)	[R]	General function prediction only	Leucine rich repeat	Receptor-like protein 14 OS=Arabidopsis thaliana OX=3702 GN=RLP14 PE=3 SV=1	S	Function unknown	PREDICTED: LOW QUALITY PROTEIN: LRR receptor-like serine/threonine-protein kinase GSO1 [Capsicum annuum]
Capana00g002034	397	188	178	46	23	4	5.10788	2.5088	2.36701	0.430068	0.306435	0.050167	4.1556e-08	3.55168	down	--	--	Molecular Function: kinase activity (GO:0016301);;	K13466|1.1e-11|cic:CICLE_v10007014mg|K13466 EIX receptor 1/2 | (RefSeq) hypothetical protein	Plant-pathogen interaction (ko04626)	[R]	General function prediction only	Leucine rich repeat	Receptor-like protein 1 OS=Arabidopsis thaliana OX=3702 GN=RLP1 PE=2 SV=2	S	Function unknown	PREDICTED: LOW QUALITY PROTEIN: LRR receptor-like serine/threonine-protein kinase GSO2 [Capsicum annuum]
Capana00g002054	936	798	1429	631	317	327	43.9303	38.8615	69.239	21.6172	15.518	16.7876	1.16608e-08	1.60364	down	--	--	--	--	--	--	--	--	--	S	Function unknown	PREDICTED: uncharacterized protein LOC107856605 [Capsicum annuum]
Capana00g002071	186	114	154	484	359	358	7.03688	4.47486	6.01153	13.3609	14.1658	14.8175	3.4265e-06	-1.12406	up	--	--	Cellular Component: integral component of membrane (GO:0016021);;	K09775|8.8e-19|dzi:111283728|K09775 uncharacterized protein | (RefSeq) uncharacterized protein LOC111283728 isoform X1	--	--	--	Core-2/I-Branching enzyme	Glycosyltransferase BC10 OS=Oryza sativa subsp. japonica OX=39947 GN=BC10 PE=1 SV=1	S	Function unknown	Leucine--tRNA ligase [Capsicum annuum]
Capana00g002089	184	178	290	58	42	49	5.11048	5.1432	8.32618	1.16715	1.20017	1.47937	9.56678e-15	2.35851	down	--	--	Molecular Function: iron ion binding (GO:0005506);; Cellular Component: photosystem II (GO:0009523);; Cellular Component: plastid (GO:0009536);; Biological Process: response to herbicide (GO:0009635);; Biological Process: photosynthetic electron transport in photosystem II (GO:0009772);; Cellular Component: integral component of membrane (GO:0016021);; Molecular Function: chlorophyll binding (GO:…	K02703|1.3e-171|cann:13540179|K02703 photosystem II P680 reaction center D1 protein [EC:1.10.3.9] | (RefSeq) psbA, C329_p088; photosystem II protein D1	Photosynthesis (ko00195)	--	--	Photosynthetic reaction centre protein	Photosystem II protein D1 OS=Atropa belladonna OX=33113 GN=psbA PE=3 SV=1	C	Energy production and conversion	photosystem II Qb protein D1 [Anneslea fragrans]
Capana00g002116	161	208	244	969	681	618	4.50815	6.06453	7.08573	19.8999	20.0203	19.0287	3.15136e-17	-1.59925	up	--	--	Molecular Function: metal ion binding (GO:0046872);;	K18753|1.0e-171|cann:107854881|K18753 butyrate response factor | (RefSeq) tristetraprolin-like	--	--	--	Zinc finger C-x8-C-x5-C-x3-H type (and similar)	--	S	Function unknown	PREDICTED: tristetraprolin-like [Capsicum annuum]
Capana00g002117	5691	3978	2913	2533	1740	1790	324.539	235.498	171.477	105.448	103.673	111.757	4.91472e-06	1.32156	down	--	--	Molecular Function: structural constituent of ribosome (GO:0003735);; Cellular Component: ribosome (GO:0005840);; Biological Process: translation (GO:0006412);;	K02914|2.2e-71|cann:107856211|K02914 large subunit ribosomal protein L34 | (RefSeq) 50S ribosomal protein L34, chloroplastic-like	Ribosome (ko03010)	--	--	Ribosomal protein L34	50S ribosomal protein L34, chloroplastic OS=Arabidopsis thaliana OX=3702 GN=RPL34 PE=2 SV=1	J	Translation, ribosomal structure and biogenesis	PREDICTED: 50S ribosomal protein L34, chloroplastic-like [Capsicum annuum]
Capana00g002122	0	0	0	67	40	45	0	0	0	2.91936	2.47994	2.9438	3.58362e-09	-6.337	up	--	--	Molecular Function: protein serine/threonine kinase activity (GO:0004674);; Molecular Function: ATP binding (GO:0005524);; Cellular Component: integral component of membrane (GO:0016021);; Biological Process: recognition of pollen (GO:0048544);;	K01183|1.1e-22|nsy:104241083|K01183 chitinase [EC:3.2.1.14] | (RefSeq) chitinase-3-like protein 2	Amino sugar and nucleotide sugar metabolism (ko00520)	--	--	Domain of unknown function (DUF3403)	G-type lectin S-receptor-like serine/threonine-protein kinase SD1-13 OS=Arabidopsis thaliana OX=3702 GN=SD113 PE=1 SV=2	--	--	hypothetical protein BC332_10300 [Capsicum chinense]
Capana00g002123	0	0	0	105	59	64	0	0	0	3.41492	2.75536	3.09903	4.82232e-11	-6.83829	up	--		Molecular Function: protein serine/threonine kinase activity (GO:0004674);; Molecular Function: ATP binding (GO:0005524);; Cellular Component: integral component of membrane (GO:0016021);; Molecular Function: carbohydrate binding (GO:0030246);; Biological Process: recognition of pollen (GO:0048544);;	K24104|4.2e-54|thj:104799061|K24104 GPN-loop GTPase | (RefSeq) LOW QUALITY PROTEIN: uncharacterized protein LOC104799061	--	--	--	Protein tyrosine and serine/threonine kinase	G-type lectin S-receptor-like serine/threonine-protein kinase At1g61480 OS=Arabidopsis thaliana OX=3702 GN=At1g61480 PE=2 SV=2	T	Signal transduction mechanisms	G-type lectin S-receptor-like serine/threonine-protein kinase [Capsicum annuum]
Capana00g002124	0	0	0	154	88	112	0	0	0	2.21126	1.79849	2.4048	2.1229e-13	-7.39559	up	--	--	Molecular Function: protein serine/threonine kinase activity (GO:0004674);; Molecular Function: ATP binding (GO:0005524);; Cellular Component: integral component of membrane (GO:0016021);; Molecular Function: carbohydrate binding (GO:0030246);; Biological Process: recognition of pollen (GO:0048544);;	K03327|5.1e-15|cic:CICLE_v10018703mg|K03327 multidrug resistance protein, MATE family | (RefSeq) hypothetical protein	--	--	--	D-mannose binding lectin	G-type lectin S-receptor-like serine/threonine-protein kinase At1g61370 OS=Arabidopsis thaliana OX=3702 GN=At1g61370 PE=3 SV=2	--	--	PREDICTED: G-type lectin S-receptor-like serine/threonine-protein kinase At1g61370 isoform X2 [Capsicum annuum]
Capana00g002125	0	0	0	444	326	319	0	0	0	3.63146	3.81774	3.90922	2.5204e-21	-8.84033	up	--		Molecular Function: protein serine/threonine kinase activity (GO:0004674);; Molecular Function: ATP binding (GO:0005524);; Cellular Component: integral component of membrane (GO:0016021);; Molecular Function: carbohydrate binding (GO:0030246);; Biological Process: recognition of pollen (GO:0048544);;	K24104|7.2e-57|thj:104799061|K24104 GPN-loop GTPase | (RefSeq) LOW QUALITY PROTEIN: uncharacterized protein LOC104799061	--	--	--	Protein tyrosine and serine/threonine kinase	G-type lectin S-receptor-like serine/threonine-protein kinase At1g61390 OS=Arabidopsis thaliana OX=3702 GN=At1g61390 PE=3 SV=1	T	Signal transduction mechanisms	PREDICTED: G-type lectin S-receptor-like serine/threonine-protein kinase At1g61370 isoform X1 [Capsicum annuum]
Capana00g002127	13	2	0	3874	2655	2697	0.387438	0.063631	0	86.6689	85.0276	90.5102	2.55554e-14	-7.42424	up	--	--	Molecular Function: peroxidase activity (GO:0004601);; Cellular Component: extracellular region (GO:0005576);; Biological Process: response to oxidative stress (GO:0006979);; Molecular Function: heme binding (GO:0020037);; Biological Process: hydrogen peroxide catabolic process (GO:0042744);; Molecular Function: metal ion binding (GO:0046872);;	K00430|6.8e-154|spen:107012833|K00430 peroxidase [EC:1.11.1.7] | (RefSeq) suberization-associated anionic peroxidase 2-like	Phenylpropanoid biosynthesis (ko00940)	--	--	Peroxidase	Suberization-associated anionic peroxidase 2 OS=Solanum lycopersicum OX=4081 GN=TAP2 PE=3 SV=1	Q	Secondary metabolites biosynthesis, transport and catabolism	Suberization-associated anionic peroxidase 1 [Capsicum annuum]
Capana00g002143	22	29	37	658	511	430	0.3034	0.419892	0.528264	6.7756	7.52883	6.63866	3.85569e-59	-3.8769	up	--	--	Cellular Component: exocyst (GO:0000145);; Biological Process: exocytosis (GO:0006887);; Biological Process: protein transport (GO:0015031);;	K07195|0.0e+00|cann:107856416|K07195 exocyst complex component 7 | (RefSeq) exocyst complex component EXO70A1-like	--	[U]	Intracellular trafficking, secretion, and vesicular transport	Exo70 exocyst complex subunit	Exocyst complex component EXO70H1 OS=Arabidopsis thaliana OX=3702 GN=EXO70H1 PE=1 SV=1	U	Intracellular trafficking, secretion, and vesicular transport	PREDICTED: exocyst complex component EXO70A1-like [Capsicum annuum]
Capana00g002150	196	490	678	3128	2076	1947	3.85905	10.0454	13.8302	45.115	42.8512	42.1188	9.31438e-07	-2.06035	up	--	--	--	--	--	--	--	--	--	--	--	PREDICTED: uncharacterized protein LOC107853611 isoform X2 [Capsicum annuum]
Capana00g002157	494	459	519	43	16	22	10.6807	10.2998	11.5897	0.672037	0.340601	0.506319	2.94227e-69	4.44509	down	[G]	Carbohydrate transport and metabolism	Molecular Function: hydrolase activity, hydrolyzing O-glycosyl compounds (GO:0004553);; Biological Process: carbohydrate metabolic process (GO:0005975);;	K01188|1.5e-247|cann:107855205|K01188 beta-glucosidase [EC:3.2.1.21] | (RefSeq) beta-glucosidase 12-like	Cyanoamino acid metabolism (ko00460);; Starch and sucrose metabolism (ko00500);; Phenylpropanoid biosynthesis (ko00940)	[G]	Carbohydrate transport and metabolism	Glycosyl hydrolase family 1	Furcatin hydrolase OS=Viburnum furcatum OX=237940 PE=1 SV=1	G	Carbohydrate transport and metabolism	PREDICTED: beta-glucosidase 12-like [Capsicum annuum]
Capana00g002160	13	23	94	322	252	174	0.433513	0.798611	3.29121	8.00745	8.96774	6.48461	0.00187192	-2.1157	up	[M]	Cell wall/membrane/envelope biogenesis	Molecular Function: protein kinase activity (GO:0004672);; Molecular Function: ATP binding (GO:0005524);;	K13416|1.8e-20|lsv:111899012|K13416 brassinosteroid insensitive 1-associated receptor kinase 1 [EC:2.7.10.1 2.7.11.1] | (RefSeq) BRASSINOSTEROID INSENSITIVE 1-associated receptor kinase 1-like	MAPK signaling pathway - plant (ko04016);; Plant hormone signal transduction (ko04075);; Plant-pathogen interaction (ko04626)	--	--	Protein kinase domain	G-type lectin S-receptor-like serine/threonine-protein kinase RLK1 OS=Arabidopsis thaliana OX=3702 GN=RLK1 PE=2 SV=2	T	Signal transduction mechanisms	putative box C/D snoRNA protein 1-like [Capsicum annuum]
Capana00g002164	109	146	694	2079	1439	1391	4.337	6.03992	28.5687	60.4966	59.9474	60.7037	0.00196197	-1.99477	up	[O]	Posttranslational modification, protein turnover, chaperones	Molecular Function: transferase activity (GO:0016740);;	K00799|7.3e-132|cann:107856402|K00799 glutathione S-transferase [EC:2.5.1.18] | (RefSeq) probable glutathione S-transferase parA	Glutathione metabolism (ko00480)	[O]	Posttranslational modification, protein turnover, chaperones	Glutathione S-transferase, N-terminal domain	Probable glutathione S-transferase parA OS=Nicotiana tabacum OX=4097 GN=PARA PE=2 SV=1	O	Posttranslational modification, protein turnover, chaperones	PREDICTED: probable glutathione S-transferase parA [Capsicum annuum]
Capana00g002166	844	832	757	259	205	177	21.3589	21.8446	19.7733	4.78024	5.42024	4.90593	4.79018e-50	2.19263	down	[G]	Carbohydrate transport and metabolism	Biological Process: carbohydrate transport (GO:0008643);; Cellular Component: integral component of membrane (GO:0016021);; Molecular Function: transmembrane transporter activity (GO:0022857);;	K08150|4.1e-44|nau:109218122|K08150 MFS transporter, SP family, solute carrier family 2 (myo-inositol transporter), member 13 | (RefSeq) inositol transporter 1	--	[R]	General function prediction only	Sugar (and other) transporter	Probable plastidic glucose transporter 1 OS=Arabidopsis thaliana OX=3702 GN=At1g05030 PE=2 SV=2	U	Intracellular trafficking, secretion, and vesicular transport	PREDICTED: probable plastidic glucose transporter 1 [Capsicum annuum]
Capana00g002177	2103	1604	1282	22303	15680	15627	51.7786	40.9867	32.5844	400.841	403.423	421.355	4.98315e-44	-3.12169	up	--	--	Molecular Function: peroxidase activity (GO:0004601);; Cellular Component: extracellular region (GO:0005576);; Biological Process: response to oxidative stress (GO:0006979);; Molecular Function: heme binding (GO:0020037);; Biological Process: hydrogen peroxide catabolic process (GO:0042744);; Molecular Function: metal ion binding (GO:0046872);;	K00430|1.7e-202|cann:107854094|K00430 peroxidase [EC:1.11.1.7] | (RefSeq) suberization-associated anionic peroxidase 2-like	Phenylpropanoid biosynthesis (ko00940)	--	--	Peroxidase	Suberization-associated anionic peroxidase 2 OS=Solanum lycopersicum OX=4081 GN=TAP2 PE=3 SV=1	Q	Secondary metabolites biosynthesis, transport and catabolism	PREDICTED: suberization-associated anionic peroxidase 2-like [Capsicum annuum]
Capana00g002179	131	39	35	4	7	0	1.82523	0.556487	0.504838	0.030732	0.094605	0	7.29032e-06	3.95706	down	--	--	--	--	--	--	--	--	--	--	--	PREDICTED: mucin-5AC-like [Capsicum annuum]
Capana00g002182	6020	4536	3636	1428	1119	1031	140.908	110.181	87.8577	24.3946	27.365	26.4026	2.48182e-21	2.24341	down	[I]	Lipid transport and metabolism	Molecular Function: catalytic activity (GO:0003824);;	--	--	[R]	General function prediction only	alpha/beta hydrolase fold	--	S	Function unknown	PREDICTED: haloalkane dehalogenase [Capsicum annuum]
Capana00g002183	508	392	233	102	57	40	17.6453	14.1505	8.36842	2.5657	2.05228	1.4921	1.30387e-12	2.7801	down	--	--	Molecular Function: protein binding (GO:0005515);;	--	--	--	--	CUE domain	--	S	Function unknown	PREDICTED: uncharacterized protein LOC107852687 isoform X1 [Capsicum annuum]
Capana00g002205	249	172	167	697	438	415	3.11734	2.23067	2.15985	6.37382	5.73314	5.69226	4.71878e-06	-1.09296	up	[L]	Replication, recombination and repair	Molecular Function: DNA binding (GO:0003677);; Molecular Function: DNA helicase activity (GO:0003678);; Molecular Function: ATP binding (GO:0005524);; Cellular Component: nucleus (GO:0005634);; Biological Process: DNA replication initiation (GO:0006270);; Biological Process: cell cycle (GO:0007049);; Cellular Component: MCM complex (GO:0042555);;	K02210|0.0e+00|cann:107853571|K02210 DNA replication licensing factor MCM7 [EC:3.6.4.12] | (RefSeq) DNA replication licensing factor MCM7	DNA replication (ko03030)	[L]	Replication, recombination and repair	MCM P-loop domain	DNA replication licensing factor MCM7 OS=Oryza sativa subsp. indica OX=39946 GN=MCM7 PE=3 SV=1	L	Replication, recombination and repair	PREDICTED: DNA replication licensing factor MCM7 isoform X1 [Capsicum annuum]
Capana00g002222	132	152	243	1456	1117	912	1.48954	1.78305	2.84299	12.0407	13.2221	11.317	5.30967e-21	-2.4289	up	[T]	Signal transduction mechanisms	Molecular Function: protein serine/threonine kinase activity (GO:0004674);; Molecular Function: ATP binding (GO:0005524);; Cellular Component: integral component of membrane (GO:0016021);; Molecular Function: carbohydrate binding (GO:0030246);;	K13418|1.5e-54|csv:101208905|K13418 somatic embryogenesis receptor kinase 1 [EC:2.7.10.1 2.7.11.1] | (RefSeq) LOW QUALITY PROTEIN: somatic embryogenesis receptor kinase 2	--	--	--	Protein kinase domain	G-type lectin S-receptor-like serine/threonine-protein kinase SD2-5 OS=Arabidopsis thaliana OX=3702 GN=SD25 PE=1 SV=1	T	Signal transduction mechanisms	PREDICTED: LOW QUALITY PROTEIN: G-type lectin S-receptor-like serine/threonine-protein kinase SD2-5 [Capsicum annuum]
Capana00g002223	1069	1327	2619	5639	4256	3920	44.367	57.1618	112.274	170.932	184.688	178.264	0.000849563	-1.17982	up	--	--	Biological Process: response to acid chemical (GO:0001101);; Biological Process: response to stress (GO:0006950);; Biological Process: defense response (GO:0006952);; Biological Process: biological_process (GO:0008150);; Biological Process: response to external stimulus (GO:0009605);; Biological Process: response to biotic stimulus (GO:0009607);; Biological Process: response to fungus (GO:0009620…	K08238|4.4e-25|brp:103847104|K08238 xyloglucan 6-xylosyltransferase [EC:2.4.2.39] | (RefSeq) probable xyloglucan 6-xylosyltransferase 3	--	--	--	LURP-one-related	Protein LURP-one-related 15 OS=Arabidopsis thaliana OX=3702 GN=At5g01750 PE=1 SV=1	S	Function unknown	Protein LURP-one-related 15 [Capsicum annuum]
Capana00g002242	395	553	526	229	182	176	22.3493	32.511	30.7413	9.46757	10.7603	10.8877	8.69208e-15	1.58349	down	--	--	Cellular Component: integral component of membrane (GO:0016021);;	--	--	--	--	--	--	--	--	PREDICTED: uncharacterized protein LOC107853203 [Capsicum annuum]
Capana00g002248	162	37	34	4	0	0	9.62471	2.24572	2.07756	0.149277	0	0	8.38994e-08	5.24868	down	--	--	Biological Process: metal ion transport (GO:0030001);; Molecular Function: metal ion binding (GO:0046872);;	K14292|5.0e-12|spen:107013477|K14292 trimethylguanosine synthase [EC:2.1.1.-] | (RefSeq) trimethylguanosine synthase	RNA transport (ko03013)	[P]	Inorganic ion transport and metabolism	Heavy-metal-associated domain	Heavy metal-associated isoprenylated plant protein 35 OS=Arabidopsis thaliana OX=3702 GN=HIPP35 PE=2 SV=1	P	Inorganic ion transport and metabolism	PREDICTED: uncharacterized protein LOC107852609 [Capsicum annuum]
Capana00g002264	5541	2847	1725	1247	823	732	144.717	77.1715	46.5113	23.7755	22.4374	20.9252	1.06218e-06	2.0999	down	[I]	Lipid transport and metabolism	--	--	--	--	--	Alpha/beta hydrolase family	--	S	Function unknown	PREDICTED: uncharacterized protein LOC107856110 isoform X1 [Capsicum annuum]
Capana00g002279	1282	671	1066	251	180	142	26.859	14.5805	23.0581	3.83664	3.92114	3.24146	2.76677e-20	2.65527	down	[IR]	Lipid transport and metabolism;; General function prediction only	Molecular Function: hydrolase activity, acting on ester bonds (GO:0016788);;	K00679|2.9e-52|cic:CICLE_v10027727mg|K00679 phospholipid:diacylglycerol acyltransferase [EC:2.3.1.158] | (RefSeq) hypothetical protein	Glycerolipid metabolism (ko00561)	--	--	GDSL-like Lipase/Acylhydrolase	GDSL esterase/lipase At1g29670 OS=Arabidopsis thaliana OX=3702 GN=At1g29670 PE=2 SV=1	L	Replication, recombination and repair	PREDICTED: GDSL esterase/lipase At1g29670-like isoform X1 [Capsicum annuum]
Capana00g002281	1639	744	790	21	15	11	39.6864	18.7075	19.734	0.354838	0.37633	0.277488	4.33302e-48	6.20045	down	[IR]	Lipid transport and metabolism;; General function prediction only	Cellular Component: integral component of membrane (GO:0016021);; Molecular Function: hydrolase activity, acting on ester bonds (GO:0016788);;	K00679|7.2e-52|cic:CICLE_v10027727mg|K00679 phospholipid:diacylglycerol acyltransferase [EC:2.3.1.158] | (RefSeq) hypothetical protein	Glycerolipid metabolism (ko00561)	--	--	GDSL-like Lipase/Acylhydrolase	GDSL esterase/lipase At5g45670 OS=Arabidopsis thaliana OX=3702 GN=At5g45670 PE=2 SV=1	L	Replication, recombination and repair	GDSL esterase/lipase [Capsicum annuum]
Capana00g002289	166	170	125	588	425	399	4.86299	5.18939	3.7732	12.6222	13.0503	12.8455	2.62636e-11	-1.32725	up	--	--	Molecular Function: ubiquitin-protein transferase activity (GO:0004842);; Biological Process: organelle organization (GO:0006996);; Cellular Component: integral component of membrane (GO:0016021);;	K15688|1.5e-135|sot:102586439|K15688 E3 ubiquitin-protein ligase MUL1 [EC:2.3.2.27] | (RefSeq) mitochondrial ubiquitin ligase activator of nfkb 1-like	--	[O]	Posttranslational modification, protein turnover, chaperones	E3 Ubiquitin ligase	E3 ubiquitin-protein ligase SPL2 OS=Arabidopsis thaliana OX=3702 GN=SPL2 PE=2 SV=1	O	Posttranslational modification, protein turnover, chaperones	hypothetical protein CQW23_28694 [Capsicum baccatum]
Capana00g002315	925	918	1116	21951	15999	14664	16.737	17.2384	20.83	289.949	302.522	290.585	1.29899e-271	-3.86944	up	[G]	Carbohydrate transport and metabolism	Cellular Component: integral component of membrane (GO:0016021);; Molecular Function: transmembrane transporter activity (GO:0022857);;	K08150|4.6e-70|sly:101248490|K08150 MFS transporter, SP family, solute carrier family 2 (myo-inositol transporter), member 13 | (RefSeq) inositol transporter 1	--	[R]	General function prediction only	Sugar (and other) transporter	Probable polyol transporter 6 OS=Arabidopsis thaliana OX=3702 GN=PLT6 PE=2 SV=2	P	Inorganic ion transport and metabolism	PREDICTED: probable polyol transporter 6 [Capsicum annuum]
Capana00g002320	756	758	1987	4905	3367	3182	10.0524	10.4703	27.3026	47.6571	46.8293	46.3706	0.000570797	-1.40798	up	[M]	Cell wall/membrane/envelope biogenesis	Molecular Function: transaminase activity (GO:0008483);; Molecular Function: carbohydrate derivative binding (GO:0097367);; Biological Process: carbohydrate derivative metabolic process (GO:1901135);;	K00820|0.0e+00|cann:107854073|K00820 glutamine---fructose-6-phosphate transaminase (isomerizing) [EC:2.6.1.16] | (RefSeq) glutamine--fructose-6-phosphate aminotransferase [isomerizing] 2	Alanine, aspartate and glutamate metabolism (ko00250);; Amino sugar and nucleotide sugar metabolism (ko00520)	[M]	Cell wall/membrane/envelope biogenesis	SIS domain	Glutamine--fructose-6-phosphate aminotransferase [isomerizing] OS=Cyanidium caldarium OX=2771 GN=glmS PE=3 SV=3	M	Cell wall/membrane/envelope biogenesis	PREDICTED: glutamine--fructose-6-phosphate aminotransferase [isomerizing] 2 [Capsicum annuum]
Capana00g002328	22	32	24	137	98	106	1.00231	1.48673	1.10407	4.56615	4.70333	5.31437	3.05595e-09	-1.83305	up	[G]	Carbohydrate transport and metabolism	--	K23151|1.4e-22|mtr:MTR_3g096562|K23151 methyltransferase-like protein 23 [EC:2.1.1.-] | (RefSeq) FAD/FMN-binding oxidoreductase	--	--	--	--	--	S	Function unknown	putative cytochrome c oxidase subunit 5C-2-like [Capsicum annuum]
Capana00g002331	182	204	203	646	448	473	8.95678	10.397	10.2817	23.2195	23.0045	25.5032	7.0079e-15	-1.13404	up	[H]	Coenzyme transport and metabolism	Biological Process: biosynthetic process (GO:0009058);; Molecular Function: nucleotidyltransferase activity (GO:0016779);;	K02201|3.6e-97|cann:107852132|K02201 pantetheine-phosphate adenylyltransferase [EC:2.7.7.3] | (RefSeq) phosphopantetheine adenylyltransferase-like	Pantothenate and CoA biosynthesis (ko00770)	[R]	General function prediction only	Cytidylyltransferase-like	Phosphopantetheine adenylyltransferase OS=Arabidopsis thaliana OX=3702 GN=COAD PE=1 SV=1	S	Function unknown	PREDICTED: phosphopantetheine adenylyltransferase-like [Capsicum annuum]
Capana00g002335	325	315	318	71	35	40	6.24023	6.26713	6.29711	0.990028	0.687412	0.83634	3.53811e-44	2.99141	down	[O]	Posttranslational modification, protein turnover, chaperones	Molecular Function: serine-type endopeptidase activity (GO:0004252);;	K13124|2.3e-10|lsv:111889439|K13124 mitogen-activated protein kinase organizer 1 | (RefSeq) uncharacterized WD repeat-containing protein C713.05-like	--	--	--	Subtilase family	Subtilisin-like protease SBT3 OS=Solanum lycopersicum OX=4081 GN=sbt3 PE=1 SV=1	O	Posttranslational modification, protein turnover, chaperones	putative subtilisin-like protease-like, partial [Capsicum annuum]
Capana00g002336	109	73	46	27	10	23	5.32587	3.68868	2.29586	0.935066	0.494677	1.22881	7.51665e-05	2.13109	down	[O]	Posttranslational modification, protein turnover, chaperones	Molecular Function: serine-type endopeptidase activity (GO:0004252);;	K13199|2.1e-12|mtr:MTR_7g081660|K13199 plasminogen activator inhibitor 1 RNA-binding protein | (RefSeq) nuclear RNA-binding-like protein	--	--	--	Fibronectin type-III domain	Subtilisin-like protease SBT3 OS=Solanum lycopersicum OX=4081 GN=sbt3 PE=1 SV=1	O	Posttranslational modification, protein turnover, chaperones	hypothetical protein T459_26011 [Capsicum annuum]
Capana00g002338	208	493	502	1701	1352	1271	3.86295	9.52032	9.64892	23.1083	26.2988	25.9038	1.3198e-05	-1.55828	up	[E]	Amino acid transport and metabolism	Cellular Component: integral component of membrane (GO:0016021);; Molecular Function: transmembrane transporter activity (GO:0022857);;	--	--	[E]	Amino acid transport and metabolism	Amino acid permease	Probable polyamine transporter At1g31830 OS=Arabidopsis thaliana OX=3702 GN=At1g31830 PE=2 SV=1	E	Amino acid transport and metabolism	PREDICTED: probable polyamine transporter At1g31830 isoform X1 [Capsicum annuum]
Capana00g002342	350	306	310	2	3	0	17.3853	15.7949	15.8851	0.072201	0.152609	0	1.12375e-37	7.4252	down	[J]	Translation, ribosomal structure and biogenesis	Molecular Function: structural constituent of ribosome (GO:0003735);; Cellular Component: ribosome (GO:0005840);; Biological Process: translation (GO:0006412);;	K02948|3.5e-100|cann:107856687|K02948 small subunit ribosomal protein S11 | (RefSeq) probable ribosomal protein S11, mitochondrial	Ribosome (ko03010)	--	--	Ribosomal protein S11	Probable ribosomal protein S11, mitochondrial OS=Arabidopsis thaliana OX=3702 GN=NFD3 PE=1 SV=1	J	Translation, ribosomal structure and biogenesis	putative ribosomal protein S11, mitochondrial [Capsicum annuum]
Capana00g002363	235	851	1075	322	234	200	12.0302	45.1893	56.776	12.0032	12.4741	11.2059	0.000923769	1.72423	down	[O]	Posttranslational modification, protein turnover, chaperones	--	K09510|5.7e-07|ats:109777754|K09510 DnaJ homolog subfamily B member 4 | (RefSeq) LOC109777754; dnaJ homolog subfamily B member 4-like	--	[O]	Posttranslational modification, protein turnover, chaperones	DnaJ domain	Chaperone protein dnaJ A6, chloroplastic OS=Arabidopsis thaliana OX=3702 GN=DJA6 PE=2 SV=2	O	Posttranslational modification, protein turnover, chaperones	PREDICTED: chaperone protein DnaJ-like [Capsicum annuum]
Capana00g002364	917	1624	2130	6709	4861	4553	59.3863	109.271	142.546	317.496	329.294	323.232	1.6265e-06	-1.49728	up	--	--	--	--	--	--	--	--	--	S	Function unknown	PREDICTED: basic proline-rich protein-like [Capsicum annuum]
Capana00g002365	111	150	255	564	467	395	6.85172	9.65263	16.348	25.5646	30.3239	26.8575	0.000529525	-1.18865	up	--	--	--	--	--	--	--	--	--	--	--	hypothetical protein BC332_27091 [Capsicum chinense]
Capana00g002368	17	17	26	79	38	63	0.169047	0.169069	0.262819	0.577872	0.392485	0.68233	0.00415964	-1.27241	up	[R]	General function prediction only	Biological Process: defense response (GO:0006952);; Molecular Function: ADP binding (GO:0043531);;	K13453|7.7e-108|nau:109235474|K13453 disease resistance protein | (RefSeq) putative late blight resistance protein homolog R1A-4	Plant-pathogen interaction (ko04626)	[T]	Signal transduction mechanisms	NB-ARC domain	Putative late blight resistance protein homolog R1B-16 OS=Solanum demissum OX=50514 GN=R1B-16 PE=3 SV=1	T	Signal transduction mechanisms	hypothetical protein T459_26678 [Capsicum annuum]
Capana00g002380	32	8	2	479	368	342	0.863522	0.20999	0.029143	9.47551	10.4137	10.147	2.32902e-09	-4.20262	up	--	--	Molecular Function: ubiquitin-protein transferase activity (GO:0004842);;	--	--	--	--	--	E3 ubiquitin-protein ligase PUB23 OS=Arabidopsis thaliana OX=3702 GN=PUB23 PE=1 SV=1	H	Coenzyme transport and metabolism	PREDICTED: E3 ubiquitin-protein ligase PUB23-like [Capsicum annuum]
Capana00g002382	195	158	128	67	51	71	2.28185	1.91129	1.54719	0.564738	0.613248	0.899765	1.92041e-06	1.57562	down	--	--	Molecular Function: molecular_function (GO:0003674);; Molecular Function: nucleic acid binding (GO:0003676);; Molecular Function: DNA binding (GO:0003677);; Molecular Function: transcription factor activity, sequence-specific DNA binding (GO:0003700);; Molecular Function: binding (GO:0005488);; Cellular Component: cellular_component (GO:0005575);; Cellular Component: intracellular (GO:0005622);; …	K14494|9.1e-49|ppp:112296036|K14494 DELLA protein | (RefSeq) DELLA protein GAI-like	Plant hormone signal transduction (ko04075)	--	--	GRAS domain family	Scarecrow-like protein 9 OS=Arabidopsis thaliana OX=3702 GN=SCL9 PE=2 SV=1	K	Transcription	PREDICTED: scarecrow-like protein 9 [Capsicum annuum]
Capana00g002389	259	198	234	1016	749	708	6.7842	5.35819	6.31642	19.4252	20.4955	20.3032	9.30663e-23	-1.55917	up	--	--	Cellular Component: integral component of membrane (GO:0016021);;	--	--	--	--	F-box domain	F-box protein At5g03100 OS=Arabidopsis thaliana OX=3702 GN=At5g03100 PE=2 SV=1	S	Function unknown	PREDICTED: F-box/FBD/LRR-repeat protein At5g53840-like isoform X1 [Capsicum annuum]
Capana00g002432	46	80	67	35	16	6	0.81039	1.46974	1.22019	0.452692	0.288592	0.105004	0.000324281	2.03348	down	--	--	--	K03514|4.3e-07|gsl:Gasu_21680|K03514 non-canonical poly(A) RNA polymerase PAPD5/7 [EC:2.7.7.19] | (RefSeq) DNA polymerase sigma subunit	RNA degradation (ko03018)	[D]	Cell cycle control, cell division, chromosome partitioning	TUTase nucleotidyltransferase domain	Protein HESO1 OS=Arabidopsis thaliana OX=3702 GN=HESO1 PE=1 SV=1	D	Cell cycle control, cell division, chromosome partitioning	PREDICTED: protein HESO1-like [Capsicum annuum]
Capana00g002440	4377	5859	3910	2172	1393	1443	95.2675	132.368	87.8644	34.5095	31.6809	34.3834	9.43576e-18	1.77565	down	[O]	Posttranslational modification, protein turnover, chaperones	Molecular Function: serine-type endopeptidase activity (GO:0004252);; Cellular Component: integral component of membrane (GO:0016021);;	--	--	[T]	Signal transduction mechanisms	Rhomboid family	RHOMBOID-like protein 9, chloroplastic OS=Arabidopsis thaliana OX=3702 GN=RBL9 PE=2 SV=1	T	Signal transduction mechanisms	PREDICTED: RHOMBOID-like protein 9, chloroplastic isoform X2 [Capsicum annuum]
Capana00g002441	802	1090	733	44	51	42	28.7692	40.5994	27.1453	1.13041	1.91235	1.62248	4.96087e-53	4.4509	down	--	--	--	--	--	--	--	--	--	--	--	hypothetical protein T459_06283 [Capsicum annuum]
Capana00g002444	2811	2099	3331	1321	921	941	103.386	80.1196	126.477	35.4488	35.3735	37.8683	4.07894e-16	1.63537	down	--	--	Biological Process: jasmonic acid biosynthetic process (GO:0009695);; Molecular Function: allene-oxide cyclase activity (GO:0046423);;	K10525|3.1e-128|cann:107854684|K10525 allene oxide cyclase [EC:5.3.99.6] | (RefSeq) allene oxide cyclase 4, chloroplastic-like	alpha-Linolenic acid metabolism (ko00592)	--	--	Allene oxide cyclase	Allene oxide cyclase, chloroplastic OS=Oryza sativa subsp. indica OX=39946 GN=AOC PE=2 SV=1	S	Function unknown	PREDICTED: allene oxide cyclase 4, chloroplastic-like [Capsicum annuum]
Capana00g002450	161	177	143	83	60	48	3.88613	4.43062	3.56232	1.45955	1.50684	1.26222	1.84579e-11	1.60689	down	[H]	Coenzyme transport and metabolism	Biological Process: isoprenoid biosynthetic process (GO:0008299);; Molecular Function: transferase activity (GO:0016740);;	K13789|3.1e-196|cann:107854679|K13789 geranylgeranyl diphosphate synthase, type II [EC:2.5.1.1 2.5.1.10 2.5.1.29] | (RefSeq) geranylgeranyl pyrophosphate synthase 7, chloroplastic-like	Terpenoid backbone biosynthesis (ko00900)	[H]	Coenzyme transport and metabolism	Polyprenyl synthetase	Heterodimeric geranylgeranyl pyrophosphate synthase large subunit 1, chloroplastic OS=Arabidopsis thaliana OX=3702 GN=GGPPS1 PE=1 SV=2	H	Coenzyme transport and metabolism	Geranylgeranyl pyrophosphate synthase, chloroplastic [Capsicum annuum]
Capana00g002459	6446	6322	5885	3003	2143	1973	304.109	309.586	286.61	103.39	105.649	101.937	1.16833e-61	1.66874	down	--	--	--	--	--	--	--	Prosystemin	Systemin OS=Solanum lycopersicum OX=4081 PE=1 SV=1	--	--	PREDICTED: systemin-like isoform X1 [Capsicum annuum]
Capana00g002481	0	0	0	46	69	41	0	0	0	2.61521	5.64619	3.45658	6.58804e-09	-6.31516	up	--	--	--	--	--	--	--	--	--	--	--	hypothetical protein FXO37_23950 [Capsicum annuum]
Capana00g002482	0	0	0	112	50	59	0	0	0	1.41329	0.907075	1.11058	1.3579e-10	-6.74433	up	--	--	--	K14494|1.4e-53|tcc:18609825|K14494 DELLA protein | (RefSeq) DELLA protein GAIP-B	Plant hormone signal transduction (ko04075)	--	--	GRAS domain family	Protein SCARECROW OS=Ipomoea nil OX=35883 GN=SCR PE=1 SV=1	K	Transcription	PREDICTED: protein SCARECROW-like [Capsicum annuum]
Capana00g002491	53	172	207	2829	2095	1973	1.94094	6.56704	7.87971	76.2472	80.831	79.7978	2.38522e-16	-3.62659	up	--	--	--	--	--	--	--	Domain of unknown function (DUF4228)	Uncharacterized protein At1g66480 OS=Arabidopsis thaliana OX=3702 GN=At1g66480 PE=2 SV=1	S	Function unknown	PREDICTED: uncharacterized protein At1g66480-like [Capsicum annuum]
Capana00g002492	360	1842	2942	8381	5891	5835	13.6265	72.3607	114.965	231.625	233.067	241.92	0.00963791	-1.6173	up	--	--	--	--	--	--	--	Domain of unknown function (DUF4228)	Uncharacterized protein At1g66480 OS=Arabidopsis thaliana OX=3702 GN=At1g66480 PE=2 SV=1	S	Function unknown	PREDICTED: uncharacterized protein At1g66480-like [Capsicum annuum]
Capana00g002501	513	145	84	87	72	53	10.9742	3.20871	1.8517	1.34936	1.59271	1.22721	0.00330435	1.97143	down	--	--	Biological Process: metal ion transport (GO:0030001);; Molecular Function: metal ion binding (GO:0046872);;	--	--	[P]	Inorganic ion transport and metabolism	Heavy-metal-associated domain	Heavy metal-associated isoprenylated plant protein 37 OS=Arabidopsis thaliana OX=3702 GN=HIPP37 PE=2 SV=1	P	Inorganic ion transport and metabolism	PREDICTED: GATA zinc finger domain-containing protein 3 isoform X1 [Capsicum annuum]
Capana00g002502	293	232	715	2907	2033	1846	3.28594	2.70388	8.29112	23.8364	23.8621	22.7085	4.00625e-07	-2.12844	up	[T]	Signal transduction mechanisms	Molecular Function: protein serine/threonine kinase activity (GO:0004674);; Molecular Function: ATP binding (GO:0005524);; Cellular Component: integral component of membrane (GO:0016021);; Molecular Function: carbohydrate binding (GO:0030246);; Biological Process: recognition of pollen (GO:0048544);;	K24104|3.4e-75|thj:104799061|K24104 GPN-loop GTPase | (RefSeq) LOW QUALITY PROTEIN: uncharacterized protein LOC104799061	--	--	--	Protein tyrosine and serine/threonine kinase	G-type lectin S-receptor-like serine/threonine-protein kinase At4g27290 OS=Arabidopsis thaliana OX=3702 GN=At4g27290 PE=3 SV=4	T	Signal transduction mechanisms	PREDICTED: G-type lectin S-receptor-like serine/threonine-protein kinase At4g27290 [Capsicum annuum]
Capana00g002511	172	194	50	3	5	2	10.4008	12.1241	3.07367	0.115079	0.299565	0.097582	1.8386e-13	5.19824	down	--	--	Biological Process: response to auxin (GO:0009733);;	K14488|3.3e-08|pxb:103927977|K14488 SAUR family protein | (RefSeq) auxin-induced protein 10A5 isoform X2	Plant hormone signal transduction (ko04075)	--	--	Auxin responsive protein	Auxin-responsive protein SAUR67 OS=Arabidopsis thaliana OX=3702 GN=SAUR67 PE=2 SV=1	S	Function unknown	PREDICTED: auxin-responsive protein SAUR68-like [Capsicum annuum]
Capana00g002515	565	614	987	2605	1780	1676	30.8119	34.783	55.6084	103.851	101.569	100.218	1.13908e-06	-1.19698	up	--	--	Cellular Component: cellular_component (GO:0005575);; Cellular Component: intracellular (GO:0005622);; Cellular Component: cell (GO:0005623);; Cellular Component: cytoplasm (GO:0005737);; Cellular Component: cytosol (GO:0005829);; Cellular Component: intracellular part (GO:0044424);; Cellular Component: cytoplasmic part (GO:0044444);; Cellular Component: cell part (GO:0044464);;	K23205|1.7e-61|csv:101218771|K23205 THAP domain-containing protein 4 | (RefSeq) UPF0678 fatty acid-binding protein-like protein At1g79260 isoform X1	--	[S]	Function unknown	Domain of unknown function (DUF1794)	UPF0678 fatty acid-binding protein-like protein At1g79260 OS=Arabidopsis thaliana OX=3702 GN=At1g79260 PE=1 SV=1	S	Function unknown	PREDICTED: UPF0678 fatty acid-binding protein-like protein At1g79260 [Capsicum annuum]
Capana00g002532	5	21	17	216	153	113	0.130429	0.565562	0.435599	4.11379	4.17501	3.21535	5.27328e-11	-3.09244	up	[T]	Signal transduction mechanisms	Molecular Function: protein serine/threonine kinase activity (GO:0004674);; Molecular Function: ATP binding (GO:0005524);;	K20716|9.9e-197|cann:107853532|K20716 mitogen-activated protein kinase kinase kinase 17/18 | (RefSeq) mitogen-activated protein kinase kinase kinase A-like	MAPK signaling pathway - plant (ko04016)	[T]	Signal transduction mechanisms	Protein kinase domain	Mitogen-activated protein kinase kinase kinase 18 OS=Arabidopsis thaliana OX=3702 GN=MAPKKK18 PE=1 SV=1	T	Signal transduction mechanisms	PREDICTED: mitogen-activated protein kinase kinase kinase A-like [Capsicum annuum]
Capana00g002534	12	13	5	189	92	99	0.291454	0.341061	0.118983	3.621	2.521	2.84549	2.25637e-13	-3.24806	up	[R]	General function prediction only	Molecular Function: protein serine/threonine kinase activity (GO:0004674);; Molecular Function: ATP binding (GO:0005524);;	K20716|1.4e-198|cann:107853534|K20716 mitogen-activated protein kinase kinase kinase 17/18 | (RefSeq) mitogen-activated protein kinase kinase kinase ANP1-like	MAPK signaling pathway - plant (ko04016)	[T]	Signal transduction mechanisms	Protein kinase domain	Mitogen-activated protein kinase kinase kinase 18 OS=Arabidopsis thaliana OX=3702 GN=MAPKKK18 PE=1 SV=1	T	Signal transduction mechanisms	PREDICTED: mitogen-activated protein kinase kinase kinase ANP1-like [Capsicum annuum]
Capana00g002538	1657	2575	2281	1020	712	690	49.6007	80.0084	70.4857	22.276	22.2476	22.6116	6.67967e-17	1.69553	down	--	--	Cellular Component: plasma membrane (GO:0005886);; Biological Process: carbohydrate transport (GO:0008643);; Cellular Component: integral component of membrane (GO:0016021);;	K15382|9.0e-162|cann:107856009|K15382 solute carrier family 50 (sugar transporter) | (RefSeq) bidirectional sugar transporter SWEET12-like	--	[R]	General function prediction only	Sugar efflux transporter for intercellular exchange	Bidirectional sugar transporter SWEET12 OS=Arabidopsis thaliana OX=3702 GN=SWEET12 PE=1 SV=1	U	Intracellular trafficking, secretion, and vesicular transport	PREDICTED: bidirectional sugar transporter SWEET12-like [Capsicum annuum]
Capana00g002539	1140	1341	1025	228	170	152	34.0128	41.5179	31.568	4.95997	5.29123	4.94791	5.08903e-60	2.93821	down	--	--	Cellular Component: plasma membrane (GO:0005886);; Biological Process: carbohydrate transport (GO:0008643);; Cellular Component: integral component of membrane (GO:0016021);;	K15382|1.8e-162|cann:107856008|K15382 solute carrier family 50 (sugar transporter) | (RefSeq) UPA16; bidirectional sugar transporter N3-like	--	[R]	General function prediction only	Sugar efflux transporter for intercellular exchange	Bidirectional sugar transporter SWEET10 OS=Arabidopsis thaliana OX=3702 GN=SWEET10 PE=1 SV=1	U	Intracellular trafficking, secretion, and vesicular transport	bidirectional sugar transporter N3-like [Capsicum annuum]
Capana00g002551	1246	1193	486	483	249	381	15.6527	15.5627	6.29713	4.43011	3.26953	5.23851	0.000107472	1.64432	down	[G]	Carbohydrate transport and metabolism	Molecular Function: mannosyl-oligosaccharide glucosidase activity (GO:0004573);; Biological Process: oligosaccharide metabolic process (GO:0009311);; Cellular Component: integral component of membrane (GO:0016021);;	K01228|0.0e+00|cann:107856548|K01228 mannosyl-oligosaccharide glucosidase [EC:3.2.1.106] | (RefSeq) mannosyl-oligosaccharide glucosidase GCS1-like	N-Glycan biosynthesis (ko00510);; Protein processing in endoplasmic reticulum (ko04141)	[G]	Carbohydrate transport and metabolism	Glycosyl hydrolase family 63 C-terminal domain	Mannosyl-oligosaccharide glucosidase GCS1 OS=Arabidopsis thaliana OX=3702 GN=GCS1 PE=1 SV=1	G	Carbohydrate transport and metabolism	PREDICTED: mannosyl-oligosaccharide glucosidase GCS1-like isoform X1 [Capsicum annuum]
Capana00g002556	52	58	134	491	407	401	0.925239	1.06157	2.4643	6.4056	7.58592	7.83535	9.93191e-08	-2.11885	up	[P]	Inorganic ion transport and metabolism	Cellular Component: plasma membrane (GO:0005886);; Biological Process: nitrate transport (GO:0015706);; Molecular Function: transmembrane transporter activity (GO:0022857);;	K02575|4.1e-284|cann:107856081|K02575 MFS transporter, NNP family, nitrate/nitrite transporter | (RefSeq) high affinity nitrate transporter 2.5	Nitrogen metabolism (ko00910)	--	--	Major Facilitator Superfamily	High affinity nitrate transporter 2.5 OS=Arabidopsis thaliana OX=3702 GN=NRT2.5 PE=1 SV=1	P	Inorganic ion transport and metabolism	PREDICTED: high affinity nitrate transporter 2.5 [Capsicum annuum]
Capana00g002565	97	162	272	1483	986	1124	2.5966	4.51846	7.53051	29.1147	27.7141	33.0877	2.46169e-11	-2.44782	up	[P]	Inorganic ion transport and metabolism	Cellular Component: membrane (GO:0016020);; Molecular Function: metal ion transmembrane transporter activity (GO:0046873);;	K14709|1.7e-169|cann:107852882|K14709 solute carrier family 39 (zinc transporter), member 1/2/3 | (RefSeq) zinc transporter 2	--	[P]	Inorganic ion transport and metabolism	ZIP Zinc transporter	Zinc transporter 2 OS=Arabidopsis thaliana OX=3702 GN=ZIP2 PE=2 SV=1	P	Inorganic ion transport and metabolism	PREDICTED: zinc transporter 2 [Capsicum annuum]
Capana00g002596	116	139	248	694	578	464	7.7975	9.65762	17.1776	34.037	40.5883	34.1031	3.63457e-06	-1.50319	up	--	--	--	--	--	--	--	--	--	--	--	hypothetical protein FXO38_36021 [Capsicum annuum]
Capana00g002614	64	66	61	0	0	0	2.7676	2.95722	2.68368	0	0	0	4.09975e-12	7.10719	down	--	--	--	--	--	--	--	--	--	S	Function unknown	hypothetical protein FXO38_11119 [Capsicum annuum]
Capana00g002619	85	75	187	1353	998	920	4.765	4.41057	10.9176	55.9642	59.0684	57.0586	3.86806e-16	-2.91687	up	--	--	Molecular Function: protein serine/threonine kinase activity (GO:0004674);; Molecular Function: ATP binding (GO:0005524);; Cellular Component: integral component of membrane (GO:0016021);;	K13416|1.2e-11|egr:104414483|K13416 brassinosteroid insensitive 1-associated receptor kinase 1 [EC:2.7.10.1 2.7.11.1] | (RefSeq) BRASSINOSTEROID INSENSITIVE 1-associated receptor kinase 1	MAPK signaling pathway - plant (ko04016);; Plant hormone signal transduction (ko04075);; Plant-pathogen interaction (ko04626)	--	--	Protein kinase domain	Probable receptor-like protein kinase At5g39020 OS=Arabidopsis thaliana OX=3702 GN=At5g39020 PE=2 SV=1	--	--	PREDICTED: LEAF RUST 10 DISEASE-RESISTANCE LOCUS RECEPTOR-LIKE PROTEIN KINASE-like 2.1 isoform X3 [Capsicum annuum]
Capana00g002620	383	307	190	73	58	65	8.16767	6.80163	4.16935	1.13375	1.28115	1.49978	1.4079e-11	2.38734	down	--	--	Molecular Function: protein serine/threonine phosphatase activity (GO:0004722);;	K17500|4.3e-117|dosa:Os09t0459600-01|K17500 integrin-linked kinase-associated serine/threonine phosphatase 2C [EC:3.1.3.16] | (RefSeq) Os09g0459600; Similar to Calmodulin-binding protein phosphatase.	--	[T]	Signal transduction mechanisms	Protein phosphatase 2C	Probable protein phosphatase 2C 15 OS=Arabidopsis thaliana OX=3702 GN=At1g68410 PE=2 SV=1	T	Signal transduction mechanisms	putative protein phosphatase 2C 3 [Capsicum baccatum]
Capana00g002621	51	46	58	574	358	314	2.35334	2.22736	2.79022	19.6587	17.5353	16.1213	1.13293e-36	-2.69114	up	--	--	Molecular Function: protein kinase activity (GO:0004672);; Molecular Function: ATP binding (GO:0005524);; Cellular Component: integral component of membrane (GO:0016021);; Molecular Function: polysaccharide binding (GO:0030247);;	--	--	--	--	Wall-associated receptor kinase C-terminal	--	T	Signal transduction mechanisms	putative receptor-like protein kinase [Capsicum annuum]
Capana00g002622	45	41	84	730	554	494	1.73548	1.65344	3.35123	20.784	22.5606	21.0867	2.09591e-25	-3.07936	up	--		Molecular Function: protein kinase activity (GO:0004672);; Molecular Function: ATP binding (GO:0005524);;	K13416|1.5e-31|ccaj:109793909|K13416 brassinosteroid insensitive 1-associated receptor kinase 1 [EC:2.7.10.1 2.7.11.1] | (RefSeq) BRASSINOSTEROID INSENSITIVE 1-associated receptor kinase 1-like	MAPK signaling pathway - plant (ko04016);; Plant hormone signal transduction (ko04075);; Plant-pathogen interaction (ko04626)	--	--	Protein kinase domain	Rust resistance kinase Lr10 OS=Triticum aestivum OX=4565 GN=LRK10 PE=2 SV=1	--	--	hypothetical protein T459_26800 [Capsicum annuum]
Capana00g002623	196	242	849	3658	2449	2329	4.33199	5.55517	19.3975	59.1098	56.6423	56.4658	9.09792e-06	-2.34998	up	--		Molecular Function: protein kinase activity (GO:0004672);; Molecular Function: ATP binding (GO:0005524);; Cellular Component: integral component of membrane (GO:0016021);;	K13430|1.4e-32|ghi:107911736|K13430 serine/threonine-protein kinase PBS1 [EC:2.7.11.1] | (RefSeq) serine/threonine-protein kinase CDL1-like	Plant-pathogen interaction (ko04626)	--	--	Protein kinase domain	Protein SUPPRESSOR OF NPR1-1 CONSTITUTIVE 4 OS=Arabidopsis thaliana OX=3702 GN=LRK10L-2.6 PE=1 SV=1	T	Signal transduction mechanisms	rust resistance kinase Lr10-like precursor [Capsicum annuum]
Capana00g002626	605	322	737	2346	1463	1515	8.48916	4.68367	10.6676	24.036	21.4528	23.2824	1.88486e-05	-1.37493	up	[M]	Cell wall/membrane/envelope biogenesis	Molecular Function: protein kinase activity (GO:0004672);; Molecular Function: ATP binding (GO:0005524);; Cellular Component: integral component of membrane (GO:0016021);;	K23544|1.6e-46|brp:103842861|K23544 serine incorporator 1/3 | (RefSeq) serine incorporator 3	--	[T]	Signal transduction mechanisms	Protein kinase domain	LEAF RUST 10 DISEASE-RESISTANCE LOCUS RECEPTOR-LIKE PROTEIN KINASE-like 1.1 OS=Arabidopsis thaliana OX=3702 GN=LRK10L-1.1 PE=2 SV=1	T	Signal transduction mechanisms	PREDICTED: LEAF RUST 10 DISEASE-RESISTANCE LOCUS RECEPTOR-LIKE PROTEIN KINASE-like 1.1 [Capsicum annuum]
Capana00g002627	198	163	347	2169	1625	1561	2.85088	2.43017	5.16072	22.8564	24.5086	24.6751	6.59193e-19	-2.62307	up	[T]	Signal transduction mechanisms	Molecular Function: protein kinase activity (GO:0004672);; Molecular Function: ATP binding (GO:0005524);; Cellular Component: integral component of membrane (GO:0016021);;	K01180|2.9e-53|cmax:111487562|K01180 endo-1,3(4)-beta-glucanase [EC:3.2.1.6] | (RefSeq) uncharacterized protein LOC111487562	--	[T]	Signal transduction mechanisms	Protein kinase domain	LEAF RUST 10 DISEASE-RESISTANCE LOCUS RECEPTOR-LIKE PROTEIN KINASE-like 1.1 OS=Arabidopsis thaliana OX=3702 GN=LRK10L-1.1 PE=2 SV=1	T	Signal transduction mechanisms	putative serine/threonine-protein kinase [Capsicum annuum]
Capana00g002628	15	38	54	590	406	419	0.25427	0.665392	0.947828	7.38384	7.27035	7.85847	8.26267e-17	-3.37521	up	[M]	Cell wall/membrane/envelope biogenesis	Molecular Function: protein kinase activity (GO:0004672);; Molecular Function: ATP binding (GO:0005524);; Cellular Component: integral component of membrane (GO:0016021);;	K23544|1.1e-50|brp:103842861|K23544 serine incorporator 1/3 | (RefSeq) serine incorporator 3	--	[T]	Signal transduction mechanisms	Protein kinase domain	LEAF RUST 10 DISEASE-RESISTANCE LOCUS RECEPTOR-LIKE PROTEIN KINASE-like 1.1 OS=Arabidopsis thaliana OX=3702 GN=LRK10L-1.1 PE=2 SV=1	T	Signal transduction mechanisms	putative serine/threonine-protein kinase [Capsicum annuum]
Capana00g002630	40	13	45	413	257	244	0.852537	0.285323	0.98493	6.50015	5.7816	5.77222	2.54422e-11	-2.85462	up	--	--	Molecular Function: protein kinase activity (GO:0004672);; Molecular Function: ATP binding (GO:0005524);; Cellular Component: integral component of membrane (GO:0016021);;	K01180|1.2e-18|cmax:111487562|K01180 endo-1,3(4)-beta-glucanase [EC:3.2.1.6] | (RefSeq) uncharacterized protein LOC111487562	--	[T]	Signal transduction mechanisms	Protein tyrosine and serine/threonine kinase	LEAF RUST 10 DISEASE-RESISTANCE LOCUS RECEPTOR-LIKE PROTEIN KINASE-like 1.1 OS=Arabidopsis thaliana OX=3702 GN=LRK10L-1.1 PE=2 SV=1	T	Signal transduction mechanisms	PREDICTED: LEAF RUST 10 DISEASE-RESISTANCE LOCUS RECEPTOR-LIKE PROTEIN KINASE-like 1.1 isoform X1 [Capsicum annuum]
Capana00g002632	16	17	33	161	76	130	0.32316	0.350366	0.705763	2.45615	1.65517	2.96578	1.3351e-06	-2.13975	up	[M]	Cell wall/membrane/envelope biogenesis	Molecular Function: protein kinase activity (GO:0004672);; Molecular Function: ATP binding (GO:0005524);; Cellular Component: integral component of membrane (GO:0016021);;	K23544|6.8e-54|brp:103842861|K23544 serine incorporator 1/3 | (RefSeq) serine incorporator 3	--	[T]	Signal transduction mechanisms	Protein kinase domain	LEAF RUST 10 DISEASE-RESISTANCE LOCUS RECEPTOR-LIKE PROTEIN KINASE-like 1.1 OS=Arabidopsis thaliana OX=3702 GN=LRK10L-1.1 PE=2 SV=1	T	Signal transduction mechanisms	hypothetical protein BC332_27227 [Capsicum chinense]
Capana00g002633	81	85	115	737	577	547	0.890076	0.979796	1.31439	5.97055	6.69649	6.64929	5.66625e-37	-2.44968	up	[M]	Cell wall/membrane/envelope biogenesis	Molecular Function: protein kinase activity (GO:0004672);; Molecular Function: ATP binding (GO:0005524);; Cellular Component: integral component of membrane (GO:0016021);;	K23544|7.6e-54|brp:103842861|K23544 serine incorporator 1/3 | (RefSeq) serine incorporator 3	--	[T]	Signal transduction mechanisms	Protein kinase domain	LEAF RUST 10 DISEASE-RESISTANCE LOCUS RECEPTOR-LIKE PROTEIN KINASE-like 1.1 OS=Arabidopsis thaliana OX=3702 GN=LRK10L-1.1 PE=2 SV=1	T	Signal transduction mechanisms	PREDICTED: LEAF RUST 10 DISEASE-RESISTANCE LOCUS RECEPTOR-LIKE PROTEIN KINASE-like 1.1 isoform X1 [Capsicum annuum]
Capana00g002637	58	72	37	12	5	4	1.3448	1.73647	0.874926	0.199791	0.11724	0.087151	1.13901e-08	3.1724	down	[E]	Amino acid transport and metabolism	Molecular Function: hydrolase activity (GO:0016787);;	--	--	--	--	Peptidase C26	Putative glutamine amidotransferase GAT1_2.1 OS=Arabidopsis thaliana OX=3702 GN=GAT1_2.1 PE=2 SV=1	F	Nucleotide transport and metabolism	hypothetical protein CQW23_25147 [Capsicum baccatum]
Capana00g002643	286	179	138	630	396	465	3.79958	2.45993	1.88731	6.11003	5.49798	6.75596	0.00323874	-1.00645	up	[T]	Signal transduction mechanisms	Molecular Function: protein kinase activity (GO:0004672);; Molecular Function: ATP binding (GO:0005524);; Cellular Component: integral component of membrane (GO:0016021);;	K13415|1.7e-43|lang:109361902|K13415 protein brassinosteroid insensitive 1 [EC:2.7.10.1 2.7.11.1] | (RefSeq) brassinosteroid LRR receptor kinase-like	Plant hormone signal transduction (ko04075)	--	--	Protein kinase domain	Receptor protein kinase-like protein ZAR1 OS=Arabidopsis thaliana OX=3702 GN=ZAR1 PE=1 SV=1	T	Signal transduction mechanisms	hypothetical protein FXO37_26330 [Capsicum annuum]
Capana00g002647	168	314	531	2584	1896	1856	8.60199	16.6454	28.0196	96.5606	101.422	104.067	2.70323e-09	-2.3323	up	--	--	Biological Process: phospholipid metabolic process (GO:0006644);; Molecular Function: phosphatidate phosphatase activity (GO:0008195);;	K18693|2.7e-97|cann:107856751|K18693 diacylglycerol diphosphate phosphatase / phosphatidate phosphatase [EC:3.1.3.81 3.1.3.4] | (RefSeq) lipid phosphate phosphatase 2-like	Glycerolipid metabolism (ko00561);; Glycerophospholipid metabolism (ko00564)	[I]	Lipid transport and metabolism	PAP2 superfamily	Putative lipid phosphate phosphatase 3, chloroplastic OS=Arabidopsis thaliana OX=3702 GN=LPP3 PE=2 SV=1	I	Lipid transport and metabolism	PREDICTED: lipid phosphate phosphatase 2-like [Capsicum annuum]
Capana00g002649	987	870	656	608	349	324	31.1825	28.5523	21.4085	14.0289	11.507	11.2103	9.26114e-08	1.27325	down	--	--	Biological Process: phospholipid metabolic process (GO:0006644);; Molecular Function: phosphatidate phosphatase activity (GO:0008195);; Cellular Component: integral component of membrane (GO:0016021);;	K18693|1.9e-161|cann:107856750|K18693 diacylglycerol diphosphate phosphatase / phosphatidate phosphatase [EC:3.1.3.81 3.1.3.4] | (RefSeq) lipid phosphate phosphatase 2-like	Glycerolipid metabolism (ko00561);; Glycerophospholipid metabolism (ko00564)	[I]	Lipid transport and metabolism	PAP2 superfamily	Lipid phosphate phosphatase 2 OS=Arabidopsis thaliana OX=3702 GN=LPP2 PE=2 SV=1	I	Lipid transport and metabolism	PREDICTED: lipid phosphate phosphatase 2-like [Capsicum annuum]
Capana00g002650	172	185	310	1220	914	811	6.68003	7.45842	12.4665	34.725	37.2344	34.607	9.57508e-13	-1.85468	up	--		Molecular Function: protein kinase activity (GO:0004672);; Molecular Function: ATP binding (GO:0005524);;	K13416|8.5e-35|dcr:108207977|K13416 brassinosteroid insensitive 1-associated receptor kinase 1 [EC:2.7.10.1 2.7.11.1] | (RefSeq) BRASSINOSTEROID INSENSITIVE 1-associated receptor kinase 1-like	MAPK signaling pathway - plant (ko04016);; Plant hormone signal transduction (ko04075);; Plant-pathogen interaction (ko04626)	--	--	Protein kinase domain	Rust resistance kinase Lr10 OS=Triticum aestivum OX=4565 GN=LRK10 PE=2 SV=1	--	--	PREDICTED: LEAF RUST 10 DISEASE-RESISTANCE LOCUS RECEPTOR-LIKE PROTEIN KINASE-like 2.1 [Capsicum annuum]
Capana00g002699	41	62	73	202	104	154	1.2041	1.87645	2.19026	4.34173	3.1787	4.96085	0.00179294	-1.08836	up	--	--	Biological Process: DNA damage checkpoint (GO:0000077);; Cellular Component: host cell nucleus (GO:0042025);;	K02830|8.5e-176|cann:107853839|K02830 cell cycle checkpoint protein [EC:3.1.11.2] | (RefSeq) uncharacterized LOC107853839	--	--	--	Repair protein Rad1/Rec1/Rad17	--	L	Replication, recombination and repair	PREDICTED: uncharacterized protein LOC107853839 [Capsicum annuum]
Capana00g002708	171	196	177	18	6	13	3.33717	3.96815	3.56376	0.243483	0.115866	0.277465	5.88207e-33	4.09728	down	[C]	Energy production and conversion	Molecular Function: oxidoreductase activity (GO:0016491);; Molecular Function: FAD binding (GO:0071949);;	K22395|8.1e-271|cann:107853838|K22395 cinnamyl-alcohol dehydrogenase [EC:1.1.1.195] | (RefSeq) flavin-dependent oxidoreductase FOX2-like	Phenylpropanoid biosynthesis (ko00940)	--	--	FAD binding domain	Berberine bridge enzyme-like 13 OS=Arabidopsis thaliana OX=3702 GN=At1g30760 PE=1 SV=1	C	Energy production and conversion	putative tetratricopeptide repeat protein 7A-like isoform 1 [Capsicum annuum]
Capana00g002724	757	676	468	417	273	337	56.8139	52.676	36.2661	22.8366	21.4026	27.7093	1.83572e-05	1.15164	down	--	--	Biological Process: response to acid chemical (GO:0001101);; Molecular Function: molecular_function (GO:0003674);; Molecular Function: catalytic activity (GO:0003824);; Molecular Function: phosphatidylinositol-4,5-bisphosphate 5-phosphatase activity (GO:0004439);; Molecular Function: inositol-polyphosphate 5-phosphatase activity (GO:0004445);; Biological Process: carbohydrate metabolic process (G…	K24221|3.3e-30|cann:107869212|K24221 type I inositol polyphosphate 5-phosphatase IP5P1/2 [EC:3.1.3.56] | (RefSeq) type I inositol polyphosphate 5-phosphatase 2-like	Inositol phosphate metabolism (ko00562)	[U]	Intracellular trafficking, secretion, and vesicular transport	--	Type I inositol polyphosphate 5-phosphatase 2 OS=Arabidopsis thaliana OX=3702 GN=IP5P2 PE=1 SV=2	T	Signal transduction mechanisms	PREDICTED: type I inositol polyphosphate 5-phosphatase 2-like [Capsicum annuum]
Capana00g002729	6722	4568	3070	1358	1029	855	104.611	73.7876	49.3153	15.4201	16.7343	14.5651	4.23571e-14	2.39983	down	[O]	Posttranslational modification, protein turnover, chaperones	Molecular Function: ATP binding (GO:0005524);; Biological Process: protein refolding (GO:0042026);;	K04077|2.6e-306|cann:107852751|K04077 chaperonin GroEL | (RefSeq) chaperonin 60 subunit beta 4, chloroplastic	RNA degradation (ko03018)	[O]	Posttranslational modification, protein turnover, chaperones	TCP-1/cpn60 chaperonin family	Chaperonin 60 subunit beta 4, chloroplastic OS=Arabidopsis thaliana OX=3702 GN=CPN60B4 PE=1 SV=1	O	Posttranslational modification, protein turnover, chaperones	PREDICTED: chaperonin 60 subunit beta 4, chloroplastic isoform X2 [Capsicum annuum]
Capana00g002731	3324	2943	3660	10206	7237	6768	58.2603	53.541	66.2454	130.604	132.584	129.932	7.55162e-19	-1.00602	up	[G]	Carbohydrate transport and metabolism	Molecular Function: phosphogluconate dehydrogenase (decarboxylating) activity (GO:0004616);; Biological Process: pentose-phosphate shunt (GO:0006098);; Biological Process: D-gluconate metabolic process (GO:0019521);; Molecular Function: NADP binding (GO:0050661);;	K00033|1.4e-279|cann:107852749|K00033 6-phosphogluconate dehydrogenase [EC:1.1.1.44 1.1.1.343] | (RefSeq) 6-phosphogluconate dehydrogenase, decarboxylating 3	Pentose phosphate pathway (ko00030);; Glutathione metabolism (ko00480);; Carbon metabolism (ko01200)	[G]	Carbohydrate transport and metabolism	6-phosphogluconate dehydrogenase, C-terminal domain	6-phosphogluconate dehydrogenase, decarboxylating 2 OS=Arabidopsis thaliana OX=3702 GN=PGD2 PE=1 SV=1	G	Carbohydrate transport and metabolism	PREDICTED: 6-phosphogluconate dehydrogenase, decarboxylating 3 [Capsicum annuum]
Capana00g002736	1450	412	221	30	30	39	43.5527	12.8379	6.84799	0.64818	0.917463	1.26526	5.06483e-11	4.33114	down	--	--	Molecular Function: intramolecular lyase activity (GO:0016872);;	K01859|9.7e-124|cann:107852750|K01859 chalcone isomerase [EC:5.5.1.6] | (RefSeq) CHI; chalcone--flavonone isomerase	Flavonoid biosynthesis (ko00941)	--	--	Chalcone-flavanone isomerase	Chalcone--flavonone isomerase OS=Nicotiana tabacum OX=4097 GN=CHI PE=2 SV=1	S	Function unknown	PREDICTED: chalcone--flavonone isomerase isoform X1 [Capsicum annuum]
Capana00g002742	687	686	742	182	108	133	36.6088	37.9151	40.7924	7.05422	5.97784	7.73721	3.04086e-63	2.59362	down	--	--	Cellular Component: mitochondrial proton-transporting ATP synthase complex, coupling factor F(o) (GO:0000276);; Molecular Function: hydrogen ion transmembrane transporter activity (GO:0015078);; Biological Process: ATP synthesis coupled proton transport (GO:0015986);;	K02138|1.4e-87|cann:107856684|K02138 F-type H+-transporting ATPase subunit d | (RefSeq) ATP synthase subunit d, mitochondrial	Oxidative phosphorylation (ko00190)	[C]	Energy production and conversion	ATP synthase D chain, mitochondrial (ATP5H)	ATP synthase subunit d, mitochondrial OS=Arabidopsis thaliana OX=3702 GN=At3g52300 PE=1 SV=3	C	Energy production and conversion	PREDICTED: ATP synthase subunit d, mitochondrial isoform X2 [Capsicum annuum]
Capana00g002745	3	12	0	2076	1399	1461	0.044714	0.183445	0	24.0742	23.2304	25.4131	7.64664e-68	-7.82349	up	[DPM]	Cell cycle control, cell division, chromosome partitioning;; Inorganic ion transport and metabolism;; Cell wall/membrane/envelope biogenesis	Molecular Function: copper ion binding (GO:0005507);; Biological Process: lignin catabolic process (GO:0046274);; Cellular Component: apoplast (GO:0048046);; Molecular Function: hydroquinone:oxygen oxidoreductase activity (GO:0052716);;	K05909|0.0e+00|cann:107853492|K05909 laccase [EC:1.10.3.2] | (RefSeq) laccase-14-like	--	[Q]	Secondary metabolites biosynthesis, transport and catabolism	Multicopper oxidase	Laccase-14 OS=Arabidopsis thaliana OX=3702 GN=LAC14 PE=2 SV=1	Q	Secondary metabolites biosynthesis, transport and catabolism	PREDICTED: laccase-14-like [Capsicum annuum]
Capana00g002746	220	119	48	983	661	671	3.35576	1.88155	0.757227	10.9765	10.5601	11.2342	1.77736e-05	-2.20473	up	--	--	Cellular Component: integral component of membrane (GO:0016021);;	K00895|2.0e-32|hbr:110656716|K00895 diphosphate-dependent phosphofructokinase [EC:2.7.1.90] | (RefSeq) LOW QUALITY PROTEIN: uncharacterized protein LOC110656716	Glycolysis / Gluconeogenesis (ko00010);; Pentose phosphate pathway (ko00030);; Fructose and mannose metabolism (ko00051)	[R]	General function prediction only	Ankyrin repeats (3 copies)	--	L	Replication, recombination and repair	hypothetical protein FXO37_17497 [Capsicum annuum]
Capana00g002756	44	28	34	138	113	98	0.324948	0.218072	0.257181	0.755506	0.880433	0.804606	2.79286e-06	-1.43103	up	--	--	Biological Process: signal transduction (GO:0007165);; Molecular Function: ADP binding (GO:0043531);;	K00695|3.5e-71|mtr:MTR_6g478030|K00695 sucrose synthase [EC:2.4.1.13] | (RefSeq) sucrose synthase	Starch and sucrose metabolism (ko00500)	--	--	TIR domain	Disease resistance protein Roq1 OS=Nicotiana benthamiana OX=4100 GN=ROQ1 PE=1 SV=1	I	Lipid transport and metabolism	PREDICTED: TMV resistance protein N-like [Capsicum annuum]
Capana00g002760	66	57	158	5114	3769	3615	3.73424	3.29714	9.20358	211.533	223.171	224.357	4.85513e-43	-5.1079	up	--	--	Molecular Function: protein phosphatase inhibitor activity (GO:0004864);; Biological Process: defense response (GO:0006952);; Biological Process: abscisic acid-activated signaling pathway (GO:0009738);; Molecular Function: abscisic acid binding (GO:0010427);; Molecular Function: signaling receptor activity (GO:0038023);;	--	--	--	--	Pathogenesis-related protein Bet v 1 family	Pathogenesis-related protein STH-2 OS=Solanum tuberosum OX=4113 GN=STH-2 PE=2 SV=1	H	Coenzyme transport and metabolism	PREDICTED: pathogenesis-related protein STH-2-like [Capsicum annuum]
Capana00g002764	143	85	206	1018	678	646	1.65031	1.00878	2.4556	8.58919	8.19023	8.18016	7.05996e-11	-2.1203	up	--	--	Biological Process: defense response (GO:0006952);; Molecular Function: ADP binding (GO:0043531);;	K13457|1.0e-84|pop:112325953|K13457 disease resistance protein RPM1 | (RefSeq) disease resistance protein RPM1-like	Plant-pathogen interaction (ko04626)	[T]	Signal transduction mechanisms	NB-ARC domain	Probable disease resistance RPP8-like protein 2 OS=Arabidopsis thaliana OX=3702 GN=RPP8L2 PE=3 SV=1	T	Signal transduction mechanisms	putative protein PHLOEM PROTEIN 2-LIKE A5-like [Capsicum annuum]
Capana00g002765	8	0	2	222	158	134	0.31183	0	0.085946	6.92325	7.07238	6.27313	4.84615e-19	-5.11979	up	--	--	Biological Process: signal transduction (GO:0007165);;	K03188|3.7e-29|dcr:108224146|K03188 urease accessory protein | (RefSeq) uncharacterized protein LOC108224146 isoform X1	--	--	--	Phloem protein 2	F-box protein PP2-B10 OS=Arabidopsis thaliana OX=3702 GN=PP2B10 PE=1 SV=1	I	Lipid transport and metabolism	PREDICTED: protein PHLOEM PROTEIN 2-LIKE A8-like [Capsicum annuum]
Capana00g002766	56	58	50	11	6	4	1.5339	1.64992	1.41647	0.205589	0.154353	0.094561	1.27698e-11	3.16521	down	[I]	Lipid transport and metabolism	Cellular Component: ubiquitin ligase complex (GO:0000151);; Biological Process: response to reactive oxygen species (GO:0000302);; Biological Process: response to acid chemical (GO:0001101);; Molecular Function: molecular_function (GO:0003674);; Molecular Function: binding (GO:0005488);; Molecular Function: protein binding (GO:0005515);; Molecular Function: calmodulin binding (GO:0005516);; Cellu…	K17361|1.1e-173|cann:107853174|K17361 acyl-coenzyme A thioesterase 9 [EC:3.1.2.-] | (RefSeq) acyl-coenzyme A thioesterase 9, mitochondrial-like	--	[I]	Lipid transport and metabolism	Thioesterase superfamily	--	I	Lipid transport and metabolism	PREDICTED: acyl-coenzyme A thioesterase 9, mitochondrial-like [Capsicum annuum]
Capana00g002767	0	0	0	115	78	64	0	0	0	1.6101	1.5586	1.34179	1.08565e-11	-6.99552	up	[P]	Inorganic ion transport and metabolism	Molecular Function: ATP binding (GO:0005524);; Cellular Component: integral component of membrane (GO:0016021);;	K01537|2.4e-217|cann:107839342|K01537 P-type Ca2+ transporter type 2C [EC:7.2.2.10] | (RefSeq) calcium-transporting ATPase, endoplasmic reticulum-type	--	[P]	Inorganic ion transport and metabolism	Cation transporting ATPase, C-terminus	Calcium-transporting ATPase, endoplasmic reticulum-type OS=Solanum lycopersicum OX=4081 GN=LCA1 PE=2 SV=1	P	Inorganic ion transport and metabolism	Calcium-transporting ATPase 2, endoplasmic reticulum-type [Capsicum chinense]
Capana00g002780	3955	2863	2015	2206	1405	1468	103.891	78.0654	54.653	42.306	38.5581	42.2084	0.000263711	1.07792	down	--	--	Cellular Component: integral component of membrane (GO:0016021);; Cellular Component: chloroplast membrane (GO:0031969);;	--	--	--	--	Chloroplast import apparatus Tic20-like	Protein TIC 20-I, chloroplastic OS=Arabidopsis thaliana OX=3702 GN=TIC20-I PE=1 SV=1	S	Function unknown	Protein TIC 20-I, chloroplastic [Capsicum annuum]
Capana00g002788	131	63	54	9	22	8	3.07716	1.52174	1.29818	0.154479	0.521123	0.185316	2.32615e-05	2.71852	down	--	--	Molecular Function: purine nucleoside transmembrane transporter activity (GO:0015211);; Cellular Component: integral component of membrane (GO:0016021);;	K00850|6.1e-14|cpap:110822059|K00850 6-phosphofructokinase 1 [EC:2.7.1.11] | (RefSeq) ATP-dependent 6-phosphofructokinase 6-like	Glycolysis / Gluconeogenesis (ko00010);; Pentose phosphate pathway (ko00030);; Fructose and mannose metabolism (ko00051);; Galactose metabolism (ko00052);; Carbon metabolism (ko01200);; Biosynthesis of amino acids (ko01230);; RNA degradation (ko03018)	--	--	Purine nucleobase transmembrane transport	Purine permease 21 OS=Arabidopsis thaliana OX=3702 GN=PUP21 PE=2 SV=2	S	Function unknown	putative purine permease 9-like [Capsicum annuum]
Capana00g002793	172794	133859	82521	11499	8021	8176	5853.92	4707.06	2886.17	284.365	283.945	303.293	7.4991e-43	4.04415	down	--	--	Cellular Component: photosystem I (GO:0009522);; Cellular Component: photosystem II (GO:0009523);; Cellular Component: chloroplast thylakoid membrane (GO:0009535);; Biological Process: photosynthesis, light harvesting (GO:0009765);; Cellular Component: integral component of membrane (GO:0016021);; Molecular Function: chlorophyll binding (GO:0016168);; Biological Process: protein-chromophore linka…	K08912|5.7e-152|cann:107855767|K08912 light-harvesting complex II chlorophyll a/b binding protein 1 | (RefSeq) chlorophyll a-b binding protein 1B, chloroplastic-like	Photosynthesis - antenna proteins (ko00196)	--	--	Chlorophyll A-B binding protein	Chlorophyll a-b binding protein 1B, chloroplastic OS=Solanum lycopersicum OX=4081 GN=CAB1B PE=3 SV=1	C	Energy production and conversion	PREDICTED: chlorophyll a-b binding protein 1B, chloroplastic-like [Capsicum annuum]
Capana00g002794	49217	24158	6824	803	547	538	1667.37	849.491	238.657	19.8526	19.3389	19.9596	7.9688e-21	5.4215	down	--	--	Cellular Component: photosystem I (GO:0009522);; Cellular Component: photosystem II (GO:0009523);; Cellular Component: chloroplast thylakoid membrane (GO:0009535);; Biological Process: photosynthesis, light harvesting (GO:0009765);; Cellular Component: integral component of membrane (GO:0016021);; Molecular Function: chlorophyll binding (GO:0016168);; Biological Process: protein-chromophore linka…	K08912|4.0e-153|cann:107855768|K08912 light-harvesting complex II chlorophyll a/b binding protein 1 | (RefSeq) chlorophyll a-b binding protein 21, chloroplastic-like	Photosynthesis - antenna proteins (ko00196)	--	--	Chlorophyll A-B binding protein	Chlorophyll a-b binding protein 21, chloroplastic OS=Nicotiana tabacum OX=4097 GN=CAB21 PE=2 SV=1	C	Energy production and conversion	PREDICTED: chlorophyll a-b binding protein 21, chloroplastic-like [Capsicum annuum]
Capana00g002795	2612	1842	794	182	108	116	100.562	73.5924	31.5383	5.10661	4.3407	4.88838	2.21031e-19	3.88778	down	--	--	Cellular Component: photosystem I (GO:0009522);; Cellular Component: photosystem II (GO:0009523);; Cellular Component: chloroplast thylakoid membrane (GO:0009535);; Biological Process: photosynthesis, light harvesting (GO:0009765);; Cellular Component: integral component of membrane (GO:0016021);; Molecular Function: chlorophyll binding (GO:0016168);; Biological Process: protein-chromophore linka…	K08912|8.9e-125|cann:107855778|K08912 light-harvesting complex II chlorophyll a/b binding protein 1 | (RefSeq) chlorophyll a-b binding protein 21, chloroplastic	Photosynthesis - antenna proteins (ko00196)	--	--	Chlorophyll A-B binding protein	Chlorophyll a-b binding protein 21, chloroplastic OS=Nicotiana tabacum OX=4097 GN=CAB21 PE=2 SV=1	C	Energy production and conversion	Chlorophyll a-b binding protein 3C, chloroplastic [Capsicum annuum]
Capana00g002796	59287	37822	16074	6863	4937	4748	2016.11	1334.99	564.304	170.334	175.43	176.802	1.85533e-11	2.97643	down	--	--	Cellular Component: photosystem I (GO:0009522);; Cellular Component: photosystem II (GO:0009523);; Cellular Component: chloroplast thylakoid membrane (GO:0009535);; Biological Process: photosynthesis, light harvesting (GO:0009765);; Cellular Component: integral component of membrane (GO:0016021);; Molecular Function: chlorophyll binding (GO:0016168);; Biological Process: protein-chromophore linka…	K08912|2.3e-153|cann:107855776|K08912 light-harvesting complex II chlorophyll a/b binding protein 1 | (RefSeq) chlorophyll a-b binding protein 1B, chloroplastic-like	Photosynthesis - antenna proteins (ko00196)	--	--	Chlorophyll A-B binding protein	Chlorophyll a-b binding protein 1B, chloroplastic OS=Solanum lycopersicum OX=4081 GN=CAB1B PE=3 SV=1	C	Energy production and conversion	PREDICTED: chlorophyll a-b binding protein 1B, chloroplastic-like [Capsicum annuum]
Capana00g002797	19535	11126	3096	138	100	80	733.476	433.603	119.99	3.76357	3.89558	3.27946	2.74453e-33	6.7042	down	--	--	Cellular Component: photosystem I (GO:0009522);; Cellular Component: photosystem II (GO:0009523);; Cellular Component: chloroplast thylakoid membrane (GO:0009535);; Biological Process: photosynthesis, light harvesting (GO:0009765);; Cellular Component: integral component of membrane (GO:0016021);; Molecular Function: chlorophyll binding (GO:0016168);; Biological Process: protein-chromophore linka…	K08912|1.2e-129|cann:107855778|K08912 light-harvesting complex II chlorophyll a/b binding protein 1 | (RefSeq) chlorophyll a-b binding protein 21, chloroplastic	Photosynthesis - antenna proteins (ko00196)	--	--	Chlorophyll A-B binding protein	Chlorophyll a-b binding protein 21, chloroplastic OS=Nicotiana tabacum OX=4097 GN=CAB21 PE=2 SV=1	C	Energy production and conversion	Chlorophyll a-b binding protein 3C, chloroplastic [Capsicum annuum]
Capana00g002798	69238	40273	15467	1504	1072	1136	2345.63	1416.15	540.944	37.1876	37.949	42.1419	7.41633e-27	5.17346	down	--	--	Cellular Component: photosystem I (GO:0009522);; Cellular Component: photosystem II (GO:0009523);; Cellular Component: chloroplast thylakoid membrane (GO:0009535);; Biological Process: photosynthesis, light harvesting (GO:0009765);; Cellular Component: integral component of membrane (GO:0016021);; Molecular Function: chlorophyll binding (GO:0016168);; Biological Process: protein-chromophore linka…	K08912|1.2e-152|cann:107855778|K08912 light-harvesting complex II chlorophyll a/b binding protein 1 | (RefSeq) chlorophyll a-b binding protein 21, chloroplastic	Photosynthesis - antenna proteins (ko00196)	--	--	Chlorophyll A-B binding protein	Chlorophyll a-b binding protein 21, chloroplastic OS=Nicotiana tabacum OX=4097 GN=CAB21 PE=2 SV=1	C	Energy production and conversion	PREDICTED: chlorophyll a-b binding protein 21, chloroplastic [Capsicum annuum]
Capana00g002799	103603	66113	21752	807	565	517	3509.88	2324.79	760.756	19.9438	19.9937	19.1537	2.2465e-42	6.70913	down	--	--	Cellular Component: photosystem I (GO:0009522);; Cellular Component: photosystem II (GO:0009523);; Cellular Component: chloroplast thylakoid membrane (GO:0009535);; Biological Process: photosynthesis, light harvesting (GO:0009765);; Cellular Component: integral component of membrane (GO:0016021);; Molecular Function: chlorophyll binding (GO:0016168);; Biological Process: protein-chromophore linka…	K08912|1.2e-152|cann:107855778|K08912 light-harvesting complex II chlorophyll a/b binding protein 1 | (RefSeq) chlorophyll a-b binding protein 21, chloroplastic	Photosynthesis - antenna proteins (ko00196)	--	--	Chlorophyll A-B binding protein	Chlorophyll a-b binding protein 21, chloroplastic OS=Nicotiana tabacum OX=4097 GN=CAB21 PE=2 SV=1	C	Energy production and conversion	PREDICTED: chlorophyll a-b binding protein 21, chloroplastic [Capsicum annuum]
Capana00g002800	69262	41766	12320	1189	945	797	2346.46	1468.65	430.88	29.4011	33.4305	29.5497	8.40241e-25	5.44684	down	--	--	Cellular Component: photosystem I (GO:0009522);; Cellular Component: photosystem II (GO:0009523);; Cellular Component: chloroplast thylakoid membrane (GO:0009535);; Biological Process: photosynthesis, light harvesting (GO:0009765);; Cellular Component: integral component of membrane (GO:0016021);; Molecular Function: chlorophyll binding (GO:0016168);; Biological Process: protein-chromophore linka…	K08912|6.8e-153|cann:107855779|K08912 light-harvesting complex II chlorophyll a/b binding protein 1 | (RefSeq) chlorophyll a-b binding protein 1B, chloroplastic-like	Photosynthesis - antenna proteins (ko00196)	--	--	Chlorophyll A-B binding protein	Chlorophyll a-b binding protein 1B, chloroplastic OS=Solanum lycopersicum OX=4081 GN=CAB1B PE=3 SV=1	C	Energy production and conversion	PREDICTED: chlorophyll a-b binding protein 1B, chloroplastic-like [Capsicum annuum]
Capana00g002801	160110	99677	33844	3427	2496	2442	5424.21	3505.08	1183.7	84.7453	88.3494	90.5886	2.35664e-26	5.2272	down	--	--	Cellular Component: photosystem I (GO:0009522);; Cellular Component: photosystem II (GO:0009523);; Cellular Component: chloroplast thylakoid membrane (GO:0009535);; Biological Process: photosynthesis, light harvesting (GO:0009765);; Cellular Component: integral component of membrane (GO:0016021);; Molecular Function: chlorophyll binding (GO:0016168);; Biological Process: protein-chromophore linka…	K08912|2.6e-152|cann:107855780|K08912 light-harvesting complex II chlorophyll a/b binding protein 1 | (RefSeq) chlorophyll a-b binding protein 21, chloroplastic-like	Photosynthesis - antenna proteins (ko00196)	--	--	Chlorophyll A-B binding protein	Chlorophyll a-b binding protein 21, chloroplastic OS=Nicotiana tabacum OX=4097 GN=CAB21 PE=2 SV=1	C	Energy production and conversion	PREDICTED: chlorophyll a-b binding protein 21, chloroplastic-like [Capsicum annuum]
Capana00g002802	88030	57279	31928	7488	5292	5379	2982.28	2014.18	1116.69	185.158	187.331	199.524	2.78852e-21	3.50064	down	--	--	Cellular Component: photosystem I (GO:0009522);; Cellular Component: photosystem II (GO:0009523);; Cellular Component: chloroplast thylakoid membrane (GO:0009535);; Biological Process: photosynthesis, light harvesting (GO:0009765);; Cellular Component: integral component of membrane (GO:0016021);; Molecular Function: chlorophyll binding (GO:0016168);; Biological Process: protein-chromophore linka…	K08912|2.6e-152|cann:107855771|K08912 light-harvesting complex II chlorophyll a/b binding protein 1 | (RefSeq) chlorophyll a-b binding protein 21, chloroplastic-like	Photosynthesis - antenna proteins (ko00196)	--	--	Chlorophyll A-B binding protein	Chlorophyll a-b binding protein 21, chloroplastic OS=Nicotiana tabacum OX=4097 GN=CAB21 PE=2 SV=1	C	Energy production and conversion	PREDICTED: chlorophyll a-b binding protein 21, chloroplastic-like [Capsicum annuum]
Capana00g002803	50	61	44	162	139	102	1.99848	2.54433	1.80397	4.78855	5.872	4.50784	0.000163693	-1.0911	up	--	--	--	--	--	--	--	--	--	--	--	hypothetical protein FXO37_09768 [Capsicum annuum]
Capana00g002807	355	273	156	109	99	130	2.90154	2.31705	1.31273	0.647728	0.841886	1.15812	0.000834267	1.41567	down	--		Molecular Function: protein kinase activity (GO:0004672);; Molecular Function: ATP binding (GO:0005524);; Cellular Component: integral component of membrane (GO:0016021);;	K13420|1.2e-283|cann:107855770|K13420 LRR receptor-like serine/threonine-protein kinase FLS2 [EC:2.7.11.1] | (RefSeq) LRR receptor-like serine/threonine-protein kinase FLS2	MAPK signaling pathway - plant (ko04016);; Plant-pathogen interaction (ko04626)	--	--	Leucine rich repeat	LRR receptor-like serine/threonine-protein kinase FLS2 OS=Arabidopsis thaliana OX=3702 GN=FLS2 PE=1 SV=1	T	Signal transduction mechanisms	PREDICTED: LOW QUALITY PROTEIN: LRR receptor-like serine/threonine-protein kinase FLS2 [Capsicum annuum]
Capana00g002809	559	612	744	2669	2064	1705	20.5464	23.349	28.2278	71.6535	79.3188	68.6623	1.30727e-21	-1.46933	up	--	--	Molecular Function: protein dimerization activity (GO:0046983);;	--	--	--	--	Helix-loop-helix DNA-binding domain	Transcription factor bHLH144 OS=Arabidopsis thaliana OX=3702 GN=BHLH144 PE=1 SV=1	K	Transcription	PREDICTED: transcription factor bHLH144-like [Capsicum annuum]
Capana00g002814	2112	1532	1061	1206	808	825	43.253	32.5663	22.4275	18.0204	17.288	18.4913	0.000919408	1.00411	down	--	--	Molecular Function: Rho guanyl-nucleotide exchange factor activity (GO:0005089);;	K14794|9.4e-83|cann:107870037|K14794 ribosomal RNA-processing protein 12 | (RefSeq) RRP12-like protein	--	[S]	Function unknown	NUC173 domain	Rop guanine nucleotide exchange factor 14 OS=Arabidopsis thaliana OX=3702 GN=ROPGEF14 PE=1 SV=1	S	Function unknown	hypothetical protein FXO37_14711 [Capsicum annuum]
Capana00g002827	410	560	658	1699	1176	1260	9.38191	13.3175	15.5748	28.4224	28.1675	31.6323	4.35364e-07	-1.06907	up	--	--	Biological Process: reproduction (GO:0000003);; Biological Process: developmental process involved in reproduction (GO:0003006);; Molecular Function: molecular_function (GO:0003674);; Molecular Function: catalytic activity (GO:0003824);; Molecular Function: ubiquitin-protein transferase activity (GO:0004842);; Molecular Function: binding (GO:0005488);; Molecular Function: protein binding (GO:0005…	--	--	--	--	--	--	O	Posttranslational modification, protein turnover, chaperones	PREDICTED: uncharacterized protein LOC107856089 isoform X3 [Capsicum annuum]
Capana00g002830	14432	9746	6818	4798	3189	3248	273.22	191.512	133.25	66.2927	63.0702	67.3322	1.77865e-08	1.73037	down	[H]	Coenzyme transport and metabolism	Molecular Function: porphobilinogen synthase activity (GO:0004655);; Biological Process: porphyrin-containing compound biosynthetic process (GO:0006779);; Molecular Function: metal ion binding (GO:0046872);;	K01698|3.5e-245|cann:107856090|K01698 porphobilinogen synthase [EC:4.2.1.24] | (RefSeq) delta-aminolevulinic acid dehydratase, chloroplastic	Porphyrin and chlorophyll metabolism (ko00860)	[H]	Coenzyme transport and metabolism	Delta-aminolevulinic acid dehydratase	Delta-aminolevulinic acid dehydratase 1, chloroplastic OS=Arabidopsis thaliana OX=3702 GN=HEMB1 PE=2 SV=1	H	Coenzyme transport and metabolism	PREDICTED: delta-aminolevulinic acid dehydratase, chloroplastic [Capsicum annuum]
Capana00g002843	1262	868	799	495	323	258	26.7395	19.0982	17.4746	7.6519	7.13793	5.96929	1.60984e-11	1.73341	down	--	--	--	--	--	--	--	--	--	--	--	hypothetical protein T459_22047 [Capsicum annuum]
Capana00g002858	934	636	462	69	51	24	35.9455	25.401	18.3633	1.91251	2.04699	1.00218	6.52971e-25	4.04414	down	[O]	Posttranslational modification, protein turnover, chaperones	Biological Process: regulation of immune system process (GO:0002682);; Biological Process: negative regulation of immune system process (GO:0002683);; Molecular Function: molecular_function (GO:0003674);; Molecular Function: catalytic activity (GO:0003824);; Molecular Function: thioredoxin-disulfide reductase activity (GO:0004791);; Cellular Component: cellular_component (GO:0005575);; Cellular C…	K05387|2.9e-51|hbr:110641852|K05387 glutamate receptor, ionotropic, plant | (RefSeq) glutamate receptor 2.1-like	--	[O]	Posttranslational modification, protein turnover, chaperones	Thioredoxin	Thioredoxin-like protein CITRX, chloroplastic OS=Solanum lycopersicum OX=4081 GN=CITRX PE=1 SV=1	C	Energy production and conversion	PREDICTED: thioredoxin-like protein CITRX, chloroplastic [Capsicum annuum]
Capana00g002885	196	256	179	34	33	36	3.54638	4.80196	3.34175	0.444625	0.619317	0.697486	1.91811e-19	2.82447	down	--	--	--	K23877|1.3e-93|pxb:103936446|K23877 xyloglucan O-acetyltransferase | (RefSeq) protein ALTERED XYLOGLUCAN 4-like	--	--	--	GDSL/SGNH-like Acyl-Esterase family found in Pmr5 and Cas1p	Protein trichome birefringence-like 19 OS=Arabidopsis thaliana OX=3702 GN=TBL19 PE=3 SV=1	S	Function unknown	hypothetical protein BC332_05869 [Capsicum chinense]
Capana00g002895	113	157	230	669	434	414	2.40309	3.46508	5.04849	10.4005	9.65964	9.65395	7.28892e-06	-1.30304	up	[E]	Amino acid transport and metabolism	Molecular Function: proline dehydrogenase activity (GO:0004657);; Biological Process: proline catabolic process (GO:0006562);;	K00318|2.4e-229|cann:107855493|K00318 proline dehydrogenase [EC:1.5.5.2] | (RefSeq) proline dehydrogenase 2, mitochondrial-like	Arginine and proline metabolism (ko00330)	[E]	Amino acid transport and metabolism	Proline dehydrogenase	Proline dehydrogenase 2, mitochondrial OS=Arabidopsis thaliana OX=3702 GN=POX2 PE=2 SV=1	E	Amino acid transport and metabolism	PREDICTED: proline dehydrogenase 2, mitochondrial-like [Capsicum annuum]
Capana00g002898	209	372	905	3932	2780	2717	4.33126	8.00438	19.3949	59.5932	60.3075	61.7706	1.75186e-06	-2.32547	up	--	--	Molecular Function: adenosylmethionine decarboxylase activity (GO:0004014);; Biological Process: S-adenosylmethioninamine biosynthetic process (GO:0006557);; Biological Process: spermine biosynthetic process (GO:0006597);; Biological Process: spermidine biosynthetic process (GO:0008295);;	K01611|2.0e-207|cann:107855481|K01611 S-adenosylmethionine decarboxylase [EC:4.1.1.50] | (RefSeq) S-adenosylmethionine decarboxylase proenzyme-like	Cysteine and methionine metabolism (ko00270);; Arginine and proline metabolism (ko00330)	[T]	Signal transduction mechanisms	Adenosylmethionine decarboxylase	S-adenosylmethionine decarboxylase proenzyme OS=Ipomoea nil OX=35883 GN=SAMDC PE=3 SV=1	H	Coenzyme transport and metabolism	S-adenosylmethionine decarboxylase proenzyme [Capsicum annuum]
Capana00g002899	228	426	1099	4422	3087	2811	4.23831	8.2424	21.1624	60.2143	60.1818	57.4279	1.86964e-05	-2.20678	up	--	--	Molecular Function: adenosylmethionine decarboxylase activity (GO:0004014);; Biological Process: S-adenosylmethioninamine biosynthetic process (GO:0006557);; Biological Process: spermine biosynthetic process (GO:0006597);; Biological Process: spermidine biosynthetic process (GO:0008295);;	K01611|2.3e-207|cann:107855481|K01611 S-adenosylmethionine decarboxylase [EC:4.1.1.50] | (RefSeq) S-adenosylmethionine decarboxylase proenzyme-like	Cysteine and methionine metabolism (ko00270);; Arginine and proline metabolism (ko00330)	[T]	Signal transduction mechanisms	Adenosylmethionine decarboxylase	S-adenosylmethionine decarboxylase proenzyme OS=Ipomoea nil OX=35883 GN=SAMDC PE=3 SV=1	H	Coenzyme transport and metabolism	S-adenosylmethionine decarboxylase proenzyme [Capsicum annuum]
Capana00g002905	2	0	10	133	78	105	0.044283	0	0.228586	2.14786	1.78524	2.54417	4.8719e-08	-4.07947	up	--	--	Cellular Component: nucleus (GO:0005634);; Biological Process: negative regulation of transcription, DNA-templated (GO:0045892);;	--	--	--	--	Transcriptional repressor, ovate	Transcription repressor OFP8 OS=Arabidopsis thaliana OX=3702 GN=OFP8 PE=1 SV=1	S	Function unknown	Transcription repressor OFP8 [Capsicum baccatum]
Capana00g002906	484	235	173	59	39	25	8.77462	4.41328	3.23655	0.771058	0.722515	0.483965	8.5038e-11	3.07567	down	[G]	Carbohydrate transport and metabolism	Molecular Function: hydrolase activity, hydrolyzing O-glycosyl compounds (GO:0004553);; Biological Process: carbohydrate metabolic process (GO:0005975);;	K01188|7.0e-220|sot:102606299|K01188 beta-glucosidase [EC:3.2.1.21] | (RefSeq) beta-glucosidase 13-like	Cyanoamino acid metabolism (ko00460);; Starch and sucrose metabolism (ko00500);; Phenylpropanoid biosynthesis (ko00940)	[G]	Carbohydrate transport and metabolism	Glycosyl hydrolase family 1	Furcatin hydrolase OS=Viburnum furcatum OX=237940 PE=1 SV=1	G	Carbohydrate transport and metabolism	PREDICTED: LOW QUALITY PROTEIN: furcatin hydrolase-like [Capsicum annuum]
Capana00g002914	57	123	75	30	37	29	1.64211	3.6969	2.24025	0.617926	1.11253	0.925113	0.000597149	1.59898	down	--	--	Cellular Component: integral component of membrane (GO:0016021);;	K15692|1.5e-164|cann:107852622|K15692 E3 ubiquitin-protein ligase RNF13 [EC:2.3.2.27] | (RefSeq) RING-H2 finger protein ATL3-like	--	[O]	Posttranslational modification, protein turnover, chaperones	Ring finger domain	RING-H2 finger protein ATL3 OS=Arabidopsis thaliana OX=3702 GN=ATL3 PE=2 SV=1	O	Posttranslational modification, protein turnover, chaperones	putative sugar phosphate/phosphate translocator-like [Capsicum annuum]
Capana00g002919	1280	1127	895	666	546	468	33.911	30.9873	24.4796	12.8774	15.0951	13.5577	2.50685e-09	1.2397	down	[CR]	Energy production and conversion;; General function prediction only	Molecular Function: oxidoreductase activity (GO:0016491);;	K00224|1.4e-174|cann:107854464|K00224 chloroplastic oxoene reductase [EC:1.3.1.-] | (RefSeq) putative quinone-oxidoreductase homolog, chloroplastic	alpha-Linolenic acid metabolism (ko00592)	[CR]	Energy production and conversion;; General function prediction only	Zinc-binding dehydrogenase	Chloroplast envelope quinone oxidoreductase homolog OS=Arabidopsis thaliana OX=3702 GN=CEQORH PE=1 SV=1	C	Energy production and conversion	PREDICTED: putative quinone-oxidoreductase homolog, chloroplastic [Capsicum annuum]
Capana00g002920	1339	350	331	174	129	125	8.78952	2.38168	2.23778	0.832214	0.885366	0.895366	2.47739e-05	2.40818	down	[T]	Signal transduction mechanisms	Molecular Function: ATP binding (GO:0005524);; Cellular Component: integral component of membrane (GO:0016021);; Molecular Function: ATPase activity (GO:0016887);;	K08712|3.9e-127|gsl:Gasu_29800|K08712 ATP-binding cassette, subfamily G (WHITE), member 2, SNQ2 | (RefSeq) ABC transporter, ATP-binding protein	ABC transporters (ko02010)	[Q]	Secondary metabolites biosynthesis, transport and catabolism	ABC-2 type transporter	ABC transporter G family member 32 OS=Arabidopsis thaliana OX=3702 GN=ABCG32 PE=1 SV=1	Q	Secondary metabolites biosynthesis, transport and catabolism	Pleiotropic drug resistance protein 4 [Capsicum annuum]
Capana00g002921	2221	923	855	518	297	320	14.8013	6.38441	5.87715	2.51749	2.06461	2.32863	7.80491e-07	2.07034	down	[T]	Signal transduction mechanisms	Molecular Function: ATP binding (GO:0005524);; Cellular Component: integral component of membrane (GO:0016021);; Molecular Function: ATPase activity (GO:0016887);;	K08712|3.1e-108|gsl:Gasu_29800|K08712 ATP-binding cassette, subfamily G (WHITE), member 2, SNQ2 | (RefSeq) ABC transporter, ATP-binding protein	ABC transporters (ko02010)	[Q]	Secondary metabolites biosynthesis, transport and catabolism	ABC-2 type transporter	ABC transporter G family member 32 OS=Arabidopsis thaliana OX=3702 GN=ABCG32 PE=1 SV=1	Q	Secondary metabolites biosynthesis, transport and catabolism	PREDICTED: ABC transporter G family member 32-like isoform X1 [Capsicum annuum]
Capana00g002968	33	46	36	138	97	103	0.912621	1.31279	1.00973	2.78275	2.7829	3.10633	9.22521e-06	-1.26759	up	[I]	Lipid transport and metabolism	Molecular Function: hydrolase activity (GO:0016787);;	K13258|2.8e-68|lang:109331604|K13258 2-hydroxyisoflavanone dehydratase [EC:4.2.1.105] | (RefSeq) 2-hydroxyisoflavanone dehydratase-like	Isoflavonoid biosynthesis (ko00943)	[V]	Defense mechanisms	alpha/beta hydrolase fold	Hydrolase 3 OS=Catharanthus roseus OX=4058 GN=HL3 PE=1 SV=1	V	Defense mechanisms	PREDICTED: 2-hydroxyisoflavanone dehydratase-like [Capsicum annuum]
Capana00g002970	87	87	64	1649	1102	1076	2.35982	2.45699	1.79584	32.9676	31.5269	32.2528	2.18357e-94	-3.70323	up	[I]	Lipid transport and metabolism	Molecular Function: hydrolase activity (GO:0016787);;	K13258|7.3e-64|lang:109331604|K13258 2-hydroxyisoflavanone dehydratase [EC:4.2.1.105] | (RefSeq) 2-hydroxyisoflavanone dehydratase-like	Isoflavonoid biosynthesis (ko00943)	[V]	Defense mechanisms	alpha/beta hydrolase fold	2-hydroxyisoflavanone dehydratase OS=Glycyrrhiza echinata OX=46348 GN=HIDM PE=1 SV=1	V	Defense mechanisms	PREDICTED: 2-hydroxyisoflavanone dehydratase-like [Capsicum annuum]
Capana00g003007	4164	7149	5990	2645	1830	1865	62.2245	110.885	92.4094	28.8496	28.575	30.5086	1.36861e-13	1.71135	down	[GI]	Carbohydrate transport and metabolism;; Lipid transport and metabolism	Molecular Function: enzyme inhibitor activity (GO:0004857);; Cellular Component: integral component of membrane (GO:0016021);; Molecular Function: pectinesterase activity (GO:0030599);; Biological Process: cell wall modification (GO:0042545);; Molecular Function: aspartyl esterase activity (GO:0045330);; Biological Process: pectin catabolic process (GO:0045490);;	K01051|1.4e-145|pvu:PHAVU_007G218500g|K01051 pectinesterase [EC:3.1.1.11] | (RefSeq) hypothetical protein	Pentose and glucuronate interconversions (ko00040)	--	--	Pectinesterase	Probable pectinesterase/pectinesterase inhibitor 34 OS=Arabidopsis thaliana OX=3702 GN=PME34 PE=2 SV=1	I	Lipid transport and metabolism	PREDICTED: probable pectinesterase/pectinesterase inhibitor 34 [Capsicum annuum]
Capana00g003012	9	23	19	95	41	58	0.140391	0.405567	0.320827	1.18543	0.734047	1.08178	0.00177722	-1.56681	up	[P]	Inorganic ion transport and metabolism	Molecular Function: N,N-dimethylaniline monooxygenase activity (GO:0004499);; Molecular Function: flavin adenine dinucleotide binding (GO:0050660);; Molecular Function: NADP binding (GO:0050661);;	K22324|2.6e-15|csat:104714592|K22324 aliphatic glucosinolate S-oxygenase [EC:1.14.13.237] | (RefSeq) flavin-containing monooxygenase FMO GS-OX2 isoform X1	--	[Q]	Secondary metabolites biosynthesis, transport and catabolism	Flavin-binding monooxygenase-like	Probable flavin-containing monooxygenase 1 OS=Arabidopsis thaliana OX=3702 GN=FMO1 PE=2 SV=1	Q	Secondary metabolites biosynthesis, transport and catabolism	PREDICTED: probable flavin-containing monooxygenase 1 [Capsicum annuum]
Capana00g003014	249	254	194	984	635	616	5.33523	5.63674	4.27744	15.4032	14.2223	14.4625	2.80814e-14	-1.38299	up	[P]	Inorganic ion transport and metabolism	Molecular Function: N,N-dimethylaniline monooxygenase activity (GO:0004499);; Molecular Function: flavin adenine dinucleotide binding (GO:0050660);; Molecular Function: NADP binding (GO:0050661);;	K22324|2.8e-12|crb:17895404|K22324 aliphatic glucosinolate S-oxygenase [EC:1.14.13.237] | (RefSeq) flavin-containing monooxygenase FMO GS-OX3	--	[Q]	Secondary metabolites biosynthesis, transport and catabolism	Flavin-binding monooxygenase-like	Putative flavin-containing monooxygenase 2 OS=Arabidopsis thaliana OX=3702 GN=FMO2 PE=3 SV=2	Q	Secondary metabolites biosynthesis, transport and catabolism	putative flavin-containing monooxygenase 1 [Capsicum annuum]
Capana00g003074	734	570	322	64	66	53	20.7749	16.7634	9.41968	1.31147	1.95332	1.6398	1.75792e-18	3.33781	down	[O]	Posttranslational modification, protein turnover, chaperones	Molecular Function: peptidyl-prolyl cis-trans isomerase activity (GO:0003755);;	K03768|4.9e-174|cann:107855693|K03768 peptidyl-prolyl cis-trans isomerase B (cyclophilin B) [EC:5.2.1.8] | (RefSeq) peptidyl-prolyl cis-trans isomerase CYP26-2, chloroplastic-like	--	[O]	Posttranslational modification, protein turnover, chaperones	Cyclophilin type peptidyl-prolyl cis-trans isomerase/CLD	Peptidyl-prolyl cis-trans isomerase CYP26-2, chloroplastic OS=Arabidopsis thaliana OX=3702 GN=CYP26-2 PE=2 SV=1	O	Posttranslational modification, protein turnover, chaperones	PREDICTED: peptidyl-prolyl cis-trans isomerase CYP26-2, chloroplastic-like [Capsicum annuum]
Capana00g003079	7224	6692	12217	33253	23395	22356	43.3657	41.7012	75.7172	145.727	146.765	146.978	3.83531e-07	-1.31193	up	[V]	Defense mechanisms	Molecular Function: ATP binding (GO:0005524);; Cellular Component: integral component of membrane (GO:0016021);; Molecular Function: ATPase activity (GO:0016887);; Molecular Function: ATPase activity, coupled to transmembrane movement of substances (GO:0042626);;	K05666|0.0e+00|hbr:110632940|K05666 ATP-binding cassette, subfamily C (CFTR/MRP), member 2 | (RefSeq) ABC transporter C family member 14-like	ABC transporters (ko02010)	[Q]	Secondary metabolites biosynthesis, transport and catabolism	ABC transporter transmembrane region	ABC transporter C family member 14 OS=Arabidopsis thaliana OX=3702 GN=ABCC14 PE=1 SV=1	Q	Secondary metabolites biosynthesis, transport and catabolism	PREDICTED: ABC transporter C family member 14 [Capsicum annuum]
Capana00g003083	293	395	623	1555	1071	1057	7.97395	11.1606	17.4931	30.8986	30.4682	31.4957	5.28399e-05	-1.20387	up	--	--	Molecular Function: transcription factor activity, sequence-specific DNA binding (GO:0003700);; Cellular Component: nucleus (GO:0005634);; Molecular Function: sequence-specific DNA binding (GO:0043565);;	K13425|6.3e-23|han:110922953|K13425 WRKY transcription factor 22 | (RefSeq) WRKY transcription factor 22-like	MAPK signaling pathway - plant (ko04016);; Plant-pathogen interaction (ko04626)	--	--	WRKY DNA -binding domain	Probable WRKY transcription factor 11 OS=Arabidopsis thaliana OX=3702 GN=WRKY11 PE=2 SV=2	K	Transcription	PREDICTED: probable WRKY transcription factor 17 [Capsicum annuum]
Capana00g003084	488	267	172	159	108	85	16.2618	9.22394	5.92468	3.85994	3.75621	3.07218	0.000179232	1.65826	down	[IQR]	Lipid transport and metabolism;; Secondary metabolites biosynthesis, transport and catabolism;; General function prediction only	Biological Process: response to acid chemical (GO:0001101);; Molecular Function: molecular_function (GO:0003674);; Molecular Function: catalytic activity (GO:0003824);; Molecular Function: alcohol dehydrogenase (NAD) activity (GO:0004022);; Cellular Component: cellular_component (GO:0005575);; Cellular Component: intracellular (GO:0005622);; Cellular Component: cell (GO:0005623);; Cellular Compon…	K09841|3.5e-149|cann:107855068|K09841 xanthoxin dehydrogenase [EC:1.1.1.288] | (RefSeq) xanthoxin dehydrogenase-like	Carotenoid biosynthesis (ko00906)	[R]	General function prediction only	Enoyl-(Acyl carrier protein) reductase	Xanthoxin dehydrogenase OS=Arabidopsis thaliana OX=3702 GN=ABA2 PE=1 SV=1	Q	Secondary metabolites biosynthesis, transport and catabolism	Momilactone A synthase [Capsicum chinense]
Capana00g003087	1205	1097	985	796	529	482	33.2993	31.4553	28.1006	16.0614	15.2601	14.5619	4.06926e-14	1.15087	down	--	--	Biological Process: response to light intensity (GO:0009642);;	--	--	--	--	--	--	--	--	PREDICTED: uncharacterized protein LOC107855066 [Capsicum annuum]
Capana00g003097	844	978	1003	14920	11787	11234	27.3346	32.8901	33.5588	353.017	399.257	398.78	7.40247e-181	-3.47594	up	[R]	General function prediction only	Molecular Function: chitinase activity (GO:0004568);; Biological Process: carbohydrate metabolic process (GO:0005975);; Biological Process: chitin catabolic process (GO:0006032);; Molecular Function: chitin binding (GO:0008061);; Biological Process: cell wall macromolecule catabolic process (GO:0016998);;	K01183|1.9e-169|cann:107855061|K01183 chitinase [EC:3.2.1.14] | (RefSeq) endochitinase EP3-like	Amino sugar and nucleotide sugar metabolism (ko00520)	[R]	General function prediction only	Chitinase class I	Chitinase 5 OS=Oryza sativa subsp. japonica OX=39947 GN=Cht5 PE=2 SV=1	S	Function unknown	PREDICTED: endochitinase EP3-like [Capsicum annuum]
Capana00g003098	410	30	577	8309	5740	5175	13.2783	0.993713	19.283	196.606	194.399	183.695	0.000194851	-3.45394	up	[R]	General function prediction only	Molecular Function: chitinase activity (GO:0004568);; Biological Process: carbohydrate metabolic process (GO:0005975);; Biological Process: chitin catabolic process (GO:0006032);; Molecular Function: chitin binding (GO:0008061);; Biological Process: cell wall macromolecule catabolic process (GO:0016998);;	K01183|1.9e-169|cann:107855060|K01183 chitinase [EC:3.2.1.14] | (RefSeq) endochitinase EP3-like	Amino sugar and nucleotide sugar metabolism (ko00520)	[R]	General function prediction only	Chitinase class I	Chitinase 5 OS=Oryza sativa subsp. japonica OX=39947 GN=Cht5 PE=2 SV=1	S	Function unknown	PREDICTED: endochitinase EP3-like [Capsicum annuum]
Capana00g003107	46	47	56	37	12	12	1.04754	1.09681	1.29949	0.607719	0.279155	0.290213	0.000776877	1.58849	down	--	--	Biological Process: ubiquitin-dependent protein catabolic process (GO:0006511);; Biological Process: protein deubiquitination (GO:0016579);; Molecular Function: thiol-dependent ubiquitinyl hydrolase activity (GO:0036459);;	K11855|1.9e-164|cann:107852021|K11855 ubiquitin carboxyl-terminal hydrolase 36/42 [EC:3.4.19.12] | (RefSeq) ubiquitin carboxyl-terminal hydrolase 25	--	[O]	Posttranslational modification, protein turnover, chaperones	Ubiquitin carboxyl-terminal hydrolase	Ubiquitin carboxyl-terminal hydrolase 25 OS=Arabidopsis thaliana OX=3702 GN=UBP25 PE=2 SV=1	O	Posttranslational modification, protein turnover, chaperones	hypothetical protein T459_20466 [Capsicum annuum]
Capana00g003111	66606	56075	48181	14448	9818	9309	1432.52	1251.8	1069.8	226.824	220.647	219.241	3.69533e-53	2.62403	down	[CIR]	Energy production and conversion;; Lipid transport and metabolism;; General function prediction only	Molecular Function: FMN binding (GO:0010181);; Molecular Function: oxidoreductase activity (GO:0016491);;	K11517|2.7e-204|cann:107852026|K11517 (S)-2-hydroxy-acid oxidase [EC:1.1.3.15] | (RefSeq) peroxisomal (S)-2-hydroxy-acid oxidase GLO1	Glyoxylate and dicarboxylate metabolism (ko00630);; Carbon metabolism (ko01200);; Peroxisome (ko04146)	[C]	Energy production and conversion	FMN-dependent dehydrogenase	(S)-2-hydroxy-acid oxidase GLO1 OS=Arabidopsis thaliana OX=3702 GN=GLO1 PE=1 SV=1	C	Energy production and conversion	PREDICTED: peroxisomal (S)-2-hydroxy-acid oxidase GLO1 [Capsicum annuum]
Capana00g003114	95	99	113	385	220	246	1.68797	1.80851	2.06082	4.9931	4.06893	4.78299	3.13518e-09	-1.17332	up	[Q]	Secondary metabolites biosynthesis, transport and catabolism	Molecular Function: oxidoreductase activity, acting on single donors with incorporation of molecular oxygen, incorporation of two atoms of oxygen (GO:0016702);; Molecular Function: metal ion binding (GO:0046872);;	K09840|2.4e-300|cann:107852027|K09840 9-cis-epoxycarotenoid dioxygenase [EC:1.13.11.51] | (RefSeq) 9-cis-epoxycarotenoid dioxygenase NCED1, chloroplastic-like	Carotenoid biosynthesis (ko00906)	[Q]	Secondary metabolites biosynthesis, transport and catabolism	Retinal pigment epithelial membrane protein	9-cis-epoxycarotenoid dioxygenase NCED1, chloroplastic OS=Solanum lycopersicum OX=4081 GN=NCED1 PE=1 SV=2	Q	Secondary metabolites biosynthesis, transport and catabolism	PREDICTED: 9-cis-epoxycarotenoid dioxygenase NCED1, chloroplastic-like [Capsicum annuum]
Capana00g003122	147	128	119	11	23	31	3.6157	3.27775	3.02668	0.197101	0.583973	0.832323	2.07505e-07	2.67056	down	--	--	Cellular Component: cellular_component (GO:0005575);; Cellular Component: intracellular (GO:0005622);; Cellular Component: cell (GO:0005623);; Cellular Component: nucleus (GO:0005634);; Cellular Component: plasma membrane (GO:0005886);; Biological Process: biological_process (GO:0008150);; Biological Process: regulation of hormone levels (GO:0010817);; Cellular Component: membrane (GO:0016020);; …	K03231|7.9e-27|mtr:MTR_8g008740|K03231 elongation factor 1-alpha | (RefSeq) elongation factor 1-alpha	RNA transport (ko03013)	--	--	--	Interactor of constitutive active ROPs 4 OS=Arabidopsis thaliana OX=3702 GN=ICR4 PE=1 SV=2	S	Function unknown	PREDICTED: interactor of constitutive active ROPs 4 [Capsicum annuum]
Capana00g003125	0	0	0	71	61	40	0	0	0	3.01822	3.72184	2.56006	1.25024e-09	-6.47795	up	--	--	--	--	--	--	--	--	--	L	Replication, recombination and repair	hypothetical protein T459_20451 [Capsicum annuum]
Capana00g003129	4192	3050	2573	1816	1194	1287	162.83	122.967	103.15	51.4812	48.4305	54.7122	6.93112e-10	1.4638	down	--	--	--	K22422|1.1e-13|smo:SELMODRAFT_439222|K22422 protein downstream neighbor of Son | (RefSeq) hypothetical protein	--	--	--	SOUL heme-binding protein	Heme-binding-like protein At3g10130, chloroplastic OS=Arabidopsis thaliana OX=3702 GN=At3g10130 PE=1 SV=1	S	Function unknown	PREDICTED: heme-binding protein 2-like [Capsicum annuum]
Capana00g003130	6548	5983	5783	1160	864	846	264.593	250.946	241.234	34.2084	36.465	37.423	1.42356e-137	2.94041	down	--	--	--	--	--	--	--	SOUL heme-binding protein	--	S	Function unknown	PREDICTED: heme-binding protein 2-like [Capsicum annuum]
Capana00g003131	2063	1305	937	434	186	258	83.3381	54.6994	39.0697	12.7795	7.8205	11.3779	2.1556e-12	2.56575	down	[L]	Replication, recombination and repair	--	K22422|4.2e-15|smo:SELMODRAFT_439222|K22422 protein downstream neighbor of Son | (RefSeq) hypothetical protein	--	--	--	SOUL heme-binding protein	Heme-binding-like protein At3g10130, chloroplastic OS=Arabidopsis thaliana OX=3702 GN=At3g10130 PE=1 SV=1	S	Function unknown	PREDICTED: heme-binding protein 2-like [Capsicum annuum]
Capana00g003133	927	526	507	510	332	248	13.1098	7.72136	7.39426	5.2663	4.90102	3.83661	0.0006001	1.14077	down	--	--	Molecular Function: methyltransferase activity (GO:0008168);; Cellular Component: integral component of membrane (GO:0016021);; Biological Process: methylation (GO:0032259);;	K23872|3.2e-116|smo:SELMODRAFT_168608|K23872 putative homogalacturonan methyltransferase [EC:2.1.1.-] | (RefSeq) hypothetical protein	--	--	--	Putative S-adenosyl-L-methionine-dependent methyltransferase	Probable methyltransferase PMT10 OS=Arabidopsis thaliana OX=3702 GN=At1g77260 PE=2 SV=1	S	Function unknown	PREDICTED: probable methyltransferase PMT10 [Capsicum annuum]
Capana00g003134	99	98	59	1287	999	889	5.64344	5.83784	3.45985	53.913	59.8934	55.8336	1.32843e-41	-3.32638	up	--	--	Molecular Function: calcium ion binding (GO:0005509);;	K13448|9.3e-86|cann:107854436|K13448 calcium-binding protein CML | (RefSeq) probable calcium-binding protein CML44	Plant-pathogen interaction (ko04626)	[T]	Signal transduction mechanisms	EF hand	Probable calcium-binding protein CML44 OS=Arabidopsis thaliana OX=3702 GN=CML44 PE=2 SV=2	T	Signal transduction mechanisms	PREDICTED: probable calcium-binding protein CML44 [Capsicum annuum]
Capana00g003138	28	18	27	184	111	112	1.51115	0.994289	1.51899	7.41881	6.35983	6.7623	1.66936e-12	-2.15802	up	--	--	Molecular Function: calcium ion binding (GO:0005509);;	K13448|2.7e-88|cann:107854437|K13448 calcium-binding protein CML | (RefSeq) probable calcium-binding protein CML44	Plant-pathogen interaction (ko04626)	[T]	Signal transduction mechanisms	EF hand	Probable calcium-binding protein CML44 OS=Arabidopsis thaliana OX=3702 GN=CML44 PE=2 SV=2	T	Signal transduction mechanisms	hypothetical protein T459_12227 [Capsicum annuum]
Capana00g003154	5	2	5	115	76	87	0.166111	0.060226	0.188454	3.23262	3.02461	3.65363	5.7534e-16	-4.0973	up	--	--	Molecular Function: DNA binding (GO:0003677);; Cellular Component: nucleus (GO:0005634);;	K09422|8.9e-133|cann:107852599|K09422 transcription factor MYB, plant | (RefSeq) myb-related protein Myb4-like	--	[K]	Transcription	Myb-like DNA-binding domain	Transcription factor MYB14 OS=Arabidopsis thaliana OX=3702 GN=MYB14 PE=2 SV=1	K	Transcription	PREDICTED: myb-related protein Myb4-like [Capsicum annuum]
Capana00g003160	75	129	81	44	43	43	1.92437	3.44346	2.14237	0.814247	1.15069	1.20006	0.000481499	1.3522	down	--	--	--	--	--	--	--	FBD	--	S	Function unknown	PREDICTED: uncharacterized protein LOC107854367 [Capsicum annuum]
Capana00g003170	418	427	453	2093	1534	1426	18.2548	19.3656	20.4164	66.8039	70.0846	68.3082	2.09285e-65	-1.68247	up	--	--	Molecular Function: DNA binding (GO:0003677);; Cellular Component: nucleus (GO:0005634);; Biological Process: regulation of transcription, DNA-templated (GO:0006355);;	K20043|4.6e-24|aip:107640400|K20043 clathrin coat assembly protein AP180 | (RefSeq) putative clathrin assembly protein At5g35200	--	--	--	Dof domain, zinc finger	Dof zinc finger protein DOF1.7 OS=Arabidopsis thaliana OX=3702 GN=DOF1.7 PE=2 SV=1	B	Chromatin structure and dynamics	PREDICTED: dof zinc finger protein DOF3.1-like [Capsicum annuum]
Capana00g003189	2073	2082	2545	1576	1100	1065	158.277	164.959	200.628	87.8221	87.7402	89.0027	5.49385e-20	1.11563	down	[O]	Posttranslational modification, protein turnover, chaperones	Biological Process: cell redox homeostasis (GO:0045454);;	K03671|9.2e-62|cann:107852354|K03671 thioredoxin 1 | (RefSeq) thioredoxin H-type	--	[O]	Posttranslational modification, protein turnover, chaperones	Thioredoxin	Thioredoxin H-type OS=Ricinus communis OX=3988 PE=3 SV=1	O	Posttranslational modification, protein turnover, chaperones	PREDICTED: thioredoxin H-type [Capsicum annuum]
Capana00g003194	31172	26122	15655	10624	7279	6763	380.121	330.623	197.072	94.5631	92.7414	90.306	2.41248e-10	1.83478	down	[HI]	Coenzyme transport and metabolism;; Lipid transport and metabolism	Molecular Function: 1-deoxy-D-xylulose-5-phosphate synthase activity (GO:0008661);; Biological Process: terpenoid biosynthetic process (GO:0016114);;	K01662|0.0e+00|cann:107852315|K01662 1-deoxy-D-xylulose-5-phosphate synthase [EC:2.2.1.7] | (RefSeq) CapTKT2, DXPS, TKT2; probable 1-deoxy-D-xylulose-5-phosphate synthase, chloroplastic	Thiamine metabolism (ko00730);; Terpenoid backbone biosynthesis (ko00900)	[G]	Carbohydrate transport and metabolism	1-deoxy-D-xylulose-5-phosphate synthase	Probable 1-deoxy-D-xylulose-5-phosphate synthase, chloroplastic OS=Capsicum annuum OX=4072 GN=TKT2 PE=2 SV=1	G	Carbohydrate transport and metabolism	putative 1-deoxy-D-xylulose-5-phosphate synthase, chloroplastic [Capsicum chinense]
Capana00g003197	0	3	0	105	105	58	0	0.144776	0	4.82636	6.89153	3.97228	1.40453e-12	-5.54059	up	--	--	--	--	--	--	--	--	--	S	Function unknown	hypothetical protein FXO37_00796 [Capsicum annuum]
Capana00g003219	1173	1871	2462	16674	11929	11138	30.5309	50.5615	66.1819	317	324.639	317.672	1.22751e-20	-2.55167	up	--	--	Molecular Function: kinase activity (GO:0016301);;	K14156|4.2e-203|cann:107856026|K14156 choline/ethanolamine kinase [EC:2.7.1.32 2.7.1.82] | (RefSeq) probable choline kinase 3	Glycerophospholipid metabolism (ko00564)	[M]	Cell wall/membrane/envelope biogenesis	Choline/ethanolamine kinase	Probable choline kinase 3 OS=Arabidopsis thaliana OX=3702 GN=At4g09760 PE=2 SV=1	M	Cell wall/membrane/envelope biogenesis	PREDICTED: probable choline kinase 3 [Capsicum annuum]
Capana00g003222	865	1099	1041	15311	11847	11531	28.0299	36.9515	34.8092	362.268	401.289	409.303	1.41802e-133	-3.41149	up	[R]	General function prediction only	Molecular Function: chitinase activity (GO:0004568);; Biological Process: carbohydrate metabolic process (GO:0005975);; Biological Process: chitin catabolic process (GO:0006032);; Molecular Function: chitin binding (GO:0008061);; Biological Process: cell wall macromolecule catabolic process (GO:0016998);;	K01183|1.9e-169|cann:107855061|K01183 chitinase [EC:3.2.1.14] | (RefSeq) endochitinase EP3-like	Amino sugar and nucleotide sugar metabolism (ko00520)	[R]	General function prediction only	Chitinase class I	Chitinase 5 OS=Oryza sativa subsp. japonica OX=39947 GN=Cht5 PE=2 SV=1	S	Function unknown	PREDICTED: endochitinase EP3-like [Capsicum annuum]
Capana00g003229	31	31	25	265	160	163	0.451963	0.467379	0.374892	2.86355	2.47746	2.63606	1.39431e-20	-2.43901	up	[R]	General function prediction only	Biological Process: regionalization (GO:0003002);; Molecular Function: protein binding (GO:0005515);; Biological Process: response to stress (GO:0006950);; Biological Process: response to osmotic stress (GO:0006970);; Biological Process: cell communication (GO:0007154);; Biological Process: signal transduction (GO:0007165);; Biological Process: multicellular organism development (GO:0007275);; Bi…	K09527|9.8e-123|qsu:111999676|K09527 DnaJ homolog subfamily C member 7 | (RefSeq) TPR repeat-containing thioredoxin TTL1-like	--	[R]	General function prediction only	Tetratricopeptide repeat	Inactive TPR repeat-containing thioredoxin TTL3 OS=Arabidopsis thaliana OX=3702 GN=TTL3 PE=1 SV=2	S	Function unknown	PREDICTED: inactive TPR repeat-containing thioredoxin TTL3-like [Capsicum annuum]
Capana00g003237	514	373	310	1217	960	890	10.3604	7.79464	6.4363	17.8986	20.2202	19.6481	1.85039e-05	-1.07638	up	[U]	Intracellular trafficking, secretion, and vesicular transport	Molecular Function: protein serine/threonine kinase activity (GO:0004674);; Molecular Function: ATP binding (GO:0005524);;	K00924|7.5e-112|csat:104712177|K00924 kinase [EC:2.7.1.-] | (RefSeq) probable receptor-like protein kinase At3g55450 isoform X1	--	[T]	Signal transduction mechanisms	Protein tyrosine and serine/threonine kinase	Probable serine/threonine-protein kinase PIX7 OS=Arabidopsis thaliana OX=3702 GN=PIX7 PE=1 SV=1	T	Signal transduction mechanisms	PREDICTED: probable receptor-like protein kinase At5g15080 [Capsicum annuum]
Capana00g003241	4	0	0	44	61	44	0.135938	0	0	1.2031	2.41336	1.81928	4.26159e-07	-4.37167	up	--	--	Cellular Component: integral component of membrane (GO:0016021);;	K20168|4.4e-95|spen:107026371|K20168 TBC1 domain family member 15 | (RefSeq) TBC1 domain family member 15-like	--	[T]	Signal transduction mechanisms	Rab-GTPase-TBC domain	--	T	Signal transduction mechanisms	PREDICTED: TBC1 domain family member 17-like isoform X2 [Capsicum annuum]
Capana00g003256	1273	1560	3276	7131	5071	4656	28.5891	36.3811	75.9992	116.97	119.062	114.573	0.00162691	-1.1734	up	--	--	Molecular Function: aspartic-type endopeptidase activity (GO:0004190);;	K00924|2.5e-42|ini:109147280|K00924 kinase [EC:2.7.1.-] | (RefSeq) aspartic proteinase-like protein 2	--	[O]	Posttranslational modification, protein turnover, chaperones	Xylanase inhibitor N-terminal	Aspartic proteinase Asp1 OS=Oryza sativa subsp. japonica OX=39947 GN=ASP1 PE=2 SV=1	O	Posttranslational modification, protein turnover, chaperones	hypothetical protein T459_34936 [Capsicum annuum]
Capana00g003263	65	99	89	25	21	11	3.60539	5.69552	5.09435	1.00646	1.17952	0.633388	1.0966e-09	2.38537	down	--	--	--	--	--	--	--	Protein of unknown function, DUF538	--	S	Function unknown	PREDICTED: uncharacterized protein LOC107855141 [Capsicum annuum]
Capana00g003265	167	330	362	952	652	705	4.69677	9.67198	10.5283	19.6148	19.2179	21.8078	0.000429301	-1.14207	up	[HR]	Coenzyme transport and metabolism;; General function prediction only	Molecular Function: catalytic activity (GO:0003824);;	K08726|2.1e-132|jcu:105643456|K08726 soluble epoxide hydrolase / lipid-phosphate phosphatase [EC:3.3.2.10 3.1.3.76] | (RefSeq) uncharacterized protein LOC105643456	Arachidonic acid metabolism (ko00590);; Peroxisome (ko04146)	[I]	Lipid transport and metabolism	alpha/beta hydrolase fold	--	I	Lipid transport and metabolism	PREDICTED: bifunctional epoxide hydrolase 2-like isoform X1 [Capsicum annuum]
Capana00g003266	4760	2214	1226	201	99	133	92.8274	44.8111	24.6816	2.8503	2.00061	2.82686	1.29377e-19	4.39711	down	[GI]	Carbohydrate transport and metabolism;; Lipid transport and metabolism	Molecular Function: enzyme inhibitor activity (GO:0004857);; Molecular Function: pectinesterase activity (GO:0030599);; Biological Process: cell wall modification (GO:0042545);; Molecular Function: aspartyl esterase activity (GO:0045330);; Biological Process: pectin catabolic process (GO:0045490);;	K01051|2.5e-272|cann:107855110|K01051 pectinesterase [EC:3.1.1.11] | (RefSeq) pectinesterase-like	Pentose and glucuronate interconversions (ko00040)	--	--	Pectinesterase	Pectinesterase OS=Actinidia deliciosa OX=3627 PE=1 SV=1	G	Carbohydrate transport and metabolism	PREDICTED: pectinesterase-like isoform X1 [Capsicum annuum]
Capana00g003273	113	126	139	16	8	26	6.67412	7.75334	8.4494	0.689542	0.45101	1.63221	6.91233e-11	3.05207	down	--	--	--	--	--	--	--	--	--	--	--	PREDICTED: uncharacterized protein LOC107855084 [Capsicum annuum]
Capana00g003280	132	162	163	20	0	8	2.24456	2.87358	2.87451	0.248115	0	0.13796	3.4661e-09	4.10437	down	--	--	--	K09527|6.9e-24|hbr:110647577|K09527 DnaJ homolog subfamily C member 7 | (RefSeq) uncharacterized protein LOC110647577 isoform X1	--	--	--	Tetratricopeptide repeat	--	O	Posttranslational modification, protein turnover, chaperones	PREDICTED: uncharacterized protein LOC107855135 [Capsicum annuum]
Capana00g003300	57	120	189	826	543	550	1.4739	3.2495	5.08031	15.7445	14.807	15.728	5.70494e-07	-2.06691	up	[S]	Function unknown	Molecular Function: potassium channel activity (GO:0005267);; Cellular Component: integral component of membrane (GO:0016021);;	K05389|3.2e-163|cann:107855134|K05389 potassium channel subfamily K, other eukaryote | (RefSeq) two-pore potassium channel 5	--	[P]	Inorganic ion transport and metabolism	Ion channel	Two-pore potassium channel 5 OS=Arabidopsis thaliana OX=3702 GN=TPK5 PE=1 SV=1	P	Inorganic ion transport and metabolism	PREDICTED: two-pore potassium channel 5 [Capsicum annuum]
Capana00g003301	11	16	22	277	182	213	0.944157	1.37983	1.98595	17.8407	16.7796	20.5989	8.02648e-27	-3.45449	up	--	--	Molecular Function: ATP binding (GO:0005524);; Cellular Component: integral component of membrane (GO:0016021);; Molecular Function: ATPase activity (GO:0016887);; Molecular Function: ATPase activity, coupled to transmembrane movement of substances (GO:0042626);;	K05658|1.0e-45|cann:107855112|K05658 ATP-binding cassette, subfamily B (MDR/TAP), member 1 [EC:7.6.2.2] | (RefSeq) ABC transporter B family member 21-like	ABC transporters (ko02010)	[Q]	Secondary metabolites biosynthesis, transport and catabolism	--	ABC transporter B family member 11 OS=Arabidopsis thaliana OX=3702 GN=ABCB11 PE=2 SV=1	Q	Secondary metabolites biosynthesis, transport and catabolism	ABC transporter B family member 11 [Capsicum annuum]
Capana00g003302	1061	1236	2162	5702	3757	3721	19.7835	23.9339	41.629	77.6518	73.2424	76.0189	1.30547e-05	-1.27207	up	--	--	Molecular Function: NAD+ kinase activity (GO:0003951);; Molecular Function: diacylglycerol kinase activity (GO:0004143);; Molecular Function: ATP binding (GO:0005524);; Biological Process: defense response (GO:0006952);; Biological Process: protein kinase C-activating G-protein coupled receptor signaling pathway (GO:0007205);;	K00901|6.7e-284|cann:107855115|K00901 diacylglycerol kinase (ATP) [EC:2.7.1.107] | (RefSeq) diacylglycerol kinase 7-like	Glycerolipid metabolism (ko00561);; Glycerophospholipid metabolism (ko00564);; Phosphatidylinositol signaling system (ko04070)	[IT]	Lipid transport and metabolism;; Signal transduction mechanisms	Diacylglycerol kinase accessory domain	Diacylglycerol kinase 7 OS=Arabidopsis thaliana OX=3702 GN=DGK7 PE=1 SV=1	--	--	PREDICTED: diacylglycerol kinase 7-like [Capsicum annuum]
Capana00g003322	1264	308	211	147285	112981	100633	34.4904	8.70956	5.94067	2935.9	3223.95	3009.39	3.14845e-32	-6.98491	up	--	--	--	--	--	--	--	Extensin-like region	Extensin OS=Daucus carota OX=4039 PE=2 SV=1	--	--	PREDICTED: extensin-3-like [Capsicum annuum]
Capana00g003352	178	118	72	45	39	22	5.82597	4.00521	2.41574	1.06285	1.3229	0.767477	1.55529e-05	2.02649	down	--	--	Cellular Component: endoplasmic reticulum membrane (GO:0005789);;	--	--	[U]	Intracellular trafficking, secretion, and vesicular transport	MSP (Major sperm protein) domain	Vesicle-associated protein 4-2 OS=Arabidopsis thaliana OX=3702 GN=PVA42 PE=1 SV=1	U	Intracellular trafficking, secretion, and vesicular transport	PREDICTED: vesicle-associated protein 4-2-like [Capsicum annuum]
Capana00g003366	6296	3434	2358	1361	931	829	370.823	209.899	143.343	58.4857	57.2773	53.4637	6.41483e-09	2.20525	down	--	--	Cellular Component: plastid outer membrane (GO:0009527);; Cellular Component: plastid inner membrane (GO:0009528);; Cellular Component: chloroplast thylakoid membrane (GO:0009535);; Cellular Component: chloroplast stroma (GO:0009570);; Cellular Component: chloroplast envelope (GO:0009941);; Biological Process: thylakoid membrane organization (GO:0010027);; Biological Process: sugar mediated signa…	K03797|2.5e-43|cqi:110740286|K03797 carboxyl-terminal processing protease [EC:3.4.21.102] | (RefSeq) carboxyl-terminal-processing peptidase 2, chloroplastic-like isoform X1	--	--	--	Thylakoid formation protein	Protein THYLAKOID FORMATION1, chloroplastic OS=Solanum tuberosum OX=4113 GN=THF1 PE=2 SV=1	U	Intracellular trafficking, secretion, and vesicular transport	Protein THYLAKOID FORMATION1, chloroplastic [Capsicum annuum]
Capana00g003367	2836	1598	1131	711	431	460	159.722	93.3632	65.7237	29.221	25.31	28.354	2.71621e-08	2.05532	down	--	--	Biological Process: photosystem II assembly (GO:0010207);;	K03797|1.8e-23|cqi:110704832|K03797 carboxyl-terminal processing protease [EC:3.4.21.102] | (RefSeq) carboxyl-terminal-processing peptidase 2, chloroplastic-like isoform X1	--	--	--	Thylakoid formation protein	Protein THYLAKOID FORMATION1, chloroplastic OS=Solanum tuberosum OX=4113 GN=THF1 PE=2 SV=1	U	Intracellular trafficking, secretion, and vesicular transport	Protein THYLAKOID FORMATION1, chloroplastic [Capsicum annuum]
Capana00g003368	1227	700	468	318	178	192	110.572	65.4518	43.4541	20.8646	16.7358	18.9022	1.64987e-07	2.06242	down	--	--	Biological Process: photosystem II assembly (GO:0010207);;	--	--	--	--	Thylakoid formation protein	Protein THYLAKOID FORMATION1, chloroplastic OS=Solanum tuberosum OX=4113 GN=THF1 PE=2 SV=1	U	Intracellular trafficking, secretion, and vesicular transport	Protein THYLAKOID FORMATION1, chloroplastic [Capsicum annuum]
Capana00g003369	879	885	1657	4986	3643	3437	16.1634	16.8799	31.46	66.9234	69.9955	69.206	5.93159e-08	-1.53413	up	[IR]	Lipid transport and metabolism;; General function prediction only	Molecular Function: NAD+ kinase activity (GO:0003951);; Molecular Function: diacylglycerol kinase activity (GO:0004143);; Molecular Function: ATP binding (GO:0005524);; Biological Process: defense response (GO:0006952);; Biological Process: protein kinase C-activating G-protein coupled receptor signaling pathway (GO:0007205);;	K00901|4.7e-293|cann:107856789|K00901 diacylglycerol kinase (ATP) [EC:2.7.1.107] | (RefSeq) diacylglycerol kinase 5	Glycerolipid metabolism (ko00561);; Glycerophospholipid metabolism (ko00564);; Phosphatidylinositol signaling system (ko04070)	[IT]	Lipid transport and metabolism;; Signal transduction mechanisms	Diacylglycerol kinase accessory domain	Diacylglycerol kinase 5 OS=Arabidopsis thaliana OX=3702 GN=DGK5 PE=2 SV=1	--	--	PREDICTED: diacylglycerol kinase 5 isoform X1 [Capsicum annuum]
Capana00g003375	14	14	16	151	122	83	0.595524	0.600274	0.698209	4.80198	5.54945	3.9666	3.72922e-14	-2.68424	up	[M]	Cell wall/membrane/envelope biogenesis	Molecular Function: protein kinase activity (GO:0004672);; Molecular Function: ATP binding (GO:0005524);;	K13415|2.4e-20|gab:108486421|K13415 protein brassinosteroid insensitive 1 [EC:2.7.10.1 2.7.11.1] | (RefSeq) protein BRASSINOSTEROID INSENSITIVE 1-like	Plant hormone signal transduction (ko04075)	--	--	Protein kinase domain	Probable inactive receptor kinase At1g48480 OS=Arabidopsis thaliana OX=3702 GN=RKL1 PE=1 SV=1	T	Signal transduction mechanisms	hypothetical protein T459_00136 [Capsicum annuum]
Capana00g003382	3196	2746	1837	1601	1115	886	116.569	103.952	69.1661	42.6153	42.4877	35.3873	1.63279e-07	1.39661	down	--	--	Cellular Component: chloroplast thylakoid membrane (GO:0009535);; Biological Process: photosynthetic electron transport chain (GO:0009767);; Cellular Component: NAD(P)H dehydrogenase complex (plastoquinone) (GO:0010598);;	K00345|8.3e-121|cann:107855308|K00345 NAD(P)H-quinone oxidoreductase subunit S, chloroplastic [EC:1.6.5.-] | (RefSeq) NAD(P)H-quinone oxidoreductase subunit S, chloroplastic	--	--	--	NAD(P)H dehydrogenase subunit S	NAD(P)H-quinone oxidoreductase subunit S, chloroplastic OS=Arabidopsis thaliana OX=3702 GN=ndhS PE=1 SV=1	S	Function unknown	PREDICTED: NAD(P)H-quinone oxidoreductase subunit S, chloroplastic [Capsicum annuum]
Capana00g003386	80	81	60	48	36	24	1.3812	1.45848	1.06711	0.598175	0.641501	0.456207	0.000156519	1.30565	down	--	--	Molecular Function: double-stranded DNA binding (GO:0003690);; Biological Process: regulation of transcription, DNA-templated (GO:0006355);;	K15032|9.8e-07|nnu:104585954|K15032 mTERF domain-containing protein, mitochondrial | (RefSeq) transcription termination factor MTERF15, mitochondrial-like	--	[KR]	Transcription;; General function prediction only	mTERF	Transcription termination factor MTEF18, mitochondrial OS=Arabidopsis thaliana OX=3702 GN=MTERF18 PE=1 SV=1	K	Transcription	PREDICTED: uncharacterized protein LOC107855330 isoform X1 [Capsicum annuum]
Capana00g003390	85	64	100	393	295	279	1.9084	1.48812	2.33968	6.50681	6.98591	6.93254	4.4968e-14	-1.67542	up	--	--	Cellular Component: integral component of membrane (GO:0016021);; Molecular Function: polysaccharide binding (GO:0030247);;	K19041|1.4e-194|nau:109226804|K19041 E3 ubiquitin-protein ligase RNF38/44 [EC:2.3.2.27] | (RefSeq) RING-H2 finger protein ATL20-like	--	--	--	Wall-associated receptor kinase galacturonan-binding	Putative RING-H2 finger protein ATL21A OS=Arabidopsis thaliana OX=3702 GN=ATL21A PE=3 SV=1	O	Posttranslational modification, protein turnover, chaperones	PREDICTED: RING-H2 finger protein ATL20-like [Capsicum annuum]
Capana00g003394	784	980	1121	3386	2022	2001	17.4431	22.6309	25.7429	54.9945	47.0093	48.7351	2.23214e-09	-1.06117	up	[I]	Lipid transport and metabolism	Molecular Function: catalytic activity (GO:0003824);;	K01897|9.5e-191|cann:107855278|K01897 long-chain acyl-CoA synthetase [EC:6.2.1.3] | (RefSeq) long chain acyl-CoA synthetase 4-like	Fatty acid biosynthesis (ko00061);; Fatty acid degradation (ko00071);; Fatty acid metabolism (ko01212);; Peroxisome (ko04146)	[I]	Lipid transport and metabolism	AMP-binding enzyme	Long chain acyl-CoA synthetase 4 OS=Arabidopsis thaliana OX=3702 GN=LACS4 PE=2 SV=1	I	Lipid transport and metabolism	PREDICTED: long chain acyl-CoA synthetase 4-like [Capsicum annuum]
Capana00g003398	201	210	307	866	556	499	4.91704	5.33392	7.75152	15.47	14.2055	13.3658	3.29882e-07	-1.12176	up	--	--	Cellular Component: integral component of membrane (GO:0016021);;	--	--	--	--	--	--	--	--	PREDICTED: uncharacterized protein LOC107855320 [Capsicum annuum]
Capana00g003405	26643	41270	34044	15585	11194	11321	1283.9	2064.31	1693.67	548.23	563.656	597.44	1.70452e-17	1.68311	down	--	--	--	--	--	--	--	--	--	--	--	PREDICTED: glycine-rich cell wall structural protein 2-like [Capsicum annuum]
Capana00g003407	2061	1103	740	830	533	559	41.8278	23.223	15.4876	12.2903	11.2879	12.4229	0.00170739	1.28679	down	[G]	Carbohydrate transport and metabolism	Molecular Function: polygalacturonase activity (GO:0004650);; Cellular Component: extracellular region (GO:0005576);; Biological Process: carbohydrate metabolic process (GO:0005975);; Biological Process: cell wall organization (GO:0071555);;	K01184|4.2e-30|ath:AT2G41850|K01184 polygalacturonase [EC:3.2.1.15] | (RefSeq) PGAZAT; polygalacturonase ADPG2-like protein	Pentose and glucuronate interconversions (ko00040)	--	--	Glycosyl hydrolases family 28	Probable polygalacturonase OS=Vitis vinifera OX=29760 GN=GSVIVT00026920001 PE=1 SV=1	G	Carbohydrate transport and metabolism	PREDICTED: probable polygalacturonase [Capsicum annuum]
Capana00g003410	176	37	50	23	5	21	10.6878	2.2845	3.09905	1.00221	0.300316	1.34486	0.00141737	2.49252	down	--	--	--	--	--	--	--	--	--	S	Function unknown	hypothetical protein FXO38_17007 [Capsicum annuum]
Capana00g003414	1671	3305	2899	1520	1040	1005	80.5029	165.288	144.192	53.4556	52.3491	53.0342	5.6419e-07	1.40785	down	--	--	--	--	--	--	--	--	--	--	--	PREDICTED: uncharacterized protein LOC107855334 [Capsicum annuum]
Capana00g003415	657	462	476	418	228	287	18.1521	13.2327	13.567	8.42226	6.57031	8.68516	1.66826e-05	1.05766	down	--	--	Molecular Function: structural molecule activity (GO:0005198);; Biological Process: protein transport (GO:0015031);; Biological Process: positive regulation of TORC1 signaling (GO:1904263);;	K14299|2.4e-192|cann:107855322|K14299 nucleoporin SEH1 | (RefSeq) protein SEH1	RNA transport (ko03013)	[YU]	Nuclear structure;; Intracellular trafficking, secretion, and vesicular transport	WD domain, G-beta repeat	Protein SEH1 OS=Arabidopsis thaliana OX=3702 GN=SEH1 PE=1 SV=1	U	Intracellular trafficking, secretion, and vesicular transport	PREDICTED: protein SEH1 [Capsicum annuum]
Capana00g003416	736	849	718	411	265	257	40.4112	48.401	40.7298	16.4604	15.1812	15.4596	4.77134e-26	1.58757	down	--	--	--	--	--	--	--	--	--	--	--	PREDICTED: uncharacterized protein LOC107855287 [Capsicum annuum]
Capana00g003422	234	239	219	785	654	573	5.54451	5.8689	5.34474	13.5882	16.2025	14.8719	2.23371e-16	-1.269	up	--	--	Biological Process: regulation of defense response to fungus (GO:1900150);;	--	--	--	--	Probable zinc-ribbon domain	--	S	Function unknown	PREDICTED: uncharacterized protein At5g05190-like [Capsicum annuum]
Capana00g003423	263	231	244	905	585	614	4.30547	3.91179	4.12385	10.8136	10.0101	11.0092	1.36755e-18	-1.22482	up	--	--	Biological Process: regulation of defense response to fungus (GO:1900150);;	--	--	--	--	Probable zinc-ribbon domain	--	S	Function unknown	PREDICTED: uncharacterized protein At5g05190-like [Capsicum annuum]
Capana00g003432	100	147	88	49	12	11	1.02525	1.57012	0.9307	0.369509	0.122168	0.116248	3.52757e-06	2.51122	down	[M]	Cell wall/membrane/envelope biogenesis	Molecular Function: protein kinase activity (GO:0004672);; Molecular Function: ATP binding (GO:0005524);;	K20716|7.4e-07|cann:107853534|K20716 mitogen-activated protein kinase kinase kinase 17/18 | (RefSeq) mitogen-activated protein kinase kinase kinase ANP1-like	MAPK signaling pathway - plant (ko04016)	[T]	Signal transduction mechanisms	Protein of unknown function (DUF1221)	CBL-interacting protein kinase 26 OS=Oryza sativa subsp. japonica OX=39947 GN=CIPK26 PE=2 SV=1	T	Signal transduction mechanisms	putative protein KTI12 -like protein [Capsicum annuum]
Capana00g003436	500	192	93	36	46	14	6.96145	2.76815	1.33651	0.359302	0.661255	0.201338	5.41952e-06	3.09374	down	[T]	Signal transduction mechanisms	Molecular Function: protein kinase activity (GO:0004672);; Molecular Function: ATP binding (GO:0005524);; Cellular Component: integral component of membrane (GO:0016021);;	K20359|7.9e-46|eus:EUTSA_v10006389mg|K20359 PRA1 family protein 1 | (RefSeq) hypothetical protein	--	--	--	Protein kinase domain	Probable inactive receptor kinase At4g23740 OS=Arabidopsis thaliana OX=3702 GN=At4g23740 PE=1 SV=1	T	Signal transduction mechanisms	PREDICTED: probable inactive receptor kinase At4g23740 [Capsicum annuum]
Capana00g003437	1532	1961	2025	1025	831	732	45.3869	60.3084	61.9657	22.167	25.7131	23.7374	8.44712e-17	1.35343	down	[G]	Carbohydrate transport and metabolism	Biological Process: carbohydrate metabolic process (GO:0005975);; Molecular Function: carbohydrate binding (GO:0030246);; Molecular Function: glucose-6-phosphate 1-epimerase activity (GO:0047938);;	K01792|3.4e-177|cann:107855325|K01792 glucose-6-phosphate 1-epimerase [EC:5.1.3.15] | (RefSeq) putative glucose-6-phosphate 1-epimerase	Glycolysis / Gluconeogenesis (ko00010)	[G]	Carbohydrate transport and metabolism	Aldose 1-epimerase	Putative glucose-6-phosphate 1-epimerase OS=Cenchrus ciliaris OX=35872 PE=2 SV=1	G	Carbohydrate transport and metabolism	PREDICTED: putative glucose-6-phosphate 1-epimerase [Capsicum annuum]
Capana00g003471	25	10	2	111	85	104	0.425842	0.183407	0.036484	1.41888	1.55911	1.9972	0.000465568	-2.54963	up	[G]	Carbohydrate transport and metabolism	Molecular Function: molecular_function (GO:0003674);; Molecular Function: catalytic activity (GO:0003824);; Cellular Component: cellular_component (GO:0005575);; Cellular Component: membrane (GO:0016020);; Molecular Function: transferase activity (GO:0016740);; Molecular Function: transferase activity, transferring glycosyl groups (GO:0016757);;	--	--	--	--	Glycosyl transferases group 1	--	M	Cell wall/membrane/envelope biogenesis	PREDICTED: uncharacterized protein LOC107856899 [Capsicum annuum]
Capana00g003478	481	174	71	112	41	63	5.15964	1.93006	0.782522	0.874934	0.454991	0.733095	0.00454762	1.95617	down	--	--	--	--	--	--	--	--	Uncharacterized protein At4g04980 OS=Arabidopsis thaliana OX=3702 GN=At4g04980 PE=2 SV=1	S	Function unknown	putative homeobox protein 2-like [Capsicum annuum]
Capana00g003499	1179	728	1028	4639	3332	3143	14.8959	9.54212	13.4083	42.79	43.9961	43.5015	2.09965e-14	-1.63298	up	[E]	Amino acid transport and metabolism	Cellular Component: cytoplasm (GO:0005737);; Biological Process: L-phenylalanine catabolic process (GO:0006559);; Biological Process: cinnamic acid biosynthetic process (GO:0009800);; Molecular Function: phenylalanine ammonia-lyase activity (GO:0045548);;	K10775|0.0e+00|cann:107854291|K10775 phenylalanine ammonia-lyase [EC:4.3.1.24] | (RefSeq) phenylalanine ammonia-lyase	Phenylalanine metabolism (ko00360);; Phenylpropanoid biosynthesis (ko00940)	[Q]	Secondary metabolites biosynthesis, transport and catabolism	Aromatic amino acid lyase	Phenylalanine ammonia-lyase OS=Nicotiana tabacum OX=4097 GN=PALA PE=2 SV=2	H	Coenzyme transport and metabolism	PREDICTED: phenylalanine ammonia-lyase [Capsicum annuum]
Capana00g003510	30	69	59	255	166	211	0.446548	1.07223	0.913381	2.81142	2.61782	3.47829	4.1468e-06	-1.70233	up	[E]	Amino acid transport and metabolism	Biological Process: oligopeptide transport (GO:0006857);; Cellular Component: membrane (GO:0016020);; Molecular Function: transmembrane transporter activity (GO:0022857);;	K14638|4.9e-260|cann:107843454|K14638 solute carrier family 15 (peptide/histidine transporter), member 3/4 | (RefSeq) protein NRT1/ PTR FAMILY 5.6-like	--	[E]	Amino acid transport and metabolism	POT family	Protein NRT1/ PTR FAMILY 5.7 OS=Arabidopsis thaliana OX=3702 GN=NPF5.7 PE=2 SV=2	E	Amino acid transport and metabolism	PREDICTED: protein NRT1/ PTR FAMILY 5.6-like [Capsicum annuum]
Capana00g003520	29	20	50	151	106	118	2.48942	1.80536	4.4801	9.61248	9.62758	11.2687	4.78272e-05	-1.62368	up	--	--	Biological Process: amine metabolic process (GO:0009308);; Molecular Function: oxidoreductase activity, acting on the CH-NH2 group of donors (GO:0016638);; Cellular Component: periplasmic space (GO:0042597);;	--	--	--	--	--	--	--	--	putative proteasome inhibitor isoform 1 [Capsicum annuum]
Capana00g003522	332	286	280	1783	1122	1150	7.4858	6.68179	6.52694	29.3937	26.4746	28.433	5.54113e-39	-1.8799	up	--	--	Cellular Component: plasma membrane (GO:0005886);; Biological Process: megagametogenesis (GO:0009561);; Biological Process: proteolysis involved in cellular protein catabolic process (GO:0051603);; Biological Process: regulation of cell cycle (GO:0051726);; Biological Process: microgametogenesis (GO:0055046);;	K19043|2.2e-203|cann:107854303|K19043 E3 ubiquitin-protein ligase RHF [EC:2.3.2.27] | (RefSeq) E3 ubiquitin-protein ligase RHF1A	--	[O]	Posttranslational modification, protein turnover, chaperones	Ring finger domain	E3 ubiquitin-protein ligase RHF1A OS=Arabidopsis thaliana OX=3702 GN=RHF1A PE=1 SV=1	O	Posttranslational modification, protein turnover, chaperones	PREDICTED: E3 ubiquitin-protein ligase RHF1A [Capsicum annuum]
Capana00g003537	202	304	238	154	110	121	4.78769	7.47815	5.82509	2.65107	2.71605	3.14202	1.19711e-06	1.20986	down	[GR]	Carbohydrate transport and metabolism;; General function prediction only	Molecular Function: riboflavin kinase activity (GO:0008531);; Biological Process: riboflavin biosynthetic process (GO:0009231);; Molecular Function: hydrolase activity (GO:0016787);;	K20884|8.3e-221|cann:107856184|K20884 riboflavin kinase / FMN hydrolase [EC:2.7.1.26 3.1.3.102] | (RefSeq) bifunctional riboflavin kinase/FMN phosphatase-like	Riboflavin metabolism (ko00740)	[R]	General function prediction only	Haloacid dehalogenase-like hydrolase	Bifunctional riboflavin kinase/FMN phosphatase OS=Arabidopsis thaliana OX=3702 GN=FHY PE=1 SV=1	S	Function unknown	PREDICTED: bifunctional riboflavin kinase/FMN phosphatase-like [Capsicum annuum]
Capana00g003552	170	44	45	719	494	467	4.21535	1.13293	1.13145	13.0254	12.7963	12.6787	3.4762e-05	-2.30171	up	--	--	Molecular Function: molecular_function (GO:0003674);; Molecular Function: catalytic activity (GO:0003824);; Cellular Component: cellular_component (GO:0005575);; Cellular Component: intracellular (GO:0005622);; Cellular Component: cell (GO:0005623);; Cellular Component: cytoplasm (GO:0005737);; Cellular Component: vacuole (GO:0005773);; Cellular Component: Golgi apparatus (GO:0005794);; Cellular …	K23877|5.1e-34|pop:7457851|K23877 xyloglucan O-acetyltransferase | (RefSeq) protein ALTERED XYLOGLUCAN 4	--	--	--	GDSL/SGNH-like Acyl-Esterase family found in Pmr5 and Cas1p	Protein trichome birefringence-like 39 OS=Arabidopsis thaliana OX=3702 GN=TBL39 PE=2 SV=1	S	Function unknown	PREDICTED: protein trichome birefringence-like 39 [Capsicum annuum]
Capana00g003559	30	17	20	1504	1033	950	1.58109	0.88402	1.07519	58.1907	57.1922	55.123	5.94818e-116	-5.37173	up	--	--	Cellular Component: integral component of membrane (GO:0016021);;	K13347|1.7e-96|cann:107853104|K13347 peroxisomal membrane protein 2 | (RefSeq) peroxisomal membrane protein PMP22	Peroxisome (ko04146)	[R]	General function prediction only	Mpv17 / PMP22 family	Peroxisomal membrane protein PMP22 OS=Arabidopsis thaliana OX=3702 GN=PMP22 PE=1 SV=1	S	Function unknown	PREDICTED: peroxisomal membrane protein PMP22 isoform X1 [Capsicum annuum]
Capana00g003569	3600	1815	1184	955	684	630	117.54	61.4966	39.8959	22.7519	23.3256	22.4935	2.4524e-05	1.78545	down	--	--	Cellular Component: integral component of membrane (GO:0016021);;	--	--	--	--	Protein of unknown function (DUF2854)	--	S	Function unknown	PREDICTED: thylakoid membrane protein slr0575 isoform X1 [Capsicum annuum]
Capana00g003571	2333	1291	1028	990	680	543	115.497	66.3214	52.5412	35.7523	35.1377	29.3943	0.000171781	1.35069	down	--	--	Molecular Function: structural constituent of ribosome (GO:0003735);; Cellular Component: ribosome (GO:0005840);; Biological Process: translation (GO:0006412);;	K19032|5.2e-96|cann:107853948|K19032 30S ribosomal protein 3 | (RefSeq) 30S ribosomal protein 3, chloroplastic-like	--	--	--	Plastid and cyanobacterial ribosomal protein (PSRP-3 / Ycf65)	30S ribosomal protein 3, chloroplastic OS=Spinacia oleracea OX=3562 GN=PSRP3 PE=1 SV=1	J	Translation, ribosomal structure and biogenesis	PREDICTED: 30S ribosomal protein 3, chloroplastic-like [Capsicum annuum]
Capana00g003577	60	67	53	59	25	21	4.99933	5.82787	4.52767	3.59068	2.15498	1.88579	0.00808561	1.09314	down	--	--	Cellular Component: integral component of membrane (GO:0016021);;	K18693|1.5e-10|cann:107856751|K18693 diacylglycerol diphosphate phosphatase / phosphatidate phosphatase [EC:3.1.3.81 3.1.3.4] | (RefSeq) lipid phosphate phosphatase 2-like	Glycerolipid metabolism (ko00561);; Glycerophospholipid metabolism (ko00564)	[I]	Lipid transport and metabolism	--	Putative lipid phosphate phosphatase 3, chloroplastic OS=Arabidopsis thaliana OX=3702 GN=LPP3 PE=2 SV=1	I	Lipid transport and metabolism	High-affinity nitrate transporter 2.1 [Capsicum annuum]
Capana00g003596	454	248	320	4571	3189	2919	9.89305	5.61291	7.19691	72.7968	72.7083	69.7274	1.51841e-34	-3.07182	up	[G]	Carbohydrate transport and metabolism	Molecular Function: hydrolase activity, hydrolyzing O-glycosyl compounds (GO:0004553);; Biological Process: carbohydrate metabolic process (GO:0005975);;	K01188|1.2e-167|oeu:111375992|K01188 beta-glucosidase [EC:3.2.1.21] | (RefSeq) beta-glucosidase 11-like	Cyanoamino acid metabolism (ko00460);; Starch and sucrose metabolism (ko00500);; Phenylpropanoid biosynthesis (ko00940)	[G]	Carbohydrate transport and metabolism	Glycosyl hydrolase family 1	Beta-glucosidase 11 OS=Arabidopsis thaliana OX=3702 GN=BGLU11 PE=2 SV=2	G	Carbohydrate transport and metabolism	Beta-glucosidase 1 [Capsicum annuum]
Capana00g003602	8	4	9	114	76	100	0.149304	0.08466	0.183526	1.69936	1.62908	2.24235	8.72268e-14	-3.41851	up	[G]	Carbohydrate transport and metabolism	Molecular Function: hydrolase activity, hydrolyzing O-glycosyl compounds (GO:0004553);; Biological Process: carbohydrate metabolic process (GO:0005975);;	K01188|2.4e-256|cann:107854421|K01188 beta-glucosidase [EC:3.2.1.21] | (RefSeq) beta-glucosidase 11-like	Cyanoamino acid metabolism (ko00460);; Starch and sucrose metabolism (ko00500);; Phenylpropanoid biosynthesis (ko00940)	[G]	Carbohydrate transport and metabolism	Glycosyl hydrolase family 1	Beta-glucosidase 11 OS=Arabidopsis thaliana OX=3702 GN=BGLU11 PE=2 SV=2	G	Carbohydrate transport and metabolism	PREDICTED: beta-glucosidase 11-like [Capsicum annuum]
Capana00g003603	4123	3336	2273	302	191	181	99.3282	83.43	56.5217	5.30718	4.79379	4.77052	8.09147e-53	4.10733	down	[G]	Carbohydrate transport and metabolism	Molecular Function: hydrolase activity, hydrolyzing O-glycosyl compounds (GO:0004553);; Biological Process: carbohydrate metabolic process (GO:0005975);;	K01188|3.0e-146|sly:101248330|K01188 beta-glucosidase [EC:3.2.1.21] | (RefSeq) beta-glucosidase 11-like	Cyanoamino acid metabolism (ko00460);; Starch and sucrose metabolism (ko00500);; Phenylpropanoid biosynthesis (ko00940)	[G]	Carbohydrate transport and metabolism	Glycosyl hydrolase family 1	Beta-glucosidase 11 OS=Arabidopsis thaliana OX=3702 GN=BGLU11 PE=2 SV=2	G	Carbohydrate transport and metabolism	PREDICTED: beta-glucosidase 11-like [Capsicum annuum]
Capana00g003605	272	97	34	29	25	22	7.11428	2.62865	0.911412	0.536953	0.67906	0.617169	0.000597799	2.48732	down	--	--	Biological Process: reproduction (GO:0000003);; Biological Process: developmental process involved in reproduction (GO:0003006);; Molecular Function: molecular_function (GO:0003674);; Molecular Function: catalytic activity (GO:0003824);; Molecular Function: ubiquitin-protein transferase activity (GO:0004842);; Cellular Component: cellular_component (GO:0005575);; Cellular Component: intracellular…	--	--	--	--	--	Phytochrome A-associated F-box protein OS=Arabidopsis thaliana OX=3702 GN=EID1 PE=1 SV=2	S	Function unknown	Phytochrome A-associated F-box protein [Capsicum annuum]
Capana00g003610	27	18	26	488	418	340	0.775833	0.538304	0.783296	10.6275	13.0252	11.1097	1.61444e-47	-3.82769	up	[O]	Posttranslational modification, protein turnover, chaperones	Molecular Function: ATP binding (GO:0005524);; Biological Process: protein folding (GO:0006457);; Molecular Function: unfolded protein binding (GO:0051082);;	K04079|6.3e-163|cann:107855710|K04079 molecular chaperone HtpG | (RefSeq) heat shock cognate protein HSP 90-beta-like	Protein processing in endoplasmic reticulum (ko04141);; Plant-pathogen interaction (ko04626)	[O]	Posttranslational modification, protein turnover, chaperones	Hsp90 protein	Heat shock cognate protein 80 OS=Solanum lycopersicum OX=4081 GN=HSC80 PE=2 SV=1	O	Posttranslational modification, protein turnover, chaperones	Heat shock protein 81-1 [Capsicum annuum]
Capana00g003611	0	0	0	394	250	291	0	0	0	14.3724	13.0299	15.9116	5.46607e-20	-8.6329	up	--	--	Molecular Function: cyclin-dependent protein serine/threonine kinase inhibitor activity (GO:0004861);; Cellular Component: nucleus (GO:0005634);; Biological Process: cell cycle arrest (GO:0007050);;	--	--	--	--	--	--	G	Carbohydrate transport and metabolism	Heat shock protein 81-1 [Capsicum annuum]
Capana00g003613	85	10	34	933	587	560	2.88598	0.336734	1.16346	23.1496	20.8474	20.8516	1.22194e-08	-3.50831	up	[HR]	Coenzyme transport and metabolism;; General function prediction only	Biological Process: immune system process (GO:0002376);; Molecular Function: molecular_function (GO:0003674);; Molecular Function: catalytic activity (GO:0003824);; Biological Process: organic acid metabolic process (GO:0006082);; Biological Process: cellular aromatic compound metabolic process (GO:0006725);; Biological Process: response to stress (GO:0006950);; Biological Process: defense respon…	K20802|1.0e-63|ath:AT5G10300|K20802 (R)-mandelonitrile lyase [EC:4.1.2.10] | (RefSeq) MES5; methyl esterase 5	Cyanoamino acid metabolism (ko00460)	--	--	Alpha/beta hydrolase family	Salicylic acid-binding protein 2 OS=Nicotiana tabacum OX=4097 GN=SABP2 PE=1 SV=1	S	Function unknown	PREDICTED: salicylic acid-binding protein 2 [Capsicum annuum]
Capana00g003650	47	49	175	387	357	298	1.52513	1.66648	5.96834	9.34277	12.3541	10.8044	0.00305824	-1.6359	up	--	--	Cellular Component: plasmodesma (GO:0009506);; Cellular Component: integral component of membrane (GO:0016021);; Biological Process: defense response to bacterium (GO:0042742);;	K04077|4.5e-19|cmax:111488761|K04077 chaperonin GroEL | (RefSeq) LOW QUALITY PROTEIN: chaperonin CPN60-like 2, mitochondrial	RNA degradation (ko03018)	--	--	Late embryogenesis abundant protein	NDR1/HIN1-like protein 13 OS=Arabidopsis thaliana OX=3702 GN=NHL13 PE=2 SV=1	S	Function unknown	PREDICTED: NDR1/HIN1-Like protein 3 [Capsicum annuum]
Capana00g003663	97	112	86	1177	808	797	1.6846	2.01557	1.54459	14.9359	14.6795	15.1669	1.13851e-70	-2.94401	up	[QV]	Secondary metabolites biosynthesis, transport and catabolism;; Defense mechanisms	Molecular Function: monooxygenase activity (GO:0004497);; Molecular Function: iron ion binding (GO:0005506);; Molecular Function: oxidoreductase activity, acting on paired donors, with incorporation or reduction of molecular oxygen (GO:0016705);; Molecular Function: heme binding (GO:0020037);;	K24179|4.4e-164|lang:109355627|K24179 cytochrome P450 family 72 subfamily A polypeptide 61 [EC:1.14.14.-] | (RefSeq) cytochrome P450 72A15-like	--	[QI]	Secondary metabolites biosynthesis, transport and catabolism;; Lipid transport and metabolism	Cytochrome P450	Cytochrome P450 CYP72A219 OS=Panax ginseng OX=4054 PE=2 SV=1	Q	Secondary metabolites biosynthesis, transport and catabolism	PREDICTED: cytochrome P450 CYP72A219-like [Capsicum annuum]
Capana00g003664	44	69	133	592	407	416	3.65854	5.99455	11.5565	36.39	35.7688	38.3233	3.57608e-08	-2.20708	up	--	--	Molecular Function: translation release factor activity (GO:0003747);;	--	--	--	--	--	--	--	--	hypothetical protein FXO38_17473 [Capsicum annuum]
Capana00g003665	264	261	269	845	571	525	6.57039	6.74261	6.9045	15.3374	14.8498	14.2936	6.23628e-16	-1.00123	up	--	--	Biological Process: autophagosome assembly (GO:0000045);; Cellular Component: pre-autophagosomal structure (GO:0000407);; Biological Process: autophagy of mitochondrion (GO:0000422);; Molecular Function: molecular_function (GO:0003674);; Molecular Function: binding (GO:0005488);; Molecular Function: phospholipid binding (GO:0005543);; Cellular Component: cellular_component (GO:0005575);; Cellular…	K17908|1.8e-201|cann:107854256|K17908 autophagy-related protein 18 | (RefSeq) autophagy-related protein 18b	Autophagy - other (ko04136)	[S]	Function unknown	--	Autophagy-related protein 18b OS=Arabidopsis thaliana OX=3702 GN=ATG18B PE=2 SV=2	S	Function unknown	PREDICTED: autophagy-related protein 18b [Capsicum annuum]
Capana00g003668	42	22	43	224	180	192	1.56379	0.829603	1.66101	6.21298	7.1143	7.96233	2.81273e-11	-2.18973	up	[F]	Nucleotide transport and metabolism	Biological Process: glutamine metabolic process (GO:0006541);;	K22314|2.3e-136|cann:107854225|K22314 glucosinolate gamma-glutamyl hydrolase [EC:3.4.19.16] | (RefSeq) gamma-glutamyl peptidase 3-like	--	[F]	Nucleotide transport and metabolism	Glutamine amidotransferase class-I	Gamma-glutamyl peptidase 3 OS=Arabidopsis thaliana OX=3702 GN=GGP3 PE=1 SV=1	F	Nucleotide transport and metabolism	PREDICTED: gamma-glutamyl peptidase 3-like [Capsicum annuum]
Capana00g003670	3236	2961	1929	1141	786	829	57.5163	54.6129	35.3838	14.7996	14.5827	16.1225	2.94025e-13	1.82442	down	[M]	Cell wall/membrane/envelope biogenesis	Biological Process: nucleotide-sugar biosynthetic process (GO:0009226);; Molecular Function: oxidoreductase activity (GO:0016491);;	K02377|1.1e-175|cann:107854238|K02377 GDP-L-fucose synthase [EC:1.1.1.271] | (RefSeq) putative GDP-L-fucose synthase 2	Fructose and mannose metabolism (ko00051);; Amino sugar and nucleotide sugar metabolism (ko00520)	[GO]	Carbohydrate transport and metabolism;; Posttranslational modification, protein turnover, chaperones	NAD dependent epimerase/dehydratase family	Putative GDP-L-fucose synthase 2 OS=Arabidopsis thaliana OX=3702 GN=GER2 PE=1 SV=1	--	--	PREDICTED: putative GDP-L-fucose synthase 2 [Capsicum annuum]
Capana00g003673	317	410	401	303	175	198	2.64293	3.54691	3.4494	1.84696	1.52418	1.80903	1.40347e-07	1.02255	down	[K]	Transcription	Molecular Function: DNA binding (GO:0003677);; Molecular Function: DNA-directed 5'-3' RNA polymerase activity (GO:0003899);; Biological Process: transcription, DNA-templated (GO:0006351);;	K03018|0.0e+00|cann:107854243|K03018 DNA-directed RNA polymerase III subunit RPC1 [EC:2.7.7.6] | (RefSeq) DNA-directed RNA polymerase III subunit 1	RNA polymerase (ko03020)	[K]	Transcription	RNA polymerase Rpb1, domain 5	DNA-directed RNA polymerase III subunit 1 OS=Arabidopsis thaliana OX=3702 GN=NRPC1 PE=2 SV=1	K	Transcription	PREDICTED: DNA-directed RNA polymerase III subunit 1 [Capsicum annuum]
Capana00g003675	29058	18868	12094	4374	3190	3244	147.69	99.5359	63.4573	16.2252	16.9386	18.0533	1.16297e-15	2.70724	down	--	--	--	K03255|0.0e+00|cann:107854227|K03255 protein TIF31 | (RefSeq) protein TSS	--	[R]	General function prediction only	Tetratricopeptide repeat	Protein TSS OS=Arabidopsis thaliana OX=3702 GN=TSS PE=1 SV=1	S	Function unknown	putative ADIPOR-like receptor-like [Capsicum annuum]
Capana00g003678	2141	1150	991	843	592	474	154.318	86.0157	73.7095	44.3126	44.5809	37.344	3.86295e-05	1.44018	down	[J]	Translation, ribosomal structure and biogenesis	Molecular Function: structural constituent of ribosome (GO:0003735);; Cellular Component: ribosome (GO:0005840);; Biological Process: translation (GO:0006412);;	K02916|1.5e-57|cann:107854266|K02916 large subunit ribosomal protein L35 | (RefSeq) 50S ribosomal protein L35, chloroplastic-like	Ribosome (ko03010)	--	--	Ribosomal protein L35	50S ribosomal protein L35, chloroplastic OS=Spinacia oleracea OX=3562 GN=RPL35 PE=1 SV=1	J	Translation, ribosomal structure and biogenesis	50S ribosomal protein L35 [Capsicum annuum]
Capana00g003691	4160	5693	12833	33951	24866	22329	139.338	197.942	443.833	830.214	870.447	819.151	0.000202038	-1.53735	up	--	--	Cellular Component: integral component of membrane (GO:0016021);;	--	--	--	--	Tetraspanin family	Tetraspanin-8 OS=Arabidopsis thaliana OX=3702 GN=TET8 PE=2 SV=1	S	Function unknown	PREDICTED: tetraspanin-8 [Capsicum annuum]
Capana00g003693	268	271	258	78	78	84	3.92076	4.11078	3.88808	0.832293	1.18242	1.34031	2.46774e-15	1.95624	down	--	--	Molecular Function: iron ion binding (GO:0005506);; Biological Process: lipid biosynthetic process (GO:0008610);; Cellular Component: integral component of membrane (GO:0016021);; Molecular Function: oxidoreductase activity (GO:0016491);;	K15404|7.6e-123|smo:SELMODRAFT_129942|K15404 aldehyde decarbonylase [EC:4.1.99.5] | (RefSeq) CER1-2; hypothetical protein	Cutin, suberine and wax biosynthesis (ko00073)	--	--	WAX2 C-terminal domain	Very-long-chain aldehyde decarbonylase CER3 OS=Arabidopsis thaliana OX=3702 GN=CER3 PE=1 SV=1	S	Function unknown	PREDICTED: protein ECERIFERUM 3 [Capsicum annuum]
Capana00g003717	358	275	382	1084	851	870	6.6273	5.28608	7.30843	14.659	16.4818	17.665	1.37379e-10	-1.20101	up	[H]	Coenzyme transport and metabolism	Molecular Function: tetrahydrofolylpolyglutamate synthase activity (GO:0004326);; Molecular Function: ATP binding (GO:0005524);;	K01930|9.5e-270|cann:107854219|K01930 folylpolyglutamate synthase [EC:6.3.2.17] | (RefSeq) folylpolyglutamate synthase-like	Folate biosynthesis (ko00790)	[H]	Coenzyme transport and metabolism	--	Folylpolyglutamate synthase OS=Arabidopsis thaliana OX=3702 GN=FPGS1 PE=1 SV=1	H	Coenzyme transport and metabolism	Folylpolyglutamate synthase [Capsicum annuum]
Capana00g003726	1208	984	688	199	170	149	29.3191	24.7996	17.229	3.52579	4.3008	3.95275	8.05991e-23	2.7139	down	[T]	Signal transduction mechanisms	--	K20715|4.8e-40|pda:103711883|K20715 phototropin [EC:2.7.11.1] | (RefSeq) phototropin-2	--	--	--	PAS domain	Protein TWIN LOV 1 OS=Arabidopsis thaliana OX=3702 GN=TLP1 PE=1 SV=2	T	Signal transduction mechanisms	PREDICTED: protein TWIN LOV 1-like [Capsicum annuum]
Capana00g003742	617	460	652	2414	1762	1794	13.0672	10.1108	14.2629	37.3521	39.0233	41.6386	8.14181e-18	-1.51278	up	[F]	Nucleotide transport and metabolism	Molecular Function: guanylate kinase activity (GO:0004385);;	K00942|4.0e-240|cann:107856601|K00942 guanylate kinase [EC:2.7.4.8] | (RefSeq) guanylate kinase 2-like	Purine metabolism (ko00230)	[F]	Nucleotide transport and metabolism	Guanylate kinase	Guanylate kinase 2 OS=Arabidopsis thaliana OX=3702 GN=GK-2 PE=2 SV=1	F	Nucleotide transport and metabolism	Guanylate kinase 1, partial [Capsicum annuum]
Capana00g003749	673	1296	1729	5196	3564	3754	18.8328	37.6249	49.9443	106.136	104.203	115.042	2.07547e-05	-1.46744	up	[HR]	Coenzyme transport and metabolism;; General function prediction only	Molecular Function: hydrolase activity (GO:0016787);;	K08726|4.4e-130|ccav:112528667|K08726 soluble epoxide hydrolase / lipid-phosphate phosphatase [EC:3.3.2.10 3.1.3.76] | (RefSeq) uncharacterized protein LOC112528667	Arachidonic acid metabolism (ko00590);; Peroxisome (ko04146)	[I]	Lipid transport and metabolism	Alpha/beta hydrolase family	--	I	Lipid transport and metabolism	PREDICTED: bifunctional epoxide hydrolase 2-like [Capsicum annuum]
Capana00g003752	805	636	489	470	262	234	23.9394	19.6239	15.0076	10.1849	8.11472	7.60609	2.16083e-06	1.30305	down	[HR]	Coenzyme transport and metabolism;; General function prediction only	Molecular Function: hydrolase activity (GO:0016787);;	K08726|2.1e-113|ccav:112528667|K08726 soluble epoxide hydrolase / lipid-phosphate phosphatase [EC:3.3.2.10 3.1.3.76] | (RefSeq) uncharacterized protein LOC112528667	Arachidonic acid metabolism (ko00590);; Peroxisome (ko04146)	[I]	Lipid transport and metabolism	Alpha/beta hydrolase family	--	I	Lipid transport and metabolism	hypothetical protein FXO38_14545 [Capsicum annuum]
Capana00g003765	208	103	144	489	387	316	6.69916	3.42702	4.79644	11.5257	13.0316	11.1606	0.00055571	-1.0974	up	[F]	Nucleotide transport and metabolism	Molecular Function: hydrolase activity (GO:0016787);;	K22763|3.3e-41|lja:Lj2g3v1989220.3|K22763 deubiquitinase DESI2 [EC:3.4.19.12] | (RefSeq) Lj2g3v1989220.3; -	--	[T]	Signal transduction mechanisms	Nudix hydrolase domain	Nudix hydrolase 2 OS=Arabidopsis thaliana OX=3702 GN=NUDT2 PE=1 SV=1	T	Signal transduction mechanisms	PREDICTED: nudix hydrolase 2-like isoform X4 [Capsicum annuum]
Capana00g003767	329	307	143	170	112	100	13.3269	12.9233	5.98437	5.03547	4.7222	4.41093	0.000969923	1.30149	down	--	--	Molecular Function: kinase activity (GO:0016301);;	K19720|1.6e-54|mng:MNEG_1488|K19720 collagen type III alpha | (RefSeq) SNF1-related protein kinase regulatory subunit beta-2	--	[G]	Carbohydrate transport and metabolism	Glycogen recognition site of AMP-activated protein kinase	SNF1-related protein kinase regulatory subunit beta-2 OS=Arabidopsis thaliana OX=3702 GN=KINB2 PE=1 SV=1	G	Carbohydrate transport and metabolism	PREDICTED: SNF1-related protein kinase regulatory subunit beta-2-like [Capsicum annuum]
Capana00g003769	2292	2134	1999	1352	832	836	67.4726	65.2202	60.7697	29.061	25.588	26.944	6.83944e-26	1.3794	down	--	--	Biological Process: metal ion transport (GO:0030001);; Molecular Function: metal ion binding (GO:0046872);;	--	--	--	--	--	--	S	Function unknown	PREDICTED: pollen-specific leucine-rich repeat extensin-like protein 1 isoform X1 [Capsicum annuum]
Capana00g003771	265	95	83	49	44	58	9.92678	3.67732	3.18539	1.34064	1.69814	2.34598	0.00279195	1.71399	down	--	--	Cellular Component: plasma membrane (GO:0005886);; Cellular Component: integral component of membrane (GO:0016021);;	K20855|6.4e-09|dzi:111275668|K20855 beta-1,3-galactosyltransferase 1/2/3/4/5/7/8 [EC:2.4.1.-] | (RefSeq) probable beta-1,3-galactosyltransferase 4 isoform X1	--	--	--	Domain of unknown function (DUF588)	CASP-like protein 2B1 OS=Vitis vinifera OX=29760 GN=GSVIVT00013502001 PE=2 SV=1	S	Function unknown	PREDICTED: CASP-like protein 2B1 [Capsicum annuum]
Capana00g003787	229	145	132	59	28	42	5.38589	3.52863	3.21448	1.00818	0.685627	1.07693	1.85409e-09	2.22445	down	--	--	--	K12309|8.8e-53|lja:Lj3g3v0323160.1|K12309 beta-galactosidase [EC:3.2.1.23] | (RefSeq) Lj3g3v0323160.1; -	Galactose metabolism (ko00052);; Other glycan degradation (ko00511);; Glycosaminoglycan degradation (ko00531);; Sphingolipid metabolism (ko00600);; Glycosphingolipid biosynthesis - ganglio series (ko00604)	[R]	General function prediction only	Zinc finger, C2H2 type	Protein indeterminate-domain 14 OS=Arabidopsis thaliana OX=3702 GN=IDD14 PE=1 SV=1	S	Function unknown	PREDICTED: protein SHOOT GRAVITROPISM 5-like [Capsicum annuum]
Capana00g003796	32	19	21	219	174	158	1.25148	0.761879	0.864737	6.38159	7.24095	6.89836	4.57974e-18	-2.63057	up	--	--	Cellular Component: cell wall (GO:0005618);; Molecular Function: manganese ion binding (GO:0030145);; Molecular Function: nutrient reservoir activity (GO:0045735);; Cellular Component: apoplast (GO:0048046);;	K00384|3.9e-08|vvi:109124153|K00384 thioredoxin reductase (NADPH) [EC:1.8.1.9] | (RefSeq) thioredoxin reductase 1-like	Selenocompound metabolism (ko00450)	--	--	Cupin	Germin-like protein subfamily 1 member 7 OS=Arabidopsis thaliana OX=3702 GN=At3g05950 PE=2 SV=1	S	Function unknown	PREDICTED: germin-like protein subfamily 1 member 11 [Capsicum annuum]
Capana00g003801	45	84	53	11	12	11	1.14772	2.23424	1.38111	0.2054	0.302801	0.304586	1.12571e-07	2.58242	down	--	--	Molecular Function: protein binding (GO:0005515);;	--	--	--	--	Protein of unknown function (DUF4005)	Protein IQ-DOMAIN 14 OS=Arabidopsis thaliana OX=3702 GN=IQD14 PE=1 SV=1	S	Function unknown	PREDICTED: protein IQ-DOMAIN 14 [Capsicum annuum]
Capana00g003808	59	64	206	983	711	733	1.30847	1.46449	4.72249	16.0027	16.5571	17.8981	1.74077e-07	-2.54152	up	[C]	Energy production and conversion	Biological Process: cytokinin metabolic process (GO:0009690);; Molecular Function: cytokinin dehydrogenase activity (GO:0019139);; Molecular Function: FAD binding (GO:0071949);;	K00279|8.2e-235|cann:107854914|K00279 cytokinin dehydrogenase [EC:1.5.99.12] | (RefSeq) cytokinin dehydrogenase 6-like	Zeatin biosynthesis (ko00908)	[C]	Energy production and conversion	Cytokinin dehydrogenase 1, FAD and cytokinin binding	Cytokinin dehydrogenase 6 OS=Arabidopsis thaliana OX=3702 GN=CKX6 PE=2 SV=2	C	Energy production and conversion	Cytokinin dehydrogenase 6 [Capsicum annuum]
Capana00g003817	1023	978	1679	5503	3837	3654	19.5174	19.3642	33.0888	76.6836	76.5376	76.3774	1.66402e-10	-1.53349	up	[I]	Lipid transport and metabolism	Molecular Function: molecular_function (GO:0003674);; Molecular Function: catalytic activity (GO:0003824);; Cellular Component: cellular_component (GO:0005575);; Cellular Component: intracellular (GO:0005622);; Cellular Component: cell (GO:0005623);; Cellular Component: cytoplasm (GO:0005737);; Biological Process: cellular aromatic compound metabolic process (GO:0006725);; Biological Process: por…	--	--	[R]	General function prediction only	Alpha/beta hydrolase family	Pheophytinase, chloroplastic OS=Arabidopsis thaliana OX=3702 GN=PPH PE=1 SV=1	S	Function unknown	PREDICTED: pheophytinase, chloroplastic [Capsicum annuum]
Capana00g003823	3381	3005	2481	2162	1538	1512	64.5452	59.5357	48.8884	30.1267	30.6694	31.5991	3.21326e-09	1.04151	down	[IQ]	Lipid transport and metabolism;; Secondary metabolites biosynthesis, transport and catabolism	Cellular Component: integral component of membrane (GO:0016021);; Molecular Function: transferase activity (GO:0016740);;	K09458|1.0e-268|cann:107853744|K09458 3-oxoacyl-[acyl-carrier-protein] synthase II [EC:2.3.1.179] | (RefSeq) 3-oxoacyl-[acyl-carrier-protein] synthase II, chloroplastic-like	Fatty acid biosynthesis (ko00061);; Biotin metabolism (ko00780);; Fatty acid metabolism (ko01212)	[IQ]	Lipid transport and metabolism;; Secondary metabolites biosynthesis, transport and catabolism	Beta-ketoacyl synthase, N-terminal domain	3-oxoacyl-[acyl-carrier-protein] synthase II, chloroplastic OS=Arabidopsis thaliana OX=3702 GN=KAS2 PE=1 SV=1	--	--	PREDICTED: 3-oxoacyl-[acyl-carrier-protein] synthase II, chloroplastic-like isoform X1 [Capsicum annuum]
Capana00g003838	646	756	944	2324	1771	1618	16.9002	20.5483	25.5149	44.4278	48.4684	46.3899	7.31754e-09	-1.01074	up	[E]	Amino acid transport and metabolism	Biological Process: polyamine biosynthetic process (GO:0006596);; Molecular Function: transferase activity (GO:0016740);;	K00797|1.3e-188|cann:107855970|K00797 spermidine synthase [EC:2.5.1.16] | (RefSeq) spermine synthase-like	Cysteine and methionine metabolism (ko00270);; Arginine and proline metabolism (ko00330);; Glutathione metabolism (ko00480)	[E]	Amino acid transport and metabolism	Spermine/spermidine synthase domain	Spermine synthase OS=Arabidopsis thaliana OX=3702 GN=SPMS PE=1 SV=1	H	Coenzyme transport and metabolism	Spermidine synthase 1 [Capsicum chinense]
Capana00g003840	193	244	306	1020	686	749	6.22501	8.1506	10.186	24.0373	23.1243	26.4799	4.80624e-12	-1.44407	up	--		Molecular Function: protein kinase activity (GO:0004672);; Molecular Function: ATP binding (GO:0005524);; Cellular Component: integral component of membrane (GO:0016021);; Molecular Function: polysaccharide binding (GO:0030247);;	K13436|5.1e-34|pmum:103323283|K13436 pto-interacting protein 1 [EC:2.7.11.1] | (RefSeq) pto-interacting protein 1	Plant-pathogen interaction (ko04626)	--	--	Protein tyrosine and serine/threonine kinase	Rust resistance kinase Lr10 OS=Triticum aestivum OX=4565 GN=LRK10 PE=2 SV=1	T	Signal transduction mechanisms	PREDICTED: rust resistance kinase Lr10-like, partial [Capsicum annuum]
Capana00g003841	194	213	255	934	596	607	6.20807	7.08287	8.43887	21.8549	19.9703	21.3082	3.55644e-19	-1.40131	up	--	--	Molecular Function: protein kinase activity (GO:0004672);; Molecular Function: ATP binding (GO:0005524);; Cellular Component: integral component of membrane (GO:0016021);; Molecular Function: polysaccharide binding (GO:0030247);;	--	--	--	--	Wall-associated receptor kinase galacturonan-binding	--	T	Signal transduction mechanisms	PREDICTED: rust resistance kinase Lr10-like, partial [Capsicum annuum]
Capana00g003845	9	5	0	447	247	227	0.141627	0.072791	0	5.58868	4.42143	4.24875	8.84079e-27	-5.49029	up	--		Molecular Function: protein kinase activity (GO:0004672);; Molecular Function: ATP binding (GO:0005524);; Cellular Component: integral component of membrane (GO:0016021);;	K13420|8.7e-35|mesc:110601988|K13420 LRR receptor-like serine/threonine-protein kinase FLS2 [EC:2.7.11.1] | (RefSeq) LRR receptor-like serine/threonine-protein kinase FLS2	MAPK signaling pathway - plant (ko04016);; Plant-pathogen interaction (ko04626)	[T]	Signal transduction mechanisms	Protein kinase domain	Rust resistance kinase Lr10 OS=Triticum aestivum OX=4565 GN=LRK10 PE=2 SV=1	T	Signal transduction mechanisms	hypothetical protein BC332_08336 [Capsicum chinense]
Capana00g003846	448	634	888	3480	2447	2307	6.54317	9.61846	13.4029	37.1554	37.3975	36.9474	1.13439e-11	-1.77246	up	--		Molecular Function: protein kinase activity (GO:0004672);; Molecular Function: ATP binding (GO:0005524);; Molecular Function: polysaccharide binding (GO:0030247);;	K13416|1.5e-46|ccaj:109804867|K13416 brassinosteroid insensitive 1-associated receptor kinase 1 [EC:2.7.10.1 2.7.11.1] | (RefSeq) BRASSINOSTEROID INSENSITIVE 1-associated receptor kinase 1-like	MAPK signaling pathway - plant (ko04016);; Plant hormone signal transduction (ko04075);; Plant-pathogen interaction (ko04626)	[T]	Signal transduction mechanisms	Protein kinase domain	Rust resistance kinase Lr10 OS=Triticum aestivum OX=4565 GN=LRK10 PE=2 SV=1	T	Signal transduction mechanisms	PREDICTED: rust resistance kinase Lr10-like [Capsicum annuum]
Capana00g003857	24	19	13	122	59	69	1.18789	1.00659	0.641726	4.53512	3.13319	3.82258	1.02015e-05	-1.80365	up	--	--	Cellular Component: endoplasmic reticulum membrane (GO:0005789);; Cellular Component: integral component of membrane (GO:0016021);;	K20721|1.3e-32|lang:109354617|K20721 reticulon-1 | (RefSeq) reticulon-like protein B1	--	[U]	Intracellular trafficking, secretion, and vesicular transport	Reticulon	Reticulon-like protein B4 OS=Arabidopsis thaliana OX=3702 GN=RTNLB4 PE=1 SV=1	U	Intracellular trafficking, secretion, and vesicular transport	PREDICTED: reticulon-like protein B4, partial [Capsicum annuum]
Capana00g003860	57	34	88	1194	905	815	1.90441	1.18012	3.0741	29.5104	32.0127	30.2293	1.16633e-30	-3.70127	up	--	--	Cellular Component: integral component of membrane (GO:0016021);;	K19041|3.1e-49|nsy:104246076|K19041 E3 ubiquitin-protein ligase RNF38/44 [EC:2.3.2.27] | (RefSeq) RING-H2 finger protein ATL20-like	--	--	--	RING-like zinc finger	Putative RING-H2 finger protein ATL21B OS=Arabidopsis thaliana OX=3702 GN=ATL21B PE=3 SV=1	O	Posttranslational modification, protein turnover, chaperones	hypothetical protein FXO38_03110 [Capsicum annuum]
Capana00g003879	408	951	731	2151	1610	1422	16.5524	40.0677	30.5946	63.7137	68.2826	63.2025	0.00240154	-1.01959	up	--	--	Cellular Component: integral component of membrane (GO:0016021);;	K19040|1.4e-103|cann:107852659|K19040 E3 ubiquitin-protein ligase ATL10/75/76/77/78 [EC:2.3.2.27] | (RefSeq) RING-H2 finger protein ATL78-like	--	[O]	Posttranslational modification, protein turnover, chaperones	Ring finger domain	RING-H2 finger protein ATL78 OS=Arabidopsis thaliana OX=3702 GN=ATL78 PE=2 SV=1	O	Posttranslational modification, protein turnover, chaperones	PREDICTED: RING-H2 finger protein ATL78-like [Capsicum annuum]
Capana00g003888	225	252	183	4	0	3	11.4819	13.3911	9.67064	0.120598	0	0.112143	2.21232e-31	6.50613	down	--	--	Molecular Function: enzyme inhibitor activity (GO:0004857);;	K01051|2.5e-15|ath:AT3G14310|K01051 pectinesterase [EC:3.1.1.11] | (RefSeq) PME3; pectin methylesterase 3	Pentose and glucuronate interconversions (ko00040)	--	--	Plant invertase/pectin methylesterase inhibitor	Pectinesterase inhibitor 6 OS=Arabidopsis thaliana OX=3702 GN=PMEI6 PE=2 SV=1	S	Function unknown	PREDICTED: 21 kDa protein-like [Capsicum annuum]
Capana00g003889	273	205	319	904	578	512	4.27834	3.32364	5.14882	10.3341	9.46507	8.77025	2.24618e-06	-1.02286	up	[G]	Carbohydrate transport and metabolism	Cellular Component: integral component of membrane (GO:0016021);;	--	--	--	--	BT1 family	Probable folate-biopterin transporter 2 OS=Arabidopsis thaliana OX=3702 GN=At5g25050 PE=2 SV=1	S	Function unknown	PREDICTED: probable folate-biopterin transporter 2 isoform X1 [Capsicum annuum]
Capana00g003897	200	246	301	802	509	552	8.87926	11.3744	13.8369	26.0862	23.6914	26.9577	2.2504e-07	-1.03325	up	--	--	--	K23151|1.5e-107|cann:107853799|K23151 methyltransferase-like protein 23 [EC:2.1.1.-] | (RefSeq) methyltransferase-like protein 23	--	[A]	RNA processing and modification	Lysine methyltransferase	--	A	RNA processing and modification	PREDICTED: methyltransferase-like protein 23 isoform X1 [Capsicum annuum]
Capana00g003934	8	2	7	262	148	112	0.363007	0.080175	0.303551	9.11554	7.33273	5.81742	3.87486e-20	-4.45751	up	--	--	--	--	--	--	--	Protein of unknown function (DUF688)	--	S	Function unknown	PREDICTED: uncharacterized protein LOC107854379 [Capsicum annuum]
Capana00g003940	168	162	168	60	48	45	7.70032	7.69552	7.9652	1.98751	2.29876	2.26541	3.69218e-19	1.96108	down	--	--	Molecular Function: ion channel activity (GO:0005216);; Cellular Component: integral component of membrane (GO:0016021);;	K05391|1.4e-91|cann:107852302|K05391 cyclic nucleotide gated channel, plant | (RefSeq) cyclic nucleotide-gated ion channel 4-like	Plant-pathogen interaction (ko04626)	[PT]	Inorganic ion transport and metabolism;; Signal transduction mechanisms	--	Cyclic nucleotide-gated ion channel 4 OS=Arabidopsis thaliana OX=3702 GN=CNGC4 PE=2 SV=2	P	Inorganic ion transport and metabolism	hypothetical protein FXO37_25943 [Capsicum annuum]
Capana00g003942	272	269	276	76	50	70	15.1146	15.5291	15.8019	3.06543	2.87655	4.21141	2.0537e-25	2.30931	down	--	--	Biological Process: immune system process (GO:0002376);; Molecular Function: molecular_function (GO:0003674);; Molecular Function: transporter activity (GO:0005215);; Molecular Function: ion channel activity (GO:0005216);; Molecular Function: voltage-gated ion channel activity (GO:0005244);; Molecular Function: voltage-gated potassium channel activity (GO:0005249);; Molecular Function: cation cha…	K05391|7.1e-89|cann:107852302|K05391 cyclic nucleotide gated channel, plant | (RefSeq) cyclic nucleotide-gated ion channel 4-like	Plant-pathogen interaction (ko04626)	[PT]	Inorganic ion transport and metabolism;; Signal transduction mechanisms	--	Cyclic nucleotide-gated ion channel 4 OS=Arabidopsis thaliana OX=3702 GN=CNGC4 PE=2 SV=2	P	Inorganic ion transport and metabolism	hypothetical protein FXO37_25944 [Capsicum annuum]
Capana00g003957	228	116	106	0	4	0	3.81112	2.00126	1.8193	0	0.064645	0	2.49423e-16	6.31081	down	--	--	Molecular Function: hydrolase activity, hydrolyzing O-glycosyl compounds (GO:0004553);; Biological Process: carbohydrate metabolic process (GO:0005975);;	K01179|3.8e-126|vvi:100245045|K01179 endoglucanase [EC:3.2.1.4] | (RefSeq) uncharacterized LOC100245045	Starch and sucrose metabolism (ko00500)	--	--	Cellulase (glycosyl hydrolase family 5)	Glycosyl hydrolase 5 family protein OS=Chamaecyparis obtusa OX=13415 PE=1 SV=1	G	Carbohydrate transport and metabolism	PREDICTED: uncharacterized protein LOC107852339 isoform X1 [Capsicum annuum]
Capana00g003977	6690	3830	2441	1390	1067	1096	356.708	211.945	134.335	54.0955	59.4496	63.9706	5.60444e-08	2.09526	down	[J]	Translation, ribosomal structure and biogenesis	Molecular Function: RNA binding (GO:0003723);; Molecular Function: structural constituent of ribosome (GO:0003735);; Cellular Component: ribosome (GO:0005840);; Biological Process: translation (GO:0006412);;	K02952|2.0e-89|cann:107856146|K02952 small subunit ribosomal protein S13 | (RefSeq) 30S ribosomal protein S13, chloroplastic	Ribosome (ko03010)	[J]	Translation, ribosomal structure and biogenesis	Ribosomal protein S13/S18	30S ribosomal protein S13, chloroplastic OS=Arabidopsis thaliana OX=3702 GN=RPS13 PE=2 SV=1	J	Translation, ribosomal structure and biogenesis	PREDICTED: 30S ribosomal protein S13, chloroplastic [Capsicum annuum]
Capana00g003979	270	237	178	105	82	65	12.7867	11.6236	8.68974	3.60224	4.06173	3.37021	2.76219e-10	1.70857	down	--	--	Molecular Function: N-acetyltransferase activity (GO:0008080);;	--	--	--	--	Acetyltransferase (GNAT) family	--	S	Function unknown	PREDICTED: uncharacterized protein LOC107856143 [Capsicum annuum]
Capana00g004010	112	177	166	28	27	37	3.18888	5.24623	4.90791	0.584483	0.79732	1.13353	3.34206e-11	2.48622	down	--	--	--	--	--	--	--	Pollen protein Ole e 1 like	--	S	Function unknown	PREDICTED: pollen-specific leucine-rich repeat extensin-like protein 4 [Capsicum annuum]
Capana00g004021	6194	4768	3552	2793	1840	1922	186.048	148.635	110.149	61.222	57.7398	63.2108	1.77503e-08	1.42097	down	--	--	Cellular Component: chloroplast (GO:0009507);; Cellular Component: integral component of membrane (GO:0016021);;	--	--	--	--	Uncharacterized conserved protein (DUF2358)	--	S	Function unknown	PREDICTED: uncharacterized protein LOC107856699 isoform X2 [Capsicum annuum]
Capana00g004027	0	3	9	102	91	68	0	0.101122	0.413709	3.60762	4.58822	3.60817	1.71373e-08	-3.88901	up	--	--	--	K13717|2.9e-09|pda:103706509|K13717 OTU domain-containing protein 3 [EC:3.4.19.12] | (RefSeq) OTU domain-containing protein 3 isoform X3	--	[TO]	Signal transduction mechanisms;; Posttranslational modification, protein turnover, chaperones	OTU-like cysteine protease	OVARIAN TUMOR DOMAIN-containing deubiquitinating enzyme 11 OS=Arabidopsis thaliana OX=3702 GN=OTU11 PE=2 SV=1	--	--	PREDICTED: OTU domain-containing protein DDB_G0284757-like isoform X2 [Capsicum annuum]
Capana00g004034	393	482	441	159	120	142	23.0999	29.4327	26.8138	6.82455	7.35897	9.15091	2.38225e-21	1.89359	down	--	--	Cellular Component: integral component of membrane (GO:0016021);; Molecular Function: ligase activity (GO:0016874);;	K16285|9.1e-86|cann:107854019|K16285 RING/U-box domain-containing protein [EC:2.3.2.27] | (RefSeq) probable E3 ubiquitin-protein ligase XERICO	--	[O]	Posttranslational modification, protein turnover, chaperones	Ring finger domain	Probable E3 ubiquitin-protein ligase XERICO OS=Arabidopsis thaliana OX=3702 GN=XERICO PE=1 SV=1	O	Posttranslational modification, protein turnover, chaperones	PREDICTED: probable E3 ubiquitin-protein ligase XERICO [Capsicum annuum]
Capana00g004036	690	489	460	278	257	233	10.7243	7.89451	7.39101	3.15747	4.17414	3.96107	2.35383e-07	1.33644	down	--	--	Cellular Component: integral component of membrane (GO:0016021);;	--	--	--	--	GDP-fucose protein O-fucosyltransferase	--	--	--	PREDICTED: uncharacterized protein LOC107854015 [Capsicum annuum]
Capana00g004057	374	466	584	1975	1464	1395	5.54602	7.17428	8.94029	21.398	22.6999	22.6669	9.84282e-15	-1.48645	up	--	--	Molecular Function: transcription factor activity, sequence-specific DNA binding (GO:0003700);; Cellular Component: nucleus (GO:0005634);; Molecular Function: sequence-specific DNA binding (GO:0043565);;	K18834|6.5e-284|cann:107854014|K18834 WRKY transcription factor 1 | (RefSeq) probable WRKY transcription factor 33	Plant-pathogen interaction (ko04626)	--	--	WRKY DNA -binding domain	WRKY transcription factor SUSIBA2 OS=Hordeum vulgare OX=4513 GN=WRKY46 PE=1 SV=1	K	Transcription	PREDICTED: probable WRKY transcription factor 33 isoform X2 [Capsicum annuum]
Capana00g004071	4506	2682	1773	835	628	678	62.0783	38.3497	25.2123	8.39286	9.03115	10.228	4.33447e-10	2.29192	down	[P]	Inorganic ion transport and metabolism	Biological Process: potassium ion transport (GO:0006813);; Molecular Function: solute:proton antiporter activity (GO:0015299);; Cellular Component: integral component of membrane (GO:0016021);;	--	--	[P]	Inorganic ion transport and metabolism	Sodium/hydrogen exchanger family	K(+) efflux antiporter 3, chloroplastic OS=Arabidopsis thaliana OX=3702 GN=KEA3 PE=1 SV=2	P	Inorganic ion transport and metabolism	PREDICTED: K(+) efflux antiporter 3, chloroplastic isoform X6 [Capsicum annuum]
Capana00g004073	1194	767	424	189	151	148	64.0179	42.6563	23.4406	7.37812	8.45914	8.64637	5.6315e-10	2.5024	down	--	--	Molecular Function: molecular_function (GO:0003674);; Molecular Function: transporter activity (GO:0005215);; Cellular Component: cellular_component (GO:0005575);; Cellular Component: intracellular (GO:0005622);; Cellular Component: cell (GO:0005623);; Cellular Component: cytoplasm (GO:0005737);; Biological Process: transport (GO:0006810);; Biological Process: ion transport (GO:0006811);; Biologi…	--	--	[P]	Inorganic ion transport and metabolism	--	K(+) efflux antiporter 3, chloroplastic OS=Arabidopsis thaliana OX=3702 GN=KEA3 PE=1 SV=2	P	Inorganic ion transport and metabolism	hypothetical protein FXO37_27290 [Capsicum annuum]
Capana00g004082	19	15	15	59	43	35	0.830215	0.67936	0.671655	1.9451	1.99943	1.73006	0.00429091	-1.17174	up	--	--	Molecular Function: protein kinase activity (GO:0004672);; Molecular Function: ATP binding (GO:0005524);;	K16196|2.7e-37|cann:107854404|K16196 eukaryotic translation initiation factor 2-alpha kinase 4 [EC:2.7.11.1] | (RefSeq) eIF-2-alpha kinase GCN2	Protein processing in endoplasmic reticulum (ko04141)	[J]	Translation, ribosomal structure and biogenesis	--	eIF-2-alpha kinase GCN2 OS=Arabidopsis thaliana OX=3702 GN=GCN2 PE=2 SV=2	T	Signal transduction mechanisms	hypothetical protein CQW23_26137 [Capsicum baccatum]
Capana00g004083	53	38	63	194	132	103	1.82158	1.33737	2.20738	4.8573	4.7395	3.84774	9.57745e-05	-1.17083	up	--	--	Molecular Function: protein kinase activity (GO:0004672);; Molecular Function: ATP binding (GO:0005524);;	K16196|1.3e-140|cann:107854404|K16196 eukaryotic translation initiation factor 2-alpha kinase 4 [EC:2.7.11.1] | (RefSeq) eIF-2-alpha kinase GCN2	Protein processing in endoplasmic reticulum (ko04141)	[J]	Translation, ribosomal structure and biogenesis	--	eIF-2-alpha kinase GCN2 OS=Arabidopsis thaliana OX=3702 GN=GCN2 PE=2 SV=2	J	Translation, ribosomal structure and biogenesis	PREDICTED: eIF-2-alpha kinase GCN2 isoform X3 [Capsicum annuum]
Capana00g004093	1466	1128	921	814	514	485	25.6973	20.5117	16.6535	10.405	9.41143	9.30959	1.40451e-07	1.24394	down	[J]	Translation, ribosomal structure and biogenesis	Molecular Function: mRNA binding (GO:0003729);; Cellular Component: chloroplast (GO:0009507);; Biological Process: nonphotochemical quenching (GO:0010196);; Biological Process: plastid translation (GO:0032544);; Molecular Function: misfolded RNA binding (GO:0034336);; Biological Process: RNA stabilization (GO:0043489);; Biological Process: positive regulation of translation (GO:0045727);;	K02945|7.9e-283|cann:107855591|K02945 small subunit ribosomal protein S1 | (RefSeq) uncharacterized LOC107855591	Ribosome (ko03010)	--	--	S1 RNA binding domain	Protein PIGMENT DEFECTIVE 338, chloroplastic OS=Arabidopsis thaliana OX=3702 GN=PDE338 PE=1 SV=1	J	Translation, ribosomal structure and biogenesis	PREDICTED: uncharacterized protein LOC107855591 [Capsicum annuum]
Capana00g004094	572	479	417	404	243	218	17.6431	15.3151	13.2788	9.09195	7.83212	7.36721	9.11291e-07	1.06141	down	--	--	Molecular Function: mRNA binding (GO:0003729);; Cellular Component: chloroplast (GO:0009507);; Biological Process: nonphotochemical quenching (GO:0010196);; Biological Process: plastid translation (GO:0032544);; Molecular Function: misfolded RNA binding (GO:0034336);; Biological Process: RNA stabilization (GO:0043489);; Biological Process: positive regulation of translation (GO:0045727);;	K02945|5.3e-151|cann:107855577|K02945 small subunit ribosomal protein S1 | (RefSeq) uncharacterized LOC107855577	Ribosome (ko03010)	--	--	--	Protein PIGMENT DEFECTIVE 338, chloroplastic OS=Arabidopsis thaliana OX=3702 GN=PDE338 PE=1 SV=1	J	Translation, ribosomal structure and biogenesis	PREDICTED: uncharacterized protein LOC107855577 [Capsicum annuum]
Capana00g004095	403	383	255	131	125	93	25.8835	25.5286	16.9243	6.13795	8.38355	6.5222	3.736e-10	1.82123	down	--	--	--	K03188|2.5e-21|mtr:MTR_5g088570|K03188 urease accessory protein | (RefSeq) urease accessory protein UreF	--	--	--	--	--	--	--	PREDICTED: protein SSUH2 homolog [Capsicum annuum]
Capana00g004100	1359	3008	4187	11048	7760	7130	17.2632	39.68	54.9333	102.502	103.063	99.2407	0.00105201	-1.29985	up	--	--	Molecular Function: hydrolase activity (GO:0016787);; Biological Process: phosphatidylinositol dephosphorylation (GO:0046856);;	K20279|5.2e-216|gmx:100780455|K20279 synaptojanin [EC:3.1.3.36] | (RefSeq) type IV inositol polyphosphate 5-phosphatase 3	Inositol phosphate metabolism (ko00562);; Phosphatidylinositol signaling system (ko04070)	[U]	Intracellular trafficking, secretion, and vesicular transport	Endonuclease/Exonuclease/phosphatase family	Type IV inositol polyphosphate 5-phosphatase 3 OS=Arabidopsis thaliana OX=3702 GN=IP5P3 PE=1 SV=1	T	Signal transduction mechanisms	PREDICTED: type IV inositol polyphosphate 5-phosphatase 3-like isoform X2 [Capsicum annuum]
Capana00g004111	1086	514	456	310	251	244	30.4611	14.9516	13.2006	6.34485	7.3415	7.4866	5.97137e-05	1.58719	down	[G]	Carbohydrate transport and metabolism	Molecular Function: channel activity (GO:0015267);; Cellular Component: integral component of membrane (GO:0016021);;	K09866|1.4e-123|nta:107808657|K09866 aquaporin-4 | (RefSeq) aquaporin-like	--	[G]	Carbohydrate transport and metabolism	Major intrinsic protein	Aquaporin PIP1-2 OS=Zea mays OX=4577 GN=PIP1-2 PE=1 SV=1	P	Inorganic ion transport and metabolism	PREDICTED: probable aquaporin TIP4-3 [Capsicum annuum]
Capana00g004123	13	14	11	77	76	73	0.27974	0.322587	0.255464	1.29771	1.84627	1.8554	2.64075e-08	-2.27306	up	[E]	Amino acid transport and metabolism	Cellular Component: plastid (GO:0009536);; Biological Process: systemic acquired resistance, salicylic acid mediated signaling pathway (GO:0009862);; Biological Process: leaf senescence (GO:0010150);; Molecular Function: pyridoxal phosphate binding (GO:0030170);; Biological Process: defense response to bacterium (GO:0042742);;	K10206|1.1e-225|cann:107852288|K10206 LL-diaminopimelate aminotransferase [EC:2.6.1.83] | (RefSeq) aminotransferase ALD1	Lysine biosynthesis (ko00300);; Biosynthesis of amino acids (ko01230)	[E]	Amino acid transport and metabolism	Aminotransferase class I and II	Aminotransferase ALD1, chloroplastic OS=Arabidopsis thaliana OX=3702 GN=ALD1 PE=1 SV=2	E	Amino acid transport and metabolism	PREDICTED: aminotransferase ALD1 [Capsicum annuum]
Capana00g004133	386	369	314	103	91	68	8.4173	8.34815	7.05687	1.62768	2.06453	1.61864	8.92335e-26	2.28637	down	--	--	Cellular Component: integral component of membrane (GO:0016021);; Biological Process: transmembrane transport (GO:0055085);;	K24139|4.2e-226|cann:107853233|K24139 auxin efflux carrier family protein | (RefSeq) uncharacterized LOC107853233	--	[S]	Function unknown	Membrane transport protein	Protein PIN-LIKES 1 OS=Arabidopsis thaliana OX=3702 GN=PILS1 PE=2 SV=1	S	Function unknown	PREDICTED: uncharacterized protein LOC107853233 [Capsicum annuum]
Capana00g004135	318	274	497	2196	1541	1356	8.67881	7.74319	14.0098	43.7596	43.9539	40.5344	8.88785e-15	-1.92917	up	[IR]	Lipid transport and metabolism;; General function prediction only	Molecular Function: hydrolase activity, acting on ester bonds (GO:0016788);;	K00679|3.8e-52|cic:CICLE_v10027727mg|K00679 phospholipid:diacylglycerol acyltransferase [EC:2.3.1.158] | (RefSeq) hypothetical protein	Glycerolipid metabolism (ko00561)	--	--	GDSL-like Lipase/Acylhydrolase	GDSL esterase/lipase At5g55050 OS=Arabidopsis thaliana OX=3702 GN=At5g55050 PE=2 SV=1	L	Replication, recombination and repair	putative tetraacyldisaccharide 4'-kinase, mitochondrial [Capsicum annuum]
Capana00g004149	18	16	13	57	43	30	1.28391	1.13603	0.936346	3.00186	3.2437	2.34246	0.00910187	-1.14759	up	--	--	Molecular Function: microtubule motor activity (GO:0003777);; Biological Process: microtubule-based movement (GO:0007018);;	K10400|3.3e-09|cann:107851355|K10400 kinesin family member 15 | (RefSeq) kinesin-like protein KIN12B	--	--	--	--	--	Z	Cytoskeleton	hypothetical protein T459_20811 [Capsicum annuum]
Capana00g004151	226028	250360	224526	87742	60904	58087	5673.73	6523.11	5818.55	1607.71	1597.52	1596.75	9.59035e-98	2.0408	down	[H]	Coenzyme transport and metabolism	Molecular Function: iron ion binding (GO:0005506);; Cellular Component: cytosol (GO:0005829);; Biological Process: thiamine biosynthetic process (GO:0009228);; Cellular Component: chloroplast stroma (GO:0009570);; Molecular Function: transferase activity, transferring pentosyl groups (GO:0016763);; Biological Process: thiazole biosynthetic process (GO:0052837);;	K03146|6.5e-199|cann:107856341|K03146 cysteine-dependent adenosine diphosphate thiazole synthase [EC:2.4.2.60] | (RefSeq) thiamine thiazole synthase 1, chloroplastic	Thiamine metabolism (ko00730)	[R]	General function prediction only	Thi4 family	Thiamine thiazole synthase, chloroplastic OS=Citrus sinensis OX=2711 GN=THI1 PE=2 SV=1	H	Coenzyme transport and metabolism	PREDICTED: thiamine thiazole synthase 1, chloroplastic [Capsicum annuum]
Capana00g004152	24976	19630	17137	5017	3479	3184	409.956	334.435	290.392	60.113	59.6719	57.2247	1.12529e-44	2.67618	down	[GI]	Carbohydrate transport and metabolism;; Lipid transport and metabolism	Molecular Function: enzyme inhibitor activity (GO:0004857);; Cellular Component: extracellular region (GO:0005576);; Cellular Component: cell wall (GO:0005618);; Cellular Component: integral component of membrane (GO:0016021);; Molecular Function: pectinesterase activity (GO:0030599);; Biological Process: cell wall modification (GO:0042545);; Molecular Function: aspartyl esterase activity (GO:004…	K01051|0.0e+00|cann:107856349|K01051 pectinesterase [EC:3.1.1.11] | (RefSeq) pectinesterase 2.2-like	Pentose and glucuronate interconversions (ko00040)	--	--	Pectinesterase	Pectinesterase 2.2 OS=Solanum lycopersicum OX=4081 GN=PME2.2 PE=3 SV=1	G	Carbohydrate transport and metabolism	PREDICTED: pectinesterase 2.2-like [Capsicum annuum]
Capana00g004155	315	47	50	19	9	8	14.3738	2.18982	2.32066	0.603712	0.4216	0.39274	1.08206e-05	3.49947	down	--	--	Molecular Function: electron carrier activity (GO:0009055);;	--	--	--	--	Plastocyanin-like domain	Early nodulin-like protein 1 OS=Oryza sativa subsp. japonica OX=39947 GN=ENODL1 PE=1 SV=1	S	Function unknown	PREDICTED: early nodulin-like protein 3 [Capsicum annuum]
Capana00g004159	187	156	105	80	73	81	4.18972	3.60794	2.40871	1.30252	1.70188	1.96848	0.00121001	1.16495	down	[E]	Amino acid transport and metabolism	Molecular Function: tryptophan synthase activity (GO:0004834);;	K01696|1.7e-232|cann:107856308|K01696 tryptophan synthase beta chain [EC:4.2.1.20] | (RefSeq) tryptophan synthase beta chain 2, chloroplastic	Glycine, serine and threonine metabolism (ko00260);; Phenylalanine, tyrosine and tryptophan biosynthesis (ko00400);; Biosynthesis of amino acids (ko01230)	[E]	Amino acid transport and metabolism	Pyridoxal-phosphate dependent enzyme	Tryptophan synthase beta chain 2, chloroplastic OS=Camptotheca acuminata OX=16922 GN=TSB PE=2 SV=1	E	Amino acid transport and metabolism	PREDICTED: tryptophan synthase beta chain 2, chloroplastic [Capsicum annuum]
Capana00g004167	44	23	43	187	165	123	1.85831	1.003	1.86127	5.76666	7.28961	5.6932	1.24904e-07	-1.81349	up	--	--	--	--	--	--	--	--	--	S	Function unknown	PREDICTED: uncharacterized protein LOC107856377 isoform X1 [Capsicum annuum]
Capana00g004168	8	4	9	134	73	51	0.269458	0.142533	0.33619	3.57327	2.77556	2.05374	5.12883e-10	-3.16779	up	--	--	Molecular Function: RNA polymerase II transcription factor activity, sequence-specific DNA binding (GO:0000981);; Molecular Function: core promoter proximal region sequence-specific DNA binding (GO:0000987);; Cellular Component: nucleus (GO:0005634);; Biological Process: positive regulation of transcription from RNA polymerase II promoter (GO:0045944);; Molecular Function: protein dimerization ac…	--	--	--	--	SRF-type transcription factor (DNA-binding and dimerisation domain)	--	K	Transcription	PREDICTED: agamous-like MADS-box protein AGL82 isoform X3 [Capsicum annuum]
Capana00g004174	122	35	33	0	0	0	3.35658	0.981522	0.920101	0	0	0	8.83381e-10	6.71219	down	--	--	Biological Process: protein polyubiquitination (GO:0000209);; Molecular Function: molecular_function (GO:0003674);; Molecular Function: catalytic activity (GO:0003824);; Molecular Function: ubiquitin-protein transferase activity (GO:0004842);; Molecular Function: binding (GO:0005488);; Molecular Function: protein binding (GO:0005515);; Cellular Component: cellular_component (GO:0005575);; Cellula…	K20417|5.9e-191|cann:107856304|K20417 palmitoyl-[glycerolipid] 3-(E)-desaturase [EC:1.14.19.43] | (RefSeq) fatty acid desaturase 4, chloroplastic-like	--	[O]	Posttranslational modification, protein turnover, chaperones	B domain of TMEM189, localisation domain	Fatty acid desaturase 4, chloroplastic OS=Arabidopsis thaliana OX=3702 GN=FAD4 PE=1 SV=1	O	Posttranslational modification, protein turnover, chaperones	PREDICTED: fatty acid desaturase 4, chloroplastic-like [Capsicum annuum]
Capana00g004188	36	49	151	402	267	250	1.09569	1.5639	4.84313	9.10388	8.66195	8.49198	0.00307973	-1.62267	up	[I]	Lipid transport and metabolism	Cellular Component: integral component of membrane (GO:0016021);; Molecular Function: transferase activity, transferring acyl groups (GO:0016746);;	K13509|2.4e-87|egr:104450238|K13509 lysophosphatidate acyltransferase [EC:2.3.1.51] | (RefSeq) 1-acyl-sn-glycerol-3-phosphate acyltransferase isoform X1	Glycerolipid metabolism (ko00561);; Glycerophospholipid metabolism (ko00564)	--	--	Acyltransferase	1-acyl-sn-glycerol-3-phosphate acyltransferase OS=Cocos nucifera OX=13894 PE=1 SV=1	I	Lipid transport and metabolism	1-acyl-sn-glycerol-3-phosphate acyltransferase [Capsicum annuum]
Capana00g004197	95	89	95	426	314	286	0.832984	0.811329	0.864155	2.74578	2.89659	2.76456	2.15695e-21	-1.59499	up	[C]	Energy production and conversion	Molecular Function: aconitate hydratase activity (GO:0003994);; Molecular Function: citrate dehydratase activity (GO:0047780);; Molecular Function: 4 iron, 4 sulfur cluster binding (GO:0051539);;	K01681|0.0e+00|cann:107856335|K01681 aconitate hydratase [EC:4.2.1.3] | (RefSeq) aconitate hydratase, cytoplasmic	Citrate cycle (TCA cycle) (ko00020);; Glyoxylate and dicarboxylate metabolism (ko00630);; Carbon metabolism (ko01200);; 2-Oxocarboxylic acid metabolism (ko01210);; Biosynthesis of amino acids (ko01230)	[AJ]	RNA processing and modification;; Translation, ribosomal structure and biogenesis	Aconitase family (aconitate hydratase)	Aconitate hydratase, cytoplasmic OS=Cucurbita maxima OX=3661 PE=2 SV=1	C	Energy production and conversion	PREDICTED: aconitate hydratase, cytoplasmic [Capsicum annuum]
Capana00g004237	47	26	25	531	381	408	0.952459	0.552967	0.513742	7.96756	8.17805	9.19085	1.68786e-30	-3.43463	up	[QV]	Secondary metabolites biosynthesis, transport and catabolism;; Defense mechanisms	Molecular Function: monooxygenase activity (GO:0004497);; Molecular Function: iron ion binding (GO:0005506);; Cellular Component: integral component of membrane (GO:0016021);; Molecular Function: oxidoreductase activity, acting on paired donors, with incorporation or reduction of molecular oxygen (GO:0016705);; Molecular Function: heme binding (GO:0020037);;	K20619|1.5e-189|spen:107014674|K20619 cytochrome P450 family 78 subfamily A | (RefSeq) cytochrome P450 78A3-like	--	[Q]	Secondary metabolites biosynthesis, transport and catabolism	Cytochrome P450	Cytochrome P450 78A9 OS=Arabidopsis thaliana OX=3702 GN=CYP78A9 PE=1 SV=1	Q	Secondary metabolites biosynthesis, transport and catabolism	PREDICTED: cytochrome P450 78A3-like [Capsicum annuum]
Capana00g004242	0	10	10	101	67	71	0	0.463706	0.480678	3.50293	3.33892	3.67587	2.95064e-05	-3.05194	up	--	--	--	K02725|5.4e-40|nau:109221636|K02725 20S proteasome subunit alpha 6 [EC:3.4.25.1] | (RefSeq) proteasome subunit alpha type-1-like	Proteasome (ko03050)	--	--	Lateral organ boundaries (LOB) domain	LOB domain-containing protein 11 OS=Arabidopsis thaliana OX=3702 GN=LBD11 PE=2 SV=2	S	Function unknown	LOB domain-containing protein 11 [Capsicum annuum]
Capana00g004258	326	333	295	192	142	142	7.79027	8.26877	7.29066	3.35481	3.5513	3.71253	6.32173e-14	1.27186	down	[G]	Carbohydrate transport and metabolism	Molecular Function: trehalose-phosphatase activity (GO:0004805);; Biological Process: trehalose biosynthetic process (GO:0005992);;	K01087|3.6e-216|cann:107852961|K01087 trehalose 6-phosphate phosphatase [EC:3.1.3.12] | (RefSeq) probable trehalose-phosphate phosphatase H	Starch and sucrose metabolism (ko00500)	[G]	Carbohydrate transport and metabolism	Trehalose-phosphatase	Probable trehalose-phosphate phosphatase 6 OS=Oryza sativa subsp. japonica OX=39947 GN=TPP6 PE=2 SV=1	G	Carbohydrate transport and metabolism	PREDICTED: probable trehalose-phosphate phosphatase H isoform X1 [Capsicum annuum]
Capana00g004262	39	41	82	540	316	386	2.333	2.54172	5.07844	23.6439	19.7797	25.389	6.61744e-15	-2.61965	up	--	--	Cellular Component: integral component of membrane (GO:0016021);; Molecular Function: transmembrane transporter activity (GO:0022857);;	K23677|1.8e-33|gra:105802280|K23677 MFS transporter, Spinster family, sphingosine-1-phosphate transporter | (RefSeq) uncharacterized LOC105802280	--	[G]	Carbohydrate transport and metabolism	Major Facilitator Superfamily	--	G	Carbohydrate transport and metabolism	PREDICTED: uncharacterized protein LOC107852957 [Capsicum annuum]
Capana00g004263	115	162	272	1499	1008	996	4.00469	5.85346	9.79241	38.2004	36.7564	38.0736	1.15957e-13	-2.36527	up	[G]	Carbohydrate transport and metabolism	Cellular Component: integral component of membrane (GO:0016021);; Molecular Function: transmembrane transporter activity (GO:0022857);;	K23677|2.5e-91|gra:105802280|K23677 MFS transporter, Spinster family, sphingosine-1-phosphate transporter | (RefSeq) uncharacterized LOC105802280	--	[G]	Carbohydrate transport and metabolism	Major Facilitator Superfamily	--	G	Carbohydrate transport and metabolism	PREDICTED: uncharacterized protein LOC107852957 [Capsicum annuum]
Capana00g004265	2	19	13	102	95	101	0.052989	0.521492	0.345609	1.96915	2.61371	2.91322	2.19593e-05	-2.7273	up	--	--	--	--	--	--	--	Protein of unknown function (DUF4057)	--	S	Function unknown	PREDICTED: uncharacterized protein LOC107852958 [Capsicum annuum]
Capana00g004268	33	12	66	804	561	539	0.944353	0.36396	1.99284	17.2807	17.2639	17.3827	1.88387e-13	-3.69319	up	--	--	Molecular Function: peroxidase activity (GO:0004601);; Cellular Component: extracellular region (GO:0005576);; Biological Process: response to oxidative stress (GO:0006979);; Molecular Function: heme binding (GO:0020037);; Biological Process: hydrogen peroxide catabolic process (GO:0042744);; Molecular Function: metal ion binding (GO:0046872);;	K00430|1.1e-167|cann:107853869|K00430 peroxidase [EC:1.11.1.7] | (RefSeq) lignin-forming anionic peroxidase-like	Phenylpropanoid biosynthesis (ko00940)	--	--	Peroxidase	Lignin-forming anionic peroxidase OS=Nicotiana sylvestris OX=4096 PE=2 SV=1	Q	Secondary metabolites biosynthesis, transport and catabolism	PREDICTED: lignin-forming anionic peroxidase-like [Capsicum annuum]
Capana00g004269	12	11	14	456	366	360	0.324418	0.312181	0.406056	9.36359	10.7539	11.1013	1.97819e-54	-4.67263	up	--	--	Molecular Function: peroxidase activity (GO:0004601);; Cellular Component: extracellular region (GO:0005576);; Biological Process: response to oxidative stress (GO:0006979);; Molecular Function: heme binding (GO:0020037);; Biological Process: hydrogen peroxide catabolic process (GO:0042744);; Molecular Function: metal ion binding (GO:0046872);;	K00430|5.6e-178|cann:107853865|K00430 peroxidase [EC:1.11.1.7] | (RefSeq) lignin-forming anionic peroxidase	Phenylpropanoid biosynthesis (ko00940)	--	--	Peroxidase	Lignin-forming anionic peroxidase OS=Nicotiana sylvestris OX=4096 PE=2 SV=1	Q	Secondary metabolites biosynthesis, transport and catabolism	PREDICTED: lignin-forming anionic peroxidase [Capsicum annuum]
Capana00g004276	133	99	71	2010	1502	1430	1.88779	1.45489	1.03296	20.8527	22.2987	22.2437	1.35158e-47	-3.71489	up	--	--	Cellular Component: nuclear pore (GO:0005643);; Biological Process: protein transport (GO:0015031);; Cellular Component: membrane (GO:0016020);; Molecular Function: structural constituent of nuclear pore (GO:0017056);; Biological Process: mRNA transport (GO:0051028);;	K14309|0.0e+00|spen:107017975|K14309 nuclear pore complex protein Nup93 | (RefSeq) nuclear pore complex protein NUP93A-like	RNA transport (ko03013)	[D]	Cell cycle control, cell division, chromosome partitioning	Nup93/Nic96	Nuclear pore complex protein NUP93A OS=Arabidopsis thaliana OX=3702 GN=NUP93A PE=1 SV=2	D	Cell cycle control, cell division, chromosome partitioning	Nuclear pore complex protein NUP93B [Capsicum annuum]
Capana00g004277	647	357	1059	429	274	209	12.3089	7.04964	20.8139	5.96466	5.44589	4.35261	0.000512575	1.44202	down	--	--	Molecular Function: UDP-glycosyltransferase activity (GO:0008194);;	K13495|1.2e-274|cann:107853906|K13495 cis-zeatin O-glucosyltransferase [EC:2.4.1.215] | (RefSeq) zeatin O-xylosyltransferase-like	Zeatin biosynthesis (ko00908)	[GC]	Carbohydrate transport and metabolism;; Energy production and conversion	UDP-glucoronosyl and UDP-glucosyl transferase	Zeatin O-glucosyltransferase OS=Phaseolus lunatus OX=3884 GN=ZOG1 PE=2 SV=1	H	Coenzyme transport and metabolism	PREDICTED: zeatin O-xylosyltransferase-like [Capsicum annuum]
Capana00g004287	187	179	208	636	490	473	8.16381	8.08538	9.35131	20.3034	22.3755	22.6217	3.22297e-16	-1.20651	up	--	--	Cellular Component: integral component of membrane (GO:0016021);; Molecular Function: protein-cysteine S-palmitoyltransferase activity (GO:0019706);;	--	--	--	--	DHHC palmitoyltransferase	--	S	Function unknown	Protein S-acyltransferase 11 [Capsicum annuum]
Capana00g004294	87	57	44	20	19	9	1.74426	1.18313	0.915497	0.288336	0.397875	0.188246	1.18698e-05	2.18099	down	--	--	--	--	--	--	--	NPH3 family	BTB/POZ domain-containing protein At3g19850 OS=Arabidopsis thaliana OX=3702 GN=At3g19850 PE=2 SV=1	S	Function unknown	PREDICTED: BTB/POZ domain-containing protein At3g19850 [Capsicum annuum]
Capana00g004312	1093	516	458	197	126	129	16.4684	8.06601	7.11583	2.15822	1.98244	2.12037	4.48288e-10	2.43366	down	[E]	Amino acid transport and metabolism	Biological Process: oligopeptide transport (GO:0006857);; Cellular Component: integral component of membrane (GO:0016021);; Molecular Function: transmembrane transporter activity (GO:0022857);;	K14638|1.9e-110|ppp:112275363|K14638 solute carrier family 15 (peptide/histidine transporter), member 3/4 | (RefSeq) protein NRT1/ PTR FAMILY 8.2-like isoform X1	--	[E]	Amino acid transport and metabolism	POT family	Protein NRT1/ PTR FAMILY 6.1 OS=Arabidopsis thaliana OX=3702 GN=NPF6.1 PE=2 SV=1	E	Amino acid transport and metabolism	PREDICTED: LOW QUALITY PROTEIN: protein NRT1/ PTR FAMILY 6.1 [Capsicum annuum]
Capana00g004313	2639	2845	3539	12006	8552	8273	36.6389	40.9974	50.7214	121.684	124.078	125.784	1.0524e-23	-1.39826	up	[G]	Carbohydrate transport and metabolism	Molecular Function: peptidyl-prolyl cis-trans isomerase activity (GO:0003755);; Molecular Function: sedoheptulose-7-phosphate:D-glyceraldehyde-3-phosphate glyceronetransferase activity (GO:0004801);; Cellular Component: cytoplasm (GO:0005737);; Biological Process: carbohydrate metabolic process (GO:0005975);; Biological Process: pentose-phosphate shunt (GO:0006098);; Biological Process: protein g…	K00616|2.8e-245|cann:107853880|K00616 transaldolase [EC:2.2.1.2] | (RefSeq) transaldolase	Pentose phosphate pathway (ko00030);; Carbon metabolism (ko01200);; Biosynthesis of amino acids (ko01230)	[G]	Carbohydrate transport and metabolism	Transaldolase/Fructose-6-phosphate aldolase	Peptidyl-prolyl cis-trans isomerase FKBP19, chloroplastic OS=Arabidopsis thaliana OX=3702 GN=FKBP19 PE=1 SV=1	G	Carbohydrate transport and metabolism	hypothetical protein DVH24_025193 [Malus domestica]
Capana00g004344	635	640	723	3249	2299	2129	12.9313	13.5292	15.2161	48.3433	48.9593	47.5204	8.9596e-67	-1.65998	up	[QV]	Secondary metabolites biosynthesis, transport and catabolism;; Defense mechanisms	Molecular Function: monooxygenase activity (GO:0004497);; Molecular Function: iron ion binding (GO:0005506);; Cellular Component: integral component of membrane (GO:0016021);; Molecular Function: oxidoreductase activity, acting on paired donors, with incorporation or reduction of molecular oxygen (GO:0016705);; Molecular Function: heme binding (GO:0020037);;	K13260|1.3e-108|nau:109240371|K13260 isoflavone/4'-methoxyisoflavone 2'-hydroxylase [EC:1.14.14.90 1.14.14.89] | (RefSeq) isoflavone 2'-hydroxylase-like	Isoflavonoid biosynthesis (ko00943)	[Q]	Secondary metabolites biosynthesis, transport and catabolism	Cytochrome P450	Cytochrome P450 81C13 OS=Catharanthus roseus OX=4058 GN=CYP81C13 PE=2 SV=1	Q	Secondary metabolites biosynthesis, transport and catabolism	putative receptor-like protein kinase-like [Capsicum annuum]
Capana00g004374	8924	2928	2471	1961	1431	1429	206.72	70.4053	59.0762	33.152	34.6178	36.2355	0.000410638	1.7895	down	[M]	Cell wall/membrane/envelope biogenesis	Molecular Function: catalytic activity (GO:0003824);;	K12449|3.4e-230|cann:107852117|K12449 UDP-apiose/xylose synthase | (RefSeq) UDP-D-apiose/UDP-D-xylose synthase 2-like	Amino sugar and nucleotide sugar metabolism (ko00520)	[GM]	Carbohydrate transport and metabolism;; Cell wall/membrane/envelope biogenesis	NAD dependent epimerase/dehydratase family	UDP-D-apiose/UDP-D-xylose synthase 2 OS=Arabidopsis thaliana OX=3702 GN=AXS2 PE=2 SV=1	--	--	PREDICTED: UDP-D-apiose/UDP-D-xylose synthase 2-like [Capsicum annuum]
Capana00g004416	192	206	208	115	72	97	15.8692	17.6628	17.6765	6.92044	6.16721	8.74834	6.06346e-10	1.35519	down	--	--	--	--	--	--	--	--	--	--	--	hypothetical protein FXO37_32398 [Capsicum annuum]
Capana00g004448	710	367	144	151	126	119	22.5914	12.1215	4.73149	3.50582	4.15954	4.12691	0.00127112	1.81673	down	[R]	General function prediction only	Molecular Function: O-methyltransferase activity (GO:0008171);; Biological Process: methylation (GO:0032259);;	K00588|1.4e-159|cann:107853336|K00588 caffeoyl-CoA O-methyltransferase [EC:2.1.1.104] | (RefSeq) probable caffeoyl-CoA O-methyltransferase At4g26220	Phenylpropanoid biosynthesis (ko00940);; Flavonoid biosynthesis (ko00941);; Stilbenoid, diarylheptanoid and gingerol biosynthesis (ko00945)	[Q]	Secondary metabolites biosynthesis, transport and catabolism	O-methyltransferase	Probable caffeoyl-CoA O-methyltransferase At4g26220 OS=Arabidopsis thaliana OX=3702 GN=At4g26220 PE=2 SV=1	Q	Secondary metabolites biosynthesis, transport and catabolism	PREDICTED: probable caffeoyl-CoA O-methyltransferase At4g26220 isoform X1 [Capsicum annuum]
Capana00g004451	521	346	295	249	160	137	15.4419	10.6407	9.0176	5.36891	4.945	4.44065	4.35037e-06	1.37537	down	[I]	Lipid transport and metabolism	Molecular Function: transferase activity, transferring alkyl or aryl (other than methyl) groups (GO:0016765);;	K11778|7.4e-172|cann:107852925|K11778 ditrans,polycis-polyprenyl diphosphate synthase [EC:2.5.1.87] | (RefSeq) dehydrodolichyl diphosphate synthase 2-like	Terpenoid backbone biosynthesis (ko00900)	[I]	Lipid transport and metabolism	Putative undecaprenyl diphosphate synthase	Cis-prenyltransferase 4, chloroplastic OS=Solanum lycopersicum OX=4081 GN=CPT4 PE=2 SV=1	I	Lipid transport and metabolism	PREDICTED: dehydrodolichyl diphosphate synthase 2-like [Capsicum annuum]
Capana00g004456	27	76	82	407	245	306	0.998322	2.90081	3.13548	11.0048	9.4725	12.4148	1.84414e-06	-2.04681	up	--	--	Biological Process: response to acid chemical (GO:0001101);; Molecular Function: molecular_function (GO:0003674);; Molecular Function: catalytic activity (GO:0003824);; Molecular Function: ubiquitin-protein transferase activity (GO:0004842);; Cellular Component: cellular_component (GO:0005575);; Cellular Component: intracellular (GO:0005622);; Cellular Component: cell (GO:0005623);; Cellular Comp…	--	--	[O]	Posttranslational modification, protein turnover, chaperones	Zinc finger, C3HC4 type (RING finger)	E3 ubiquitin-protein ligase AIRP2 OS=Arabidopsis thaliana OX=3702 GN=AIRP2 PE=1 SV=1	O	Posttranslational modification, protein turnover, chaperones	PREDICTED: uncharacterized protein LOC107852918 [Capsicum annuum]
Capana00g004458	79	148	102	22	14	8	0.698466	1.36843	0.934822	0.141538	0.125866	0.070671	1.44634e-12	3.12231	down	[T]	Signal transduction mechanisms	Molecular Function: protein serine/threonine kinase activity (GO:0004674);; Molecular Function: ATP binding (GO:0005524);; Cellular Component: integral component of membrane (GO:0016021);;	K20181|1.9e-91|mtr:MTR_5g026090|K20181 vacuolar protein sorting-associated protein 18 | (RefSeq) vacuolar sorting-associated-like protein	--	--	--	Protein kinase domain	Putative receptor-like protein kinase At3g47110 OS=Arabidopsis thaliana OX=3702 GN=At3g47110 PE=3 SV=1	T	Signal transduction mechanisms	PREDICTED: putative receptor-like protein kinase At3g47110 [Capsicum annuum]
Capana00g004460	4349	2241	1908	2047	1460	1437	79.9652	42.7715	36.2234	27.4702	28.0389	28.936	0.0040656	1.04605	down	[M]	Cell wall/membrane/envelope biogenesis	Molecular Function: transferase activity (GO:0016740);;	K06119|8.1e-277|cann:107852913|K06119 sulfoquinovosyltransferase [EC:2.4.1.-] | (RefSeq) sulfoquinovosyl transferase SQD2-like	Glycerolipid metabolism (ko00561)	[MOI]	Cell wall/membrane/envelope biogenesis;; Posttranslational modification, protein turnover, chaperones;; Lipid transport and metabolism	Glycosyl transferases group 1	Sulfoquinovosyl transferase SQD2 OS=Arabidopsis thaliana OX=3702 GN=SQD2 PE=1 SV=1	--	--	PREDICTED: sulfoquinovosyl transferase SQD2-like [Capsicum annuum]
Capana00g004463	206	189	125	133	65	63	2.99909	2.86929	1.88395	1.41663	0.985492	1.00907	0.000117385	1.29987	down	--	--	Biological Process: reproduction (GO:0000003);; Biological Process: regionalization (GO:0003002);; Biological Process: developmental process involved in reproduction (GO:0003006);; Cellular Component: cellular_component (GO:0005575);; Cellular Component: cell (GO:0005623);; Cellular Component: plasma membrane (GO:0005886);; Biological Process: transport (GO:0006810);; Biological Process: multicel…	--	--	--	--	Protein of unknown function (DUF740)	Protein OCTOPUS-like OS=Arabidopsis thaliana OX=3702 GN=OPSL1 PE=2 SV=1	S	Function unknown	PREDICTED: UPF0503 protein At3g09070, chloroplastic-like [Capsicum annuum]
Capana00g004468	1670	1202	1196	437	279	272	33.6517	25.1387	24.8846	6.42089	5.85984	5.99254	3.06797e-29	2.31986	down	--	--	Molecular Function: GTPase activity (GO:0003924);; Molecular Function: structural constituent of cytoskeleton (GO:0005200);; Molecular Function: GTP binding (GO:0005525);; Cellular Component: cytoplasm (GO:0005737);; Cellular Component: microtubule (GO:0005874);; Biological Process: microtubule-based process (GO:0007017);;	K07375|9.3e-264|cann:107852914|K07375 tubulin beta | (RefSeq) tubulin beta-1 chain-like	Phagosome (ko04145)	[Z]	Cytoskeleton	Tubulin/FtsZ family, GTPase domain	Tubulin beta-2 chain OS=Oryza sativa subsp. japonica OX=39947 GN=TUBB2 PE=2 SV=1	Z	Cytoskeleton	PREDICTED: tubulin beta-1 chain-like [Capsicum annuum]
Capana00g004469	159	195	1475	5054	3557	3337	7.69152	9.76242	73.7639	178.729	180.036	177.015	0.00233581	-2.26706	up	--	--	--	--	--	--	--	PAR1 protein	--	S	Function unknown	PREDICTED: uncharacterized protein LOC107852921 [Capsicum annuum]
Capana00g004475	1423	2502	1676	947	695	737	32.8592	60.0033	39.9705	15.959	16.7801	18.6384	1.42296e-08	1.48922	down	--	--	--	--	--	--	--	--	--	S	Function unknown	PREDICTED: uncharacterized protein LOC107852917 [Capsicum annuum]
Capana00g004478	642	540	1243	3345	2376	2147	26.0565	22.7414	52.0735	99.105	100.76	95.4046	2.65763e-05	-1.4041	up	[O]	Posttranslational modification, protein turnover, chaperones	Molecular Function: transferase activity (GO:0016740);;	K00799|1.2e-126|cann:107852922|K00799 glutathione S-transferase [EC:2.5.1.18] | (RefSeq) probable glutathione S-transferase	Glutathione metabolism (ko00480)	[O]	Posttranslational modification, protein turnover, chaperones	Glutathione S-transferase, N-terminal domain	Probable glutathione S-transferase OS=Nicotiana tabacum OX=4097 PE=2 SV=1	O	Posttranslational modification, protein turnover, chaperones	PREDICTED: probable glutathione S-transferase [Capsicum annuum]
Capana00g004508	6	14	22	188	122	110	0.300767	0.783819	1.24713	7.78931	7.21986	6.81349	1.11413e-11	-2.95341	up	--	--	Biological Process: response to acid chemical (GO:0001101);; Biological Process: response to molecule of bacterial origin (GO:0002237);; Biological Process: immune system process (GO:0002376);; Molecular Function: molecular_function (GO:0003674);; Molecular Function: catalytic activity (GO:0003824);; Molecular Function: binding (GO:0005488);; Molecular Function: protein binding (GO:0005515);; Cel…	K08900|5.1e-31|nta:107791011|K08900 mitochondrial chaperone BCS1 | (RefSeq) AAA-ATPase At3g50940-like	--	[O]	Posttranslational modification, protein turnover, chaperones	Domain associated at C-terminal with AAA	AAA-ATPase At3g50940 OS=Arabidopsis thaliana OX=3702 GN=At3g50940 PE=2 SV=1	O	Posttranslational modification, protein turnover, chaperones	hypothetical protein FXO37_34563 [Capsicum annuum]
Capana00g004531	454	501	610	2740	1862	1831	18.3193	21.0136	25.413	80.7954	78.5865	81.0061	2.78077e-35	-1.75526	up	--	--	Cellular Component: integral component of membrane (GO:0016021);;	--	--	--	--	Tetraspanin family	Tetraspanin-19 OS=Arabidopsis thaliana OX=3702 GN=TOM2AH3 PE=2 SV=1	S	Function unknown	PREDICTED: tetraspanin-19 [Capsicum annuum]
Capana00g004534	220	107	111	63	46	54	6.60087	3.3321	3.4486	1.37223	1.43172	1.75082	6.7271e-05	1.65416	down	[O]	Posttranslational modification, protein turnover, chaperones	Molecular Function: cysteine-type endopeptidase activity (GO:0004197);; Cellular Component: integral component of membrane (GO:0016021);; Biological Process: CAAX-box protein processing (GO:0071586);;	K23336|4.8e-22|smo:SELMODRAFT_439598|K23336 armadillo repeat-containing protein 8 | (RefSeq) hypothetical protein	--	--	--	CPBP intramembrane metalloprotease	--	S	Function unknown	putative glucosidase 2 subunit beta-like, partial [Capsicum annuum]
Capana00g004542	32	10	26	113	90	72	0.278156	0.091248	0.23234	0.734332	0.839406	0.697458	0.000402426	-1.68783	up	--	--	Cellular Component: integral component of membrane (GO:0016021);; Molecular Function: kinase activity (GO:0016301);;	K13466|7.3e-115|cic:CICLE_v10017769mg|K13466 EIX receptor 1/2 | (RefSeq) hypothetical protein	Plant-pathogen interaction (ko04626)	[R]	General function prediction only	Leucine rich repeat	Receptor-like protein EIX2 OS=Solanum lycopersicum OX=4081 GN=EIX2 PE=1 SV=2	S	Function unknown	PREDICTED: leucine-rich repeat receptor protein kinase EMS1-like [Capsicum annuum]
Capana00g004543	3	7	5	109	97	115	0.019215	0.064153	0.047278	0.762765	0.96911	1.20191	1.51038e-15	-4.02355	up	--	--	Cellular Component: integral component of membrane (GO:0016021);; Molecular Function: kinase activity (GO:0016301);;	K13466|8.4e-97|cic:CICLE_v10017769mg|K13466 EIX receptor 1/2 | (RefSeq) hypothetical protein	Plant-pathogen interaction (ko04626)	[R]	General function prediction only	Leucine rich repeat	Receptor-like protein EIX1 OS=Solanum lycopersicum OX=4081 GN=EIX1 PE=2 SV=2	S	Function unknown	PREDICTED: probable leucine-rich repeat receptor-like protein kinase At5g63930 [Capsicum annuum]
Capana00g004560	43310	36561	25932	22277	15594	14934	978.157	857.095	604.63	367.259	368.025	369.364	6.7859e-08	1.2781	down	[IQR]	Lipid transport and metabolism;; Secondary metabolites biosynthesis, transport and catabolism;; General function prediction only	Cellular Component: chloroplast (GO:0009507);; Biological Process: photosynthesis (GO:0015979);; Biological Process: chlorophyll biosynthetic process (GO:0015995);; Molecular Function: protochlorophyllide reductase activity (GO:0016630);;	K00218|2.0e-225|cann:107855028|K00218 protochlorophyllide reductase [EC:1.3.1.33] | (RefSeq) protochlorophyllide reductase	Porphyrin and chlorophyll metabolism (ko00860)	[Q]	Secondary metabolites biosynthesis, transport and catabolism	short chain dehydrogenase	Protochlorophyllide reductase, chloroplastic OS=Daucus carota OX=4039 GN=POR1 PE=2 SV=1	Q	Secondary metabolites biosynthesis, transport and catabolism	PREDICTED: protochlorophyllide reductase [Capsicum annuum]
Capana00g004561	168	145	99	2669	2022	1979	3.57695	3.18764	2.15775	41.4993	45.0124	46.1589	5.60274e-57	-3.71427	up	--	--	Molecular Function: DNA binding (GO:0003677);; Molecular Function: transcription factor activity, sequence-specific DNA binding (GO:0003700);; Cellular Component: nucleus (GO:0005634);;	K09286|1.8e-232|cann:107855040|K09286 EREBP-like factor | (RefSeq) ethylene-responsive transcription factor ERF054	--	--	--	AP2 domain	Ethylene-responsive transcription factor ERF053 OS=Arabidopsis thaliana OX=3702 GN=ERF053 PE=1 SV=1	K	Transcription	PREDICTED: ethylene-responsive transcription factor ERF054 [Capsicum annuum]
Capana00g004571	3375	1867	900	376	324	335	174.749	100.342	48.0724	14.197	17.4822	18.95	4.76987e-09	2.74216	down	--	--	Biological Process: photosystem II assembly (GO:0010207);;	K08902|5.5e-79|cann:107855007|K08902 photosystem II Psb27 protein | (RefSeq) photosystem II repair protein PSB27-H1, chloroplastic	Photosynthesis (ko00195)	--	--	Photosystem II Pbs27	Photosystem II repair protein PSB27-H1, chloroplastic OS=Arabidopsis thaliana OX=3702 GN=PSB27-1 PE=1 SV=1	S	Function unknown	PREDICTED: photosystem II repair protein PSB27-H1, chloroplastic [Capsicum annuum]
Capana00g004582	274	270	352	137	91	96	4.9625	5.07365	6.59731	1.81613	1.71399	1.90939	2.32047e-18	1.73482	down	--	--	--	K01322|2.0e-09|csat:104767606|K01322 prolyl oligopeptidase [EC:3.4.21.26] | (RefSeq) putative F-box/LRR-repeat protein At3g18150	--	--	--	FBD	Putative F-box/LRR-repeat protein At5g02930 OS=Arabidopsis thaliana OX=3702 GN=At5g02930 PE=4 SV=1	S	Function unknown	putative F-box/LRR-repeat protein-like isoform X3 [Capsicum annuum]
Capana00g004589	119	68	64	43	21	15	8.33949	4.89756	4.61344	2.17556	1.52923	1.08298	3.07755e-05	1.94601	down	[E]	Amino acid transport and metabolism	Molecular Function: folic acid binding (GO:0005542);; Molecular Function: transferase activity (GO:0016740);;	--	--	--	--	Formiminotransferase domain, N-terminal subdomain	--	E	Amino acid transport and metabolism	PREDICTED: formimidoyltransferase-cyclodeaminase [Capsicum annuum]
Capana00g004590	180	122	44	38	25	48	8.81725	6.20209	2.21859	1.33622	1.26517	2.56799	0.0039462	1.79052	down	--	--	Molecular Function: folic acid binding (GO:0005542);; Molecular Function: transferase activity (GO:0016740);;	--	--	--	--	Formiminotransferase domain, N-terminal subdomain	--	E	Amino acid transport and metabolism	putative formimidoyltransferase-cyclodeaminase-like [Capsicum annuum]
Capana00g004591	1271	550	431	259	307	258	35.9935	16.1522	12.5819	5.35443	9.08464	7.98218	0.000641091	1.63529	down	[E]	Amino acid transport and metabolism	Molecular Function: folic acid binding (GO:0005542);; Molecular Function: transferase activity (GO:0016740);;	--	--	--	--	Formiminotransferase domain, N-terminal subdomain	--	E	Amino acid transport and metabolism	PREDICTED: glutamate formimidoyltransferase-like [Capsicum annuum]
Capana00g004627	447	362	277	107	55	43	4.60424	3.87142	2.948	0.799703	0.583821	0.476342	3.30009e-17	2.69581	down	[M]	Cell wall/membrane/envelope biogenesis	Molecular Function: protein kinase activity (GO:0004672);; Molecular Function: ATP binding (GO:0005524);; Cellular Component: integral component of membrane (GO:0016021);;	K00924|1.7e-59|smo:SELMODRAFT_165220|K00924 kinase [EC:2.7.1.-] | (RefSeq) hypothetical protein	--	--	--	Protein tyrosine and serine/threonine kinase	Probably inactive leucine-rich repeat receptor-like protein kinase At5g06940 OS=Arabidopsis thaliana OX=3702 GN=At5g06940 PE=3 SV=1	T	Signal transduction mechanisms	PREDICTED: probably inactive leucine-rich repeat receptor-like protein kinase At5g06940 isoform X1 [Capsicum annuum]
Capana00g004647	0	2	0	46	42	40	0	0.120063	0	2.24178	2.94354	2.93063	1.27689e-08	-4.95056	up	--	--	Molecular Function: FMN binding (GO:0010181);; Molecular Function: oxidoreductase activity (GO:0016491);;	K14400|1.6e-09|qsu:111982967|K14400 pre-mRNA cleavage complex 2 protein Pcf11 | (RefSeq) LOW QUALITY PROTEIN: uncharacterized protein LOC111982967	mRNA surveillance pathway (ko03015)	--	--	--	--	S	Function unknown	hypothetical protein FXO38_36268 [Capsicum annuum]
Capana00g004648	4	0	0	76	37	44	0.234179	0	0	3.36242	2.34243	2.94715	4.89763e-08	-4.43703	up	--	--	--	--	--	--	--	--	--	--	--	hypothetical protein FXO38_36269 [Capsicum annuum]
Capana00g004654	28	45	55	264	142	206	1.91055	3.16456	3.87548	13.2249	10.1902	15.4882	1.74111e-08	-1.94836	up	--	--	Biological Process: regulation of immune system process (GO:0002682);; Biological Process: positive regulation of immune system process (GO:0002684);; Biological Process: regulation of response to biotic stimulus (GO:0002831);; Biological Process: positive regulation of response to biotic stimulus (GO:0002833);; Molecular Function: molecular_function (GO:0003674);; Molecular Function: GTPase acti…	K01537|2.7e-30|jcu:105638585|K01537 P-type Ca2+ transporter type 2C [EC:7.2.2.10] | (RefSeq) calcium-transporting ATPase 2, plasma membrane-type isoform X1	--	[R]	General function prediction only	C2 domain	Protein C2-DOMAIN ABA-RELATED 4 OS=Arabidopsis thaliana OX=3702 GN=CAR4 PE=1 SV=1	S	Function unknown	PREDICTED: protein C2-DOMAIN ABA-RELATED 4-like [Capsicum annuum]
Capana00g004656	236	1088	1093	48	43	29	4.44351	21.2732	21.2733	0.652345	0.832005	0.58645	1.1605e-15	4.3948	down	[I]	Lipid transport and metabolism	Molecular Function: phosphoethanolamine N-methyltransferase activity (GO:0000234);; Biological Process: phosphatidylcholine biosynthetic process (GO:0006656);; Biological Process: methylation (GO:0032259);;	K05929|7.9e-277|cann:107855425|K05929 phosphoethanolamine N-methyltransferase [EC:2.1.1.103] | (RefSeq) phosphoethanolamine N-methyltransferase 1-like	Glycerophospholipid metabolism (ko00564)	[IR]	Lipid transport and metabolism;; General function prediction only	Methyltransferase domain	Phosphoethanolamine N-methyltransferase 1 OS=Arabidopsis thaliana OX=3702 GN=NMT1 PE=1 SV=1	I	Lipid transport and metabolism	Phosphoethanolamine N-methyltransferase [Capsicum annuum]
Capana00g004664	1745	1047	944	325	208	228	70.1921	43.7081	39.204	9.528	8.72922	10.0251	7.42357e-18	2.54989	down	--	--	--	--	--	--	--	--	--	--	--	PREDICTED: uncharacterized protein LOC107855429 isoform X1 [Capsicum annuum]
Capana00g004665	1242	2444	4242	10172	7162	6926	49.7152	101.563	175.399	297.379	299.729	303.76	0.0019207	-1.31534	up	[O]	Posttranslational modification, protein turnover, chaperones	Molecular Function: transferase activity (GO:0016740);;	K00799|5.4e-127|cann:107855428|K00799 glutathione S-transferase [EC:2.5.1.18] | (RefSeq) glutathione transferase GST 23-like	Glutathione metabolism (ko00480)	[O]	Posttranslational modification, protein turnover, chaperones	Glutathione S-transferase, N-terminal domain	Glutathione transferase GST 23 OS=Zea mays OX=4577 PE=2 SV=1	O	Posttranslational modification, protein turnover, chaperones	PREDICTED: glutathione transferase GST 23-like isoform X1 [Capsicum annuum]
Capana00g004675	429	221	155	114	85	65	16.2171	8.68456	6.05349	3.12872	3.3544	2.66894	3.16933e-05	1.85301	down	--	--	--	--	--	--	--	--	--	A	RNA processing and modification	hypothetical protein FXO38_27411 [Capsicum annuum]
Capana00g004676	5392	5221	4840	3661	2658	2258	261.225	262.534	242.073	129.44	134.529	119.753	8.80861e-22	1.13219	down	--	--	--	--	--	--	--	--	--	--	--	PREDICTED: uncharacterized protein LOC107855407 [Capsicum annuum]
Capana00g004685	2	0	13	95	64	45	0.048028	0	0.318407	1.73754	1.66738	1.22748	0.000814374	-3.0519	up	--	--	Molecular Function: transcription factor activity, sequence-specific DNA binding (GO:0003700);;	--	--	--	--	TCP family transcription factor	Transcription factor TEOSINTE BRANCHED 1 OS=Zea mays OX=4577 GN=TB1 PE=2 SV=2	K	Transcription	PREDICTED: transcription factor CYCLOIDEA [Capsicum annuum]
Capana00g004694	4	14	18	86	54	72	0.269219	0.977102	1.23346	4.24128	3.80208	5.27166	6.71869e-05	-2.20002	up	--	--	--	--	--	[OC]	Posttranslational modification, protein turnover, chaperones;; Energy production and conversion	KaiB domain	Thioredoxin domain-containing protein 9 homolog OS=Arabidopsis thaliana OX=3702 GN=At2g18990 PE=2 SV=1	--	--	Thioredoxin domain-containing protein 9 -like protein [Capsicum annuum]
Capana00g004701	869	472	437	280	189	188	14.741	8.31038	7.6492	3.46762	3.34154	3.4817	3.89734e-07	1.69736	down	--	--	Molecular Function: protein dimerization activity (GO:0046983);;	--	--	--	--	Helix-loop-helix DNA-binding domain	Transcription factor BIM1 OS=Arabidopsis thaliana OX=3702 GN=BIM1 PE=1 SV=2	K	Transcription	PREDICTED: transcription factor BIM1-like isoform X1 [Capsicum annuum]
Capana00g004703	1652	1189	684	508	301	295	47.854	35.7533	20.4542	10.7267	9.08524	9.32978	5.18272e-08	1.94777	down	--	--	Molecular Function: DNA binding (GO:0003677);; Cellular Component: nucleus (GO:0005634);; Biological Process: regulation of transcription, DNA-templated (GO:0006355);;	K20043|1.7e-25|aip:107640400|K20043 clathrin coat assembly protein AP180 | (RefSeq) putative clathrin assembly protein At5g35200	--	--	--	Dof domain, zinc finger	Dof zinc finger protein DOF5.4 OS=Arabidopsis thaliana OX=3702 GN=DOF5.4 PE=2 SV=2	K	Transcription	PREDICTED: dof zinc finger protein DOF5.4-like [Capsicum annuum]
Capana00g004708	199	146	134	441	409	324	7.56351	5.78174	5.27274	12.2863	16.3147	13.5166	9.1635e-05	-1.02188	up	--	--	--	--	--	--	--	Universal stress protein family	--	S	Function unknown	PREDICTED: uncharacterized protein LOC107855363 [Capsicum annuum]
Capana00g004724	975	564	507	450	321	340	33.3991	20.0256	17.9193	11.2506	11.464	12.7312	0.000395468	1.14111	down	[C]	Energy production and conversion	Molecular Function: acetyl-CoA carboxylase activity (GO:0003989);; Biological Process: fatty acid biosynthetic process (GO:0006633);; Cellular Component: acetyl-CoA carboxylase complex (GO:0009317);; Cellular Component: chloroplast (GO:0009507);;	K02160|3.9e-129|cann:107855443|K02160 acetyl-CoA carboxylase biotin carboxyl carrier protein | (RefSeq) biotin carboxyl carrier protein of acetyl-CoA carboxylase 1, chloroplastic-like	Fatty acid biosynthesis (ko00061);; Pyruvate metabolism (ko00620);; Propanoate metabolism (ko00640);; Carbon metabolism (ko01200);; Fatty acid metabolism (ko01212)	--	--	Biotin-requiring enzyme	Biotin carboxyl carrier protein of acetyl-CoA carboxylase 1, chloroplastic OS=Arabidopsis thaliana OX=3702 GN=BCCP1 PE=1 SV=2	C	Energy production and conversion	PREDICTED: biotin carboxyl carrier protein of acetyl-CoA carboxylase 1, chloroplastic-like [Capsicum annuum]
Capana00g004735	277	291	544	2788	1872	1783	8.11309	8.85263	16.4682	59.729	57.3978	57.2882	8.85457e-15	-2.23091	up	--	--	Biological Process: mitotic cell cycle (GO:0000278);; Biological Process: mitotic cytokinesis (GO:0000281);; Biological Process: cytokinesis (GO:0000910);; Biological Process: cytokinesis by cell plate formation (GO:0000911);; Biological Process: response to acid chemical (GO:0001101);; Molecular Function: molecular_function (GO:0003674);; Molecular Function: SNAP receptor activity (GO:0005484);;…	K18211|3.0e-173|cann:107855393|K18211 synaptosomal-associated protein 25 | (RefSeq) SNAP25 homologous protein SNAP33	--	[U]	Intracellular trafficking, secretion, and vesicular transport	--	SNAP25 homologous protein SNAP33 OS=Arabidopsis thaliana OX=3702 GN=SNAP33 PE=1 SV=1	U	Intracellular trafficking, secretion, and vesicular transport	PREDICTED: SNAP25 homologous protein SNAP33 [Capsicum annuum]
Capana00g004742	115	203	177	9	0	17	3.00387	5.52443	4.79421	0.159561	0	0.481058	2.6126e-07	4.0568	down	--	--	Molecular Function: protein dimerization activity (GO:0046983);;	K12126|2.7e-13|dcr:108202420|K12126 phytochrome-interacting factor 3 | (RefSeq) transcription factor PIF3	Plant hormone signal transduction (ko04075);; Circadian rhythm - plant (ko04712)	--	--	Helix-loop-helix DNA-binding domain	Transcription factor UNE10 OS=Arabidopsis thaliana OX=3702 GN=UNE10 PE=2 SV=1	K	Transcription	Transcription factor ALC [Capsicum annuum]
Capana00g004747	2	4	16	77	51	67	0.016355	0.028293	0.130518	0.459111	0.429875	0.592832	0.000127488	-2.69697	up	[M]	Cell wall/membrane/envelope biogenesis	Molecular Function: protein serine/threonine kinase activity (GO:0004674);; Molecular Function: ATP binding (GO:0005524);; Cellular Component: integral component of membrane (GO:0016021);;	K13415|1.1e-58|pda:103704826|K13415 protein brassinosteroid insensitive 1 [EC:2.7.10.1 2.7.11.1] | (RefSeq) LOW QUALITY PROTEIN: brassinosteroid LRR receptor kinase BRI1	Plant hormone signal transduction (ko04075)	--	--	Protein kinase domain	Probable LRR receptor-like serine/threonine-protein kinase At1g74360 OS=Arabidopsis thaliana OX=3702 GN=At1g74360 PE=1 SV=1	T	Signal transduction mechanisms	PREDICTED: probable LRR receptor-like serine/threonine-protein kinase At1g74360 [Capsicum annuum]
Capana00g004748	251	156	225	5	12	6	7.08141	4.57131	6.54624	0.08977	0.339277	0.169942	9.26226e-26	4.85382	down	[R]	General function prediction only	--	K22684|7.8e-71|sita:101786537|K22684 metacaspase-1 [EC:3.4.22.-] | (RefSeq) metacaspase-9	--	[DO]	Cell cycle control, cell division, chromosome partitioning;; Posttranslational modification, protein turnover, chaperones	Caspase domain	Metacaspase-9 OS=Arabidopsis thaliana OX=3702 GN=AMC9 PE=1 SV=1	--	--	PREDICTED: metacaspase-9 [Capsicum annuum]
Capana00g004750	41	14	73	218	181	156	1.04821	0.379044	1.953	4.15845	4.93008	4.45789	0.00138852	-1.78431	up	--	--	Molecular Function: DNA binding (GO:0003677);; Cellular Component: nucleus (GO:0005634);;	K09422|3.0e-161|cann:107854589|K09422 transcription factor MYB, plant | (RefSeq) transcription factor LAF1	--	[K]	Transcription	Myb-like DNA-binding domain	Transcription factor CSA OS=Oryza sativa subsp. japonica OX=39947 GN=CSA PE=2 SV=2	K	Transcription	PREDICTED: transcription factor LAF1 [Capsicum annuum]
Capana00g004762	399	235	199	32	11	14	11.8131	7.20935	6.06396	0.680886	0.327106	0.44387	9.87674e-21	4.08876	down	--	--	Molecular Function: protein kinase activity (GO:0004672);; Molecular Function: ATP binding (GO:0005524);; Cellular Component: integral component of membrane (GO:0016021);;	K13435|4.5e-28|sly:101268866|K13435 serine/threonine-protein kinase Pto | (RefSeq) Pto; serine/threonine protein kinase Pto	Plant-pathogen interaction (ko04626)	--	--	Protein tyrosine and serine/threonine kinase	Probable inactive leucine-rich repeat receptor-like protein kinase At3g03770 OS=Arabidopsis thaliana OX=3702 GN=At3g03770 PE=1 SV=1	T	Signal transduction mechanisms	putative inactive leucine-rich repeat receptor-like protein kinase [Capsicum annuum]
Capana00g004763	366	263	177	28	9	31	7.19144	5.36571	3.58257	0.392577	0.179698	0.654458	1.23751e-13	3.70181	down	--	--	Molecular Function: protein kinase activity (GO:0004672);; Molecular Function: ATP binding (GO:0005524);; Cellular Component: integral component of membrane (GO:0016021);;	--	--	--	--	Leucine rich repeat	Probable inactive leucine-rich repeat receptor-like protein kinase At3g03770 OS=Arabidopsis thaliana OX=3702 GN=At3g03770 PE=1 SV=1	T	Signal transduction mechanisms	PREDICTED: LOW QUALITY PROTEIN: probable inactive leucine-rich repeat receptor-like protein kinase At3g03770 [Capsicum annuum]
Capana00g004764	29	29	67	168	135	157	0.574473	0.593512	1.38421	2.45054	2.81999	3.43441	0.000192136	-1.59908	up	--	--	Biological Process: protein glycosylation (GO:0006486);; Cellular Component: integral component of membrane (GO:0016021);; Molecular Function: transferase activity, transferring glycosyl groups (GO:0016757);;	K22846|5.5e-171|gmx:100816974|K22846 S-sulfo-L-cysteine synthase (O-acetyl-L-serine-dependent) [EC:2.5.1.144] | (RefSeq) BSAS; uncharacterized protein BSAS	Cysteine and methionine metabolism (ko00270);; Biosynthesis of amino acids (ko01230)	[GMW]	Carbohydrate transport and metabolism;; Cell wall/membrane/envelope biogenesis;; Extracellular structures	Exostosin family	Probable arabinosyltransferase ARAD1 OS=Arabidopsis thaliana OX=3702 GN=ARAD1 PE=1 SV=1	--	--	putative NADH--cytochrome b5 reductase 1-like [Capsicum annuum]
Capana00g004765	1783	1308	1667	5302	4077	3681	57.5861	43.8303	55.5542	124.999	137.578	130.173	6.64265e-13	-1.18042	up	[C]	Energy production and conversion	Molecular Function: cytochrome-b5 reductase activity, acting on NAD(P)H (GO:0004128);; Cellular Component: endoplasmic reticulum (GO:0005783);; Cellular Component: plasma membrane (GO:0005886);; Cellular Component: plant-type cell wall (GO:0009505);; Cellular Component: integral component of membrane (GO:0016021);; Biological Process: electron transport chain (GO:0022900);;	K00326|5.1e-159|cann:107854571|K00326 cytochrome-b5 reductase [EC:1.6.2.2] | (RefSeq) NADH--cytochrome b5 reductase 1	Amino sugar and nucleotide sugar metabolism (ko00520)	[HC]	Coenzyme transport and metabolism;; Energy production and conversion	Oxidoreductase FAD-binding domain	NADH--cytochrome b5 reductase 1 OS=Arabidopsis thaliana OX=3702 GN=CBR1 PE=1 SV=1	--	--	PREDICTED: NADH--cytochrome b5 reductase 1 [Capsicum annuum]
Capana00g004766	27	37	165	605	472	418	0.620536	0.893528	4.02822	10.4715	11.6874	10.8541	0.000273721	-2.319	up	[T]	Signal transduction mechanisms	Biological Process: biological_process (GO:0008150);; Biological Process: response to radiation (GO:0009314);; Biological Process: response to UV (GO:0009411);; Biological Process: response to light stimulus (GO:0009416);; Biological Process: response to abiotic stimulus (GO:0009628);; Biological Process: response to UV-B (GO:0010224);; Biological Process: response to stimulus (GO:0050896);;	--	--	[R]	General function prediction only	alpha/beta hydrolase fold	Probable lysophospholipase BODYGUARD 4 OS=Arabidopsis thaliana OX=3702 GN=BDG4 PE=2 SV=1	S	Function unknown	hypothetical protein T459_26360 [Capsicum annuum]
Capana00g004768	3681	2819	2462	2086	1448	1408	60.8549	48.3815	42.0276	25.1745	25.0155	25.4885	4.18158e-08	1.13571	down	[O]	Posttranslational modification, protein turnover, chaperones	Cellular Component: integral component of membrane (GO:0016021);;	--	--	--	--	Peptidase family M50	Probable zinc metalloprotease EGY1, chloroplastic OS=Arabidopsis thaliana OX=3702 GN=EGY1 PE=2 SV=1	M	Cell wall/membrane/envelope biogenesis	PREDICTED: probable zinc metalloprotease EGY1, chloroplastic [Capsicum annuum]
Capana00g004770	123	84	104	0	4	0	4.04873	2.87613	3.53394	0	0.133145	0	2.52934e-17	5.97018	down	--	--	Molecular Function: DNA binding (GO:0003677);; Cellular Component: nucleus (GO:0005634);;	K09422|8.8e-156|cann:107854552|K09422 transcription factor MYB, plant | (RefSeq) transcription factor MYB30-like	--	[K]	Transcription	Myb-like DNA-binding domain	Transcription factor MYB60 OS=Vitis vinifera OX=29760 GN=MYB60 PE=2 SV=1	K	Transcription	hypothetical protein BC332_26534 [Capsicum chinense]
Capana00g004777	121	116	130	64	43	55	2.07794	2.06936	2.30716	0.795225	0.755013	1.02679	1.02988e-08	1.43586	down	[QV]	Secondary metabolites biosynthesis, transport and catabolism;; Defense mechanisms	Molecular Function: monooxygenase activity (GO:0004497);; Molecular Function: iron ion binding (GO:0005506);; Molecular Function: oxidoreductase activity, acting on paired donors, with incorporation or reduction of molecular oxygen (GO:0016705);; Molecular Function: heme binding (GO:0020037);;	K23136|1.4e-146|qsu:112004233|K23136 fraxetin 5-hydroxylase [EC:1.14.14.164] | (RefSeq) cytochrome P450 82C4-like	--	[Q]	Secondary metabolites biosynthesis, transport and catabolism	Cytochrome P450	Xanthotoxin 5-hydroxylase CYP82C4 OS=Arabidopsis thaliana OX=3702 GN=CYP82C4 PE=1 SV=1	Q	Secondary metabolites biosynthesis, transport and catabolism	PREDICTED: cytochrome P450 82C4-like [Capsicum annuum]
Capana00g004781	1152	1797	4658	11976	10157	11074	18.104	29.3307	75.6253	137.474	166.915	190.713	0.000200924	-1.83366	up	--	--	Molecular Function: ligase activity (GO:0016874);;	--	--	--	--	--	--	--	--	PREDICTED: DNA ligase 1-like [Capsicum annuum]
Capana00g004816	2343	2978	4090	13603	9330	10262	33.196	43.7978	59.8213	140.693	138.135	159.219	1.95898e-11	-1.54085	up	[T]	Signal transduction mechanisms	Molecular Function: protein kinase activity (GO:0004672);; Molecular Function: ATP binding (GO:0005524);; Cellular Component: integral component of membrane (GO:0016021);;	K24104|9.3e-92|thj:104799061|K24104 GPN-loop GTPase | (RefSeq) LOW QUALITY PROTEIN: uncharacterized protein LOC104799061	--	--	--	Protein kinase domain	Cysteine-rich receptor-like protein kinase 25 OS=Arabidopsis thaliana OX=3702 GN=CRK25 PE=3 SV=1	T	Signal transduction mechanisms	PREDICTED: cysteine-rich receptor-like protein kinase 10 [Capsicum annuum]
Capana00g004818	430	401	803	2430	1682	1413	23.725	22.9649	45.8229	98.0637	97.1689	85.5092	1.53516e-06	-1.45692	up	--	--	Molecular Function: protein serine/threonine kinase activity (GO:0004674);; Molecular Function: ATP binding (GO:0005524);;	K01183|1.7e-18|nsy:104241083|K01183 chitinase [EC:3.2.1.14] | (RefSeq) chitinase-3-like protein 2	Amino sugar and nucleotide sugar metabolism (ko00520)	--	--	Protein tyrosine and serine/threonine kinase	Cysteine-rich receptor-like protein kinase 10 OS=Arabidopsis thaliana OX=3702 GN=CRK10 PE=1 SV=3	T	Signal transduction mechanisms	PREDICTED: cysteine-rich receptor-like protein kinase 10 [Capsicum annuum]
Capana00g004819	541	582	1084	3590	2500	1807	15.7629	17.5969	32.626	76.4122	76.1817	57.7029	1.37674e-06	-1.52672	up	[T]	Signal transduction mechanisms	Molecular Function: protein serine/threonine kinase activity (GO:0004674);; Molecular Function: ATP binding (GO:0005524);;	K24104|4.9e-78|thj:104799061|K24104 GPN-loop GTPase | (RefSeq) LOW QUALITY PROTEIN: uncharacterized protein LOC104799061	--	--	--	Protein tyrosine and serine/threonine kinase	Cysteine-rich receptor-like protein kinase 10 OS=Arabidopsis thaliana OX=3702 GN=CRK10 PE=1 SV=3	T	Signal transduction mechanisms	PREDICTED: cysteine-rich receptor-like protein kinase 10 [Capsicum annuum]
Capana00g004820	1629	952	469	160	89	118	33.1316	20.0855	9.83294	2.36414	1.88986	2.61885	1.6975e-12	3.24848	down	--	--	--	--	--	[MW]	Cell wall/membrane/envelope biogenesis;; Extracellular structures	Fasciclin domain	Fasciclin-like arabinogalactan protein 17 OS=Arabidopsis thaliana OX=3702 GN=FLA17 PE=2 SV=1	--	--	Fasciclin-like arabinogalactan protein 18 [Capsicum annuum]
Capana00g004851	291	293	354	1145	729	781	4.44644	4.65958	5.59852	12.7995	11.663	13.1031	1.54212e-17	-1.216	up	--	--	Biological Process: signal transduction (GO:0007165);; Molecular Function: ADP binding (GO:0043531);;	K23533|1.7e-15|nta:107799167|K23533 leucine-rich repeat and immunoglobulin-like domain-containing nogo receptor-interacting protein | (RefSeq) disease resistance protein TAO1-like	--	--	--	Leucine rich repeat	TMV resistance protein N OS=Nicotiana glutinosa OX=35889 GN=N PE=1 SV=1	S	Function unknown	putative TMV resistance protein N-like [Capsicum annuum]
Capana00g004856	14	5	11	283	201	220	1.10454	0.400466	0.904169	17.0504	17.2916	19.8413	1.09905e-30	-4.20032	up	--	--	Biological Process: signal transduction (GO:0007165);;	--	--	--	--	--	--	--	--	hypothetical protein FXO37_20693 [Capsicum annuum]
Capana00g004859	44	13	26	138	123	113	0.589403	0.18088	0.349352	1.34348	1.71784	1.6481	0.000121609	-1.85553	up	--	--	Biological Process: signal transduction (GO:0007165);; Molecular Function: ADP binding (GO:0043531);;	K23533|1.8e-16|nta:107799167|K23533 leucine-rich repeat and immunoglobulin-like domain-containing nogo receptor-interacting protein | (RefSeq) disease resistance protein TAO1-like	--	--	--	Leucine rich repeat	Probable WRKY transcription factor 19 OS=Arabidopsis thaliana OX=3702 GN=WRKY19 PE=1 SV=1	S	Function unknown	putative TMV resistance protein N-like [Capsicum annuum]
Capana00g004861	37	27	9	123	88	92	0.841843	0.622004	0.206167	2.03781	2.08343	2.29651	0.00158305	-1.7039	up	--	--	Biological Process: signal transduction (GO:0007165);; Molecular Function: ADP binding (GO:0043531);;	--	--	--	--	Leucine rich repeat	--	--	--	PREDICTED: TMV resistance protein N-like [Capsicum annuum]
Capana00g004862	373	497	448	1815	1369	1210	11.7413	16.2309	14.5656	41.7247	45.0516	41.7502	1.8755e-20	-1.45622	up	--	--	Molecular Function: DNA binding (GO:0003677);; Cellular Component: nucleus (GO:0005634);;	K09422|1.7e-157|cann:107855865|K09422 transcription factor MYB, plant | (RefSeq) myb-related protein 330-like	--	[K]	Transcription	Myb-like DNA-binding domain	Myb-related protein 330 OS=Antirrhinum majus OX=4151 GN=MYB330 PE=2 SV=1	K	Transcription	PREDICTED: myb-related protein 330-like [Capsicum annuum]
Capana00g004867	0	9	0	387	267	197	0	0.151059	0	4.75305	4.69603	3.62863	0.000552655	-4.312	up	[C]	Energy production and conversion	Molecular Function: oxidoreductase activity (GO:0016491);; Molecular Function: FAD binding (GO:0071949);;	K22395|3.0e-184|nsy:104227327|K22395 cinnamyl-alcohol dehydrogenase [EC:1.1.1.195] | (RefSeq) cannabidiolic acid synthase-like	Phenylpropanoid biosynthesis (ko00940)	--	--	FAD binding domain	Berberine bridge enzyme-like 28 OS=Arabidopsis thaliana OX=3702 GN=At5g44440 PE=1 SV=1	C	Energy production and conversion	PREDICTED: tetrahydrocannabinolic acid synthase-like [Capsicum annuum]
Capana00g004871	144	125	142	87	37	48	4.51063	4.07705	4.58818	1.99933	1.20529	1.65051	4.79522e-08	1.54949	down	--	--	Molecular Function: protein dimerization activity (GO:0046983);;	K18878|9.3e-07|cann:107866053|K18878 BHLH transcription factor Upa20 | (RefSeq) Upa20; transcription factor bHLH137-like	Plant-pathogen interaction (ko04626)	--	--	Helix-loop-helix DNA-binding domain	Transcription factor bHLH81 OS=Arabidopsis thaliana OX=3702 GN=BHLH81 PE=2 SV=1	K	Transcription	putative transmembrane 9 superfamily member 3-like [Capsicum annuum]
Capana00g004874	600	553	717	2895	2052	1995	9.23748	8.83925	11.3948	32.5441	33.0308	33.6384	8.3872e-35	-1.61329	up	--	--	Cellular Component: integral component of membrane (GO:0016021);;	K17087|0.0e+00|cann:107855889|K17087 transmembrane 9 superfamily member 3 | (RefSeq) transmembrane 9 superfamily member 1-like	--	[U]	Intracellular trafficking, secretion, and vesicular transport	Endomembrane protein 70	Transmembrane 9 superfamily member 1 OS=Arabidopsis thaliana OX=3702 GN=TMN1 PE=1 SV=1	U	Intracellular trafficking, secretion, and vesicular transport	PREDICTED: transmembrane 9 superfamily member 1-like [Capsicum annuum]
Capana00g004881	0	0	0	141	100	114	0	0	0	4.41286	4.49268	5.34037	1.46818e-13	-7.42359	up	--	--	Biological Process: reproduction (GO:0000003);; Biological Process: polysaccharide catabolic process (GO:0000272);; Biological Process: developmental process involved in reproduction (GO:0003006);; Molecular Function: molecular_function (GO:0003674);; Molecular Function: catalytic activity (GO:0003824);; Molecular Function: protein kinase activity (GO:0004672);; Cellular Component: cellular_compo…	K00924|1.2e-08|nto:104090210|K00924 kinase [EC:2.7.1.-] | (RefSeq) receptor-like protein kinase HSL1 isoform X1	--	--	--	--	--	T	Signal transduction mechanisms	hypothetical protein FXO38_04787 [Capsicum annuum]
Capana00g004895	33	42	61	360	262	241	1.73733	2.28683	3.29411	13.8403	14.3842	13.8866	5.69372e-19	-2.36788	up	[HR]	Coenzyme transport and metabolism;; General function prediction only	Molecular Function: molecular_function (GO:0003674);; Molecular Function: catalytic activity (GO:0003824);; Cellular Component: cellular_component (GO:0005575);; Cellular Component: cell (GO:0005623);; Cellular Component: plasma membrane (GO:0005886);; Cellular Component: membrane (GO:0016020);; Molecular Function: hydrolase activity (GO:0016787);; Cellular Component: cell part (GO:0044464);; Cel…	--	--	--	--	--	Putative methylesterase 14, chloroplastic OS=Arabidopsis thaliana OX=3702 GN=MES14 PE=1 SV=1	S	Function unknown	putative methylesterase 14, chloroplastic [Capsicum annuum]
Capana00g004901	67	51	84	27	17	12	0.855608	0.66908	1.11419	0.253649	0.227761	0.1649	1.7019e-07	2.10047	down	[M]	Cell wall/membrane/envelope biogenesis	Molecular Function: protein kinase activity (GO:0004672);; Molecular Function: ATP binding (GO:0005524);; Cellular Component: integral component of membrane (GO:0016021);;	K13436|3.2e-53|aof:109825530|K13436 pto-interacting protein 1 [EC:2.7.11.1] | (RefSeq) PTI1-like tyrosine-protein kinase 3	Plant-pathogen interaction (ko04626)	--	--	Protein tyrosine and serine/threonine kinase	Protein STRUBBELIG-RECEPTOR FAMILY 5 OS=Arabidopsis thaliana OX=3702 GN=SRF5 PE=1 SV=1	T	Signal transduction mechanisms	PREDICTED: protein STRUBBELIG-RECEPTOR FAMILY 5 isoform X1 [Capsicum annuum]
Capana00g004904	299	534	273	12	12	7	4.31262	8.00074	4.06648	0.118138	0.166905	0.109124	3.27739e-33	5.27764	down	[C]	Energy production and conversion	Molecular Function: ATP binding (GO:0005524);; Cellular Component: proton-transporting V-type ATPase, V1 domain (GO:0033180);; Biological Process: ATP metabolic process (GO:0046034);; Molecular Function: proton-transporting ATPase activity, rotational mechanism (GO:0046961);;	K02145|0.0e+00|cann:107855885|K02145 V-type H+-transporting ATPase subunit A [EC:7.1.2.2] | (RefSeq) V-type proton ATPase catalytic subunit A	Oxidative phosphorylation (ko00190);; Phagosome (ko04145)	[C]	Energy production and conversion	ATP synthase alpha/beta family, nucleotide-binding domain	V-type proton ATPase catalytic subunit A OS=Daucus carota OX=4039 PE=2 SV=1	C	Energy production and conversion	PREDICTED: V-type proton ATPase catalytic subunit A [Capsicum annuum]
Capana00g004921	186	152	206	684	525	497	1.78336	1.50715	2.04183	4.79614	5.26699	5.22797	1.62535e-15	-1.37486	up	[ET]	Amino acid transport and metabolism;; Signal transduction mechanisms	Molecular Function: ligand-gated ion channel activity (GO:0015276);; Cellular Component: integral component of membrane (GO:0016021);;	K05387|0.0e+00|cann:107855877|K05387 glutamate receptor, ionotropic, plant | (RefSeq) glutamate receptor 2.9-like	--	[PET]	Inorganic ion transport and metabolism;; Amino acid transport and metabolism;; Signal transduction mechanisms	Receptor family ligand binding region	Glutamate receptor 2.8 OS=Arabidopsis thaliana OX=3702 GN=GLR2.8 PE=2 SV=2	P	Inorganic ion transport and metabolism	PREDICTED: glutamate receptor 2.9-like [Capsicum annuum]
Capana00g004922	24	15	77	1317	797	811	0.216328	0.138173	0.738983	8.95627	7.75243	8.27459	1.06872e-15	-4.20298	up	[ET]	Amino acid transport and metabolism;; Signal transduction mechanisms	Molecular Function: ligand-gated ion channel activity (GO:0015276);; Cellular Component: integral component of membrane (GO:0016021);;	K05387|0.0e+00|cann:107855878|K05387 glutamate receptor, ionotropic, plant | (RefSeq) glutamate receptor 2.8-like	--	[PET]	Inorganic ion transport and metabolism;; Amino acid transport and metabolism;; Signal transduction mechanisms	Receptor family ligand binding region	Glutamate receptor 2.8 OS=Arabidopsis thaliana OX=3702 GN=GLR2.8 PE=2 SV=2	P	Inorganic ion transport and metabolism	PREDICTED: glutamate receptor 2.8-like [Capsicum annuum]
Capana00g004923	29	11	9	80	73	53	0.671416	0.264818	0.201859	1.36798	1.78398	1.35959	0.00243101	-1.72126	up	[ET]	Amino acid transport and metabolism;; Signal transduction mechanisms	Molecular Function: ligand-gated ion channel activity (GO:0015276);; Cellular Component: integral component of membrane (GO:0016021);;	K05387|2.9e-149|nau:109211089|K05387 glutamate receptor, ionotropic, plant | (RefSeq) glutamate receptor 2.8-like	--	[PET]	Inorganic ion transport and metabolism;; Amino acid transport and metabolism;; Signal transduction mechanisms	Ligand-gated ion channel	Glutamate receptor 2.8 OS=Arabidopsis thaliana OX=3702 GN=GLR2.8 PE=2 SV=2	P	Inorganic ion transport and metabolism	putative metal tolerance protein C4-like [Capsicum annuum]
Capana00g004924	19	30	24	101	85	62	0.448458	0.761516	0.589892	1.79514	2.16004	1.636	3.95995e-05	-1.46327	up	--	--	Cellular Component: integral component of membrane (GO:0016021);;	K05387|1.8e-167|cann:107855881|K05387 glutamate receptor, ionotropic, plant | (RefSeq) glutamate receptor 2.9-like	--	[PET]	Inorganic ion transport and metabolism;; Amino acid transport and metabolism;; Signal transduction mechanisms	Receptor family ligand binding region	Glutamate receptor 2.2 OS=Arabidopsis thaliana OX=3702 GN=GLR2.2 PE=2 SV=1	P	Inorganic ion transport and metabolism	hypothetical protein T459_17286 [Capsicum annuum]
Capana00g004925	78	60	108	1061	769	717	0.720307	0.580248	1.03714	7.21482	7.47895	7.31242	4.5213e-41	-3.07513	up	[ET]	Amino acid transport and metabolism;; Signal transduction mechanisms	Molecular Function: ligand-gated ion channel activity (GO:0015276);; Cellular Component: integral component of membrane (GO:0016021);;	K05387|0.0e+00|cann:107855881|K05387 glutamate receptor, ionotropic, plant | (RefSeq) glutamate receptor 2.9-like	--	[PET]	Inorganic ion transport and metabolism;; Amino acid transport and metabolism;; Signal transduction mechanisms	Receptor family ligand binding region	Glutamate receptor 2.8 OS=Arabidopsis thaliana OX=3702 GN=GLR2.8 PE=2 SV=2	P	Inorganic ion transport and metabolism	PREDICTED: glutamate receptor 2.9-like [Capsicum annuum]
Capana00g004932	948	525	388	44	38	43	53.7284	30.8724	22.6454	1.78642	2.23987	2.66845	3.97392e-23	4.05113	down	--	--	Molecular Function: protein dimerization activity (GO:0046983);;	--	--	--	--	--	Transcription factor SCREAM2 OS=Arabidopsis thaliana OX=3702 GN=SCRM2 PE=1 SV=1	K	Transcription	PREDICTED: transcription factor SCREAM2 [Capsicum annuum]
Capana00g004955	977	251	161	0	2	0	56.7654	15.1289	9.61835	0	0.114215	0	3.52224e-19	8.05114	down	--	--	Biological Process: defense response (GO:0006952);;	--	--	--	--	Pathogenesis-related protein Bet v 1 family	Kirola OS=Actinidia deliciosa OX=3627 PE=1 SV=1	S	Function unknown	PREDICTED: kirola-like [Capsicum annuum]
Capana00g004962	77	23	22	504	362	296	0.696958	0.213209	0.200281	3.32587	3.42364	2.9336	3.97194e-08	-2.84306	up	--	--	Cellular Component: integral component of membrane (GO:0016021);;	K13466|7.3e-309|sot:102578277|K13466 EIX receptor 1/2 | (RefSeq) LRR receptor-like serine/threonine-protein kinase GSO2	Plant-pathogen interaction (ko04626)	[R]	General function prediction only	Leucine rich repeat	Receptor-like protein EIX2 OS=Solanum lycopersicum OX=4081 GN=EIX2 PE=1 SV=2	S	Function unknown	PREDICTED: receptor-like protein 12 [Capsicum annuum]
Capana00g004975	302	392	362	243	160	157	7.96263	10.7511	9.87583	4.67505	4.40109	4.52759	3.82158e-11	1.19398	down	--	--	--	--	--	--	--	--	--	--	--	PREDICTED: uncharacterized protein LOC107852490 isoform X2 [Capsicum annuum]
Capana00g004977	5413	3785	2653	416	253	257	233.358	169.374	118.067	13.065	11.398	12.1347	2.16445e-39	3.92635	down	--	--	Molecular Function: oxidoreductase activity, acting on NAD(P)H, quinone or similar compound as acceptor (GO:0016655);;	--	--	--	--	Cyanobacterial and plastid NDH-1 subunit M	NAD(P)H-quinone oxidoreductase subunit M, chloroplastic OS=Populus jackii OX=640484 GN=ndhM PE=2 SV=1	S	Function unknown	PREDICTED: NAD(P)H-quinone oxidoreductase subunit M, chloroplastic [Capsicum annuum]
Capana00g004988	394	698	828	431	247	312	2.37813	4.37021	5.15815	1.90017	1.55741	2.05728	0.000173636	1.21679	down	--	--	Molecular Function: ubiquitin-protein transferase activity (GO:0004842);;	K17592|5.2e-08|mis:MICPUN_103424|K17592 sacsin | (RefSeq) predicted protein	--	--	--	U-box domain	Putative E3 ubiquitin-protein ligase LIN-1 OS=Lotus japonicus OX=34305 GN=CERBERUS PE=2 SV=2	S	Function unknown	PREDICTED: putative E3 ubiquitin-protein ligase LIN-1 isoform X2 [Capsicum annuum]
Capana00g005003	3189	2315	1921	1896	1327	1144	88.9719	67.0113	55.3151	38.6118	38.6732	34.9399	2.15443e-05	1.04935	down	[O]	Posttranslational modification, protein turnover, chaperones	Molecular Function: metallopeptidase activity (GO:0008237);; Cellular Component: chloroplast thylakoid membrane (GO:0009535);; Cellular Component: integral component of membrane (GO:0016021);;	--	--	--	--	--	Probable zinc metalloprotease EGY2, chloroplastic OS=Arabidopsis thaliana OX=3702 GN=EGY2 PE=3 SV=1	M	Cell wall/membrane/envelope biogenesis	putative zinc metalloprotease EGY2, chloroplastic [Capsicum annuum]
Capana00g005005	1029	956	811	751	486	455	54.847	52.9032	44.5909	29.215	27.0495	26.5481	1.48951e-09	1.01409	down	[DZ]	Cell cycle control, cell division, chromosome partitioning;; Cytoskeleton	Cellular Component: integral component of membrane (GO:0016021);;	K08245|1.5e-17|zma:103628171|K08245 phytepsin [EC:3.4.23.40] | (RefSeq) aspartic proteinase oryzasin-1	--	[S]	Function unknown	Regulator of chromosome condensation (RCC1) repeat	Ultraviolet-B receptor UVR8 OS=Arabidopsis thaliana OX=3702 GN=UVR8 PE=1 SV=1	--	--	Ultraviolet-B receptor UVR8 [Capsicum annuum]
Capana00g005006	1382	1184	889	907	525	583	86.4605	76.8483	57.3968	41.4313	34.3258	39.9168	7.12842e-06	1.06724	down	[DZ]	Cell cycle control, cell division, chromosome partitioning;; Cytoskeleton	Molecular Function: photoreceptor activity (GO:0009881);; Biological Process: response to UV-B (GO:0010224);; Molecular Function: protein homodimerization activity (GO:0042803);;	K10615|1.8e-22|ppp:112282946|K10615 E3 ubiquitin-protein ligase HERC4 [EC:2.3.2.26] | (RefSeq) probable E3 ubiquitin-protein ligase HERC4 isoform X1	Ubiquitin mediated proteolysis (ko04120)	[S]	Function unknown	Regulator of chromosome condensation (RCC1) repeat	Ultraviolet-B receptor UVR8 OS=Arabidopsis thaliana OX=3702 GN=UVR8 PE=1 SV=1	--	--	PREDICTED: ultraviolet-B receptor UVR8 isoform X1 [Capsicum annuum]
Capana00g005036	54238	37980	36142	27940	19120	18318	415.972	302.338	286.16	156.415	153.225	153.846	4.09125e-09	1.25184	down	[E]	Amino acid transport and metabolism	Biological Process: glutamate biosynthetic process (GO:0006537);; Molecular Function: glutamate synthase activity (GO:0015930);;	K00284|0.0e+00|cann:107852264|K00284 glutamate synthase (ferredoxin) [EC:1.4.7.1] | (RefSeq) ferredoxin-dependent glutamate synthase, chloroplastic	Glyoxylate and dicarboxylate metabolism (ko00630);; Nitrogen metabolism (ko00910)	[E]	Amino acid transport and metabolism	Glutamine amidotransferases class-II	Ferredoxin-dependent glutamate synthase 1, chloroplastic/mitochondrial OS=Arabidopsis thaliana OX=3702 GN=GLU1 PE=1 SV=3	E	Amino acid transport and metabolism	ferredoxin-dependent glutamate synthase, chloroplastic [Capsicum annuum]
Capana00g005037	28818	22366	19932	16208	10998	10679	628.785	506.53	448.993	258.148	250.752	255.152	6.27909e-10	1.18887	down	[E]	Amino acid transport and metabolism	Biological Process: glutamate biosynthetic process (GO:0006537);; Molecular Function: glutamate synthase activity (GO:0015930);;	K00284|3.9e-232|cann:107852264|K00284 glutamate synthase (ferredoxin) [EC:1.4.7.1] | (RefSeq) ferredoxin-dependent glutamate synthase, chloroplastic	Glyoxylate and dicarboxylate metabolism (ko00630);; Nitrogen metabolism (ko00910)	[E]	Amino acid transport and metabolism	GXGXG motif	Ferredoxin-dependent glutamate synthase, chloroplastic OS=Spinacia oleracea OX=3562 GN=FdGOGAT PE=1 SV=3	E	Amino acid transport and metabolism	Ferredoxin-dependent glutamate synthase, chloroplastic [Capsicum chinense]
Capana00g005039	38	79	51	0	0	0	1.04109	2.28866	1.46794	0	0	0	1.01759e-10	6.82974	down	--	--	Molecular Function: peroxidase activity (GO:0004601);; Cellular Component: extracellular region (GO:0005576);; Biological Process: response to oxidative stress (GO:0006979);; Molecular Function: heme binding (GO:0020037);; Biological Process: hydrogen peroxide catabolic process (GO:0042744);; Molecular Function: metal ion binding (GO:0046872);;	K00430|3.7e-177|cann:107852267|K00430 peroxidase [EC:1.11.1.7] | (RefSeq) peroxidase 5-like	Phenylpropanoid biosynthesis (ko00940)	--	--	Peroxidase	Peroxidase 5 OS=Vitis vinifera OX=29760 GN=GSVIVT00037159001 PE=1 SV=2	Q	Secondary metabolites biosynthesis, transport and catabolism	PREDICTED: peroxidase 5-like [Capsicum annuum]
Capana00g005044	112	143	84	28	27	9	3.00728	3.99391	2.31398	0.545677	0.757659	0.259223	1.65736e-08	2.62079	down	--	--	Cellular Component: integral component of membrane (GO:0016021);; Molecular Function: metal ion binding (GO:0046872);; Biological Process: oxidation-reduction process (GO:0055114);;	--	--	[T]	Signal transduction mechanisms	Protein of unknown function (DUF568)	Cytochrome b561 and DOMON domain-containing protein At4g12980 OS=Arabidopsis thaliana OX=3702 GN=At4g12980 PE=2 SV=1	T	Signal transduction mechanisms	putative digestive organ expansion factor -like protein [Capsicum annuum]
Capana00g005078	14	3	51	191	121	127	0.470805	0.09863	1.85599	4.98045	4.52602	4.99196	0.00532666	-2.2152	up	--	--	--	--	--	--	--	--	--	--	--	PREDICTED: uncharacterized protein LOC107856987 [Capsicum annuum]
Capana00g005096	11	4	7	60	33	30	0.463411	0.176107	0.284869	1.98003	1.54768	1.47979	0.000197458	-2.07917	up	--	--	Molecular Function: actin binding (GO:0003779);; Cellular Component: actin cytoskeleton (GO:0015629);; Biological Process: actin filament depolymerization (GO:0030042);;	K05765|4.4e-72|cann:107853456|K05765 cofilin | (RefSeq) actin-depolymerizing factor 7	--	[Z]	Cytoskeleton	Cofilin/tropomyosin-type actin-binding protein	Actin-depolymerizing factor 7 OS=Arabidopsis thaliana OX=3702 GN=ADF7 PE=2 SV=1	Z	Cytoskeleton	Actin-depolymerizing factor [Capsicum annuum]
Capana01g000010	4813	6821	6793	895	564	506	77.9985	114.744	113.652	10.5779	9.53875	8.97976	9.1342e-78	3.50642	down	[G]	Carbohydrate transport and metabolism	Molecular Function: glycogen (starch) synthase activity (GO:0004373);; Cellular Component: amyloplast (GO:0009501);; Cellular Component: chloroplast (GO:0009507);; Biological Process: starch biosynthetic process (GO:0019252);;	K13679|0.0e+00|cann:107863475|K13679 granule-bound starch synthase [EC:2.4.1.242] | (RefSeq) waxy; granule-bound starch synthase 1, chloroplastic/amyloplastic	Starch and sucrose metabolism (ko00500)	--	--	Starch synthase catalytic domain	Granule-bound starch synthase 1, chloroplastic/amyloplastic OS=Solanum tuberosum OX=4113 GN=WAXY PE=1 SV=1	H	Coenzyme transport and metabolism	PREDICTED: granule-bound starch synthase 1, chloroplastic/amyloplastic isoform X2 [Capsicum annuum]
Capana01g000013	13406	11891	8950	6628	4396	4105	289.7	266.711	199.664	104.555	99.2663	97.1314	8.87615e-13	1.46322	down	--	--	Molecular Function: lipid binding (GO:0008289);; Cellular Component: integral component of membrane (GO:0016021);;	--	--	[I]	Lipid transport and metabolism	START domain	--	I	Lipid transport and metabolism	PREDICTED: uncharacterized protein LOC107863500 [Capsicum annuum]
Capana01g000014	346	344	449	1206	970	822	6.08706	6.26639	8.15569	15.4888	17.8262	15.8356	1.38166e-11	-1.12331	up	--	--	Biological Process: reproduction (GO:0000003);; Biological Process: embryonic axis specification (GO:0000578);; Biological Process: regionalization (GO:0003002);; Biological Process: developmental process involved in reproduction (GO:0003006);; Molecular Function: molecular_function (GO:0003674);; Molecular Function: nucleic acid binding (GO:0003676);; Molecular Function: DNA binding (GO:0003677)…	K15210|1.1e-263|cann:107863507|K15210 snRNA-activating protein complex subunit 3 | (RefSeq) snRNA-activating protein complex subunit-like	--	[K]	Transcription	snRNA-activating protein of 50kDa MW C terminal	snRNA-activating protein complex subunit OS=Arabidopsis thaliana OX=3702 GN=SRD2 PE=1 SV=1	K	Transcription	snRNA-activating protein complex subunit [Capsicum annuum]
Capana01g000016	31	28	51	297	197	172	1.70405	1.56473	2.92809	12.023	11.4337	10.4631	1.12998e-14	-2.28165	up	--	--	--	K16281|6.4e-21|cpap:110810875|K16281 RING-H2 zinc finger protein RHA1 | (RefSeq) probable E3 ubiquitin-protein ligase XERICO	--	[O]	Posttranslational modification, protein turnover, chaperones	Ring finger domain	Brassinosteroid-responsive RING protein 1 OS=Arabidopsis thaliana OX=3702 GN=BRH1 PE=2 SV=1	O	Posttranslational modification, protein turnover, chaperones	putative E3 ubiquitin-protein ligase RHA2B, partial [Capsicum annuum]
Capana01g000017	8456	4883	3522	2617	1992	1794	341.675	204.817	146.921	77.177	84.1163	79.357	2.87357e-06	1.65014	down	[J]	Translation, ribosomal structure and biogenesis	Molecular Function: structural constituent of ribosome (GO:0003735);; Cellular Component: ribosome (GO:0005840);; Biological Process: translation (GO:0006412);;	K02867|1.6e-110|cann:107863532|K02867 large subunit ribosomal protein L11 | (RefSeq) 50S ribosomal protein L11, chloroplastic	Ribosome (ko03010)	[J]	Translation, ribosomal structure and biogenesis	Ribosomal protein L11, N-terminal domain	50S ribosomal protein L11, chloroplastic OS=Arabidopsis thaliana OX=3702 GN=RPL11 PE=2 SV=1	J	Translation, ribosomal structure and biogenesis	PREDICTED: 50S ribosomal protein L11, chloroplastic [Capsicum annuum]
Capana01g000018	89	67	129	839	586	508	3.86916	3.00394	5.7886	26.7898	26.7574	24.3138	7.00857e-21	-2.45557	up	[CP]	Energy production and conversion;; Inorganic ion transport and metabolism	Molecular Function: magnesium ion binding (GO:0000287);; Molecular Function: inorganic diphosphatase activity (GO:0004427);; Cellular Component: cytoplasm (GO:0005737);; Biological Process: phosphate-containing compound metabolic process (GO:0006796);;	K01507|2.5e-115|cann:107863537|K01507 inorganic pyrophosphatase [EC:3.6.1.1] | (RefSeq) soluble inorganic pyrophosphatase PPA1-like	Oxidative phosphorylation (ko00190)	[C]	Energy production and conversion	Inorganic pyrophosphatase	Soluble inorganic pyrophosphatase PPA1 OS=Solanum tuberosum OX=4113 GN=PPA1 PE=1 SV=1	C	Energy production and conversion	PREDICTED: soluble inorganic pyrophosphatase PPA1-like [Capsicum annuum]
Capana01g000019	154	107	102	389	378	316	2.90269	2.08104	1.97111	5.34446	7.4317	6.50583	2.35896e-06	-1.30983	up	--	--	Molecular Function: DNA binding (GO:0003677);; Cellular Component: nucleus (GO:0005634);;	K09287|1.5e-46|smo:SELMODRAFT_133669|K09287 RAV-like factor | (RefSeq) hypothetical protein	--	--	--	B3 DNA binding domain	B3 domain-containing protein Os02g0683500 OS=Oryza sativa subsp. japonica OX=39947 GN=Os02g0683500 PE=2 SV=1	K	Transcription	PREDICTED: B3 domain-containing transcription factor NGA1-like isoform X2 [Capsicum annuum]
Capana01g000037	764	669	697	2571	1740	1677	12.0208	10.9312	11.3361	29.5631	28.63	28.929	8.19831e-27	-1.20489	up	[T]	Signal transduction mechanisms	Molecular Function: acid phosphatase activity (GO:0003993);; Molecular Function: metal ion binding (GO:0046872);;	K22390|0.0e+00|cann:107863594|K22390 acid phosphatase type 7 | (RefSeq) probable inactive purple acid phosphatase 27	--	[G]	Carbohydrate transport and metabolism	Fn3-like domain from Purple Acid Phosphatase	Probable inactive purple acid phosphatase 27 OS=Arabidopsis thaliana OX=3702 GN=PAP27 PE=2 SV=1	G	Carbohydrate transport and metabolism	PREDICTED: probable inactive purple acid phosphatase 27 [Capsicum annuum]
Capana01g000038	89	67	50	0	0	0	1.82746	1.42062	1.06779	0	0	0	5.48008e-12	7.1259	down	--	--	--	--	--	--	--	Protein of unknown function (DUF4005)	Protein IQ-DOMAIN 14 OS=Arabidopsis thaliana OX=3702 GN=IQD14 PE=1 SV=1	S	Function unknown	hypothetical protein T459_00027 [Capsicum annuum]
Capana01g000039	130	125	166	74	38	38	2.66776	2.65214	3.50691	1.10094	0.814541	0.840741	1.3019e-10	1.77257	down	--	--	Molecular Function: ATP binding (GO:0005524);; Cellular Component: nucleus (GO:0005634);; Biological Process: transcription, DNA-templated (GO:0006351);; Biological Process: regulation of transcription, DNA-templated (GO:0006355);; Biological Process: developmental process (GO:0032502);;	K22382|2.1e-10|oeu:111408549|K22382 WD repeat-containing protein 26 | (RefSeq) WD repeat-containing protein 26 homolog	--	--	--	WRC	Growth-regulating factor 8 OS=Arabidopsis thaliana OX=3702 GN=GRF8 PE=2 SV=1	K	Transcription	PREDICTED: growth-regulating factor 8 isoform X1 [Capsicum annuum]
Capana01g000040	171	96	35	29	12	16	6.66493	3.89305	1.4036	0.822162	0.473564	0.681648	6.69252e-05	2.57581	down	--	--	Biological Process: trichome branching (GO:0010091);;	--	--	--	--	--	Protein BRANCHLESS TRICHOME OS=Arabidopsis thaliana OX=3702 GN=BLT PE=1 SV=1	S	Function unknown	hypothetical protein FXO38_28990 [Capsicum annuum]
Capana01g000044	175	69	42	25	20	17	3.41151	1.39095	0.838722	0.350449	0.39083	0.361063	0.000142115	2.35781	down	[I]	Lipid transport and metabolism	--	--	--	[R]	General function prediction only	alpha/beta hydrolase fold	Probable lysophospholipase BODYGUARD 3 OS=Arabidopsis thaliana OX=3702 GN=BDG3 PE=2 SV=1	S	Function unknown	PREDICTED: uncharacterized protein LOC107863647 [Capsicum annuum]
Capana01g000046	48	179	388	30	30	29	2.01911	7.8792	16.9858	0.921342	1.31626	1.32388	3.53265e-05	2.81386	down	--	--	Cellular Component: nucleus (GO:0005634);; Biological Process: regulation of transcription, DNA-templated (GO:0006355);; Molecular Function: sequence-specific DNA binding (GO:0043565);;	K09338|1.8e-44|sind:105156051|K09338 homeobox-leucine zipper protein | (RefSeq) homeobox-leucine zipper protein ATHB-12-like	--	[K]	Transcription	Homeodomain	Homeobox-leucine zipper protein HOX6 OS=Oryza sativa subsp. indica OX=39946 GN=HOX6 PE=2 SV=2	K	Transcription	PREDICTED: homeobox-leucine zipper protein ATHB-7-like [Capsicum annuum]
Capana01g000048	439	705	627	3032	2099	2214	30.4209	50.6565	44.8492	153.412	152.043	168.028	1.11871e-16	-1.76806	up	[E]	Amino acid transport and metabolism	Molecular Function: lyase activity (GO:0016829);; Biological Process: transsulfuration (GO:0019346);; Molecular Function: pyridoxal phosphate binding (GO:0030170);;	K01761|7.3e-68|cann:107863655|K01761 methionine-gamma-lyase [EC:4.4.1.11] | (RefSeq) methionine gamma-lyase-like	Cysteine and methionine metabolism (ko00270);; Selenocompound metabolism (ko00450)	[E]	Amino acid transport and metabolism	Cys/Met metabolism PLP-dependent enzyme	Methionine gamma-lyase OS=Arabidopsis thaliana OX=3702 GN=MGL PE=1 SV=1	E	Amino acid transport and metabolism	PREDICTED: methionine gamma-lyase-like [Capsicum annuum]
Capana01g000058	3658	2377	1842	1292	873	833	179.124	120.806	93.134	46.1622	44.6727	44.6739	1.91716e-08	1.66432	down	[S]	Function unknown	Cellular Component: membrane (GO:0016020);;	K02221|2.1e-81|cann:107863723|K02221 YggT family protein | (RefSeq) ylmG homolog protein 2, chloroplastic	--	--	--	YGGT family	YlmG homolog protein 2, chloroplastic OS=Arabidopsis thaliana OX=3702 GN=YLMG2 PE=2 SV=1	S	Function unknown	hypothetical protein BC332_00069 [Capsicum chinense]
Capana01g000066	116	54	44	285	210	208	1.39636	0.671602	0.544939	2.50467	2.63323	2.73686	0.00131918	-1.40152	up	--	--	Molecular Function: protein dimerization activity (GO:0046983);;	--	--	--	--	bHLH-MYC and R2R3-MYB transcription factors N-terminal	Transcription factor bHLH155 OS=Arabidopsis thaliana OX=3702 GN=BHLH155 PE=1 SV=1	K	Transcription	PREDICTED: transcription factor EMB1444 isoform X2 [Capsicum annuum]
Capana01g000073	12	33	38	333	221	211	0.201362	0.578118	0.660674	4.15614	3.94093	3.94687	6.62874e-13	-2.85749	up	[G]	Carbohydrate transport and metabolism	Molecular Function: alpha,alpha-trehalase activity (GO:0004555);; Biological Process: trehalose metabolic process (GO:0005991);;	K01194|9.5e-308|cann:107863832|K01194 alpha,alpha-trehalase [EC:3.2.1.28] | (RefSeq) probable trehalase	Starch and sucrose metabolism (ko00500)	[G]	Carbohydrate transport and metabolism	Trehalase	Probable trehalase OS=Oryza sativa subsp. japonica OX=39947 GN=Os10g0521000 PE=2 SV=1	G	Carbohydrate transport and metabolism	PREDICTED: probable trehalase [Capsicum annuum]
Capana01g000074	0	0	12	105	95	84	0	0	0.189762	1.20087	1.56351	1.43771	0.000594007	-3.58361	up	[G]	Carbohydrate transport and metabolism	Molecular Function: alpha,alpha-trehalase activity (GO:0004555);; Biological Process: trehalose metabolic process (GO:0005991);;	K01194|0.0e+00|cann:107863840|K01194 alpha,alpha-trehalase [EC:3.2.1.28] | (RefSeq) probable trehalase	Starch and sucrose metabolism (ko00500)	[G]	Carbohydrate transport and metabolism	Trehalase	Probable trehalase OS=Oryza sativa subsp. japonica OX=39947 GN=Os10g0521000 PE=2 SV=1	G	Carbohydrate transport and metabolism	Trehalase [Capsicum annuum]
Capana01g000104	2554	1463	995	809	536	484	119.231	70.8981	47.9554	27.5649	26.1091	24.7206	4.80389e-06	1.7203	down	[J]	Translation, ribosomal structure and biogenesis	Molecular Function: structural constituent of ribosome (GO:0003735);; Cellular Component: ribosome (GO:0005840);; Biological Process: translation (GO:0006412);; Molecular Function: rRNA binding (GO:0019843);;	K02990|1.0e-102|cann:107864058|K02990 small subunit ribosomal protein S6 | (RefSeq) 30S ribosomal protein S6 alpha, chloroplastic	Ribosome (ko03010)	--	--	Ribosomal protein S6	30S ribosomal protein S6 alpha, chloroplastic OS=Arabidopsis thaliana OX=3702 GN=RPS6 PE=2 SV=1	J	Translation, ribosomal structure and biogenesis	PREDICTED: 30S ribosomal protein S6 alpha, chloroplastic [Capsicum annuum]
[truncated: 6,190 more rows]

## Sheet: CS114 vs CS115
#ID	CS114-1_Count	CS114-2_Count	CS114-3_Count	CS115-1_Count	CS115-2_Count	CS115-3_Count	CS114-1_FPKM	CS114-2_FPKM	CS114-3_FPKM	CS115-1_FPKM	CS115-2_FPKM	CS115-3_FPKM	FDR	log2FC	regulated	COG_class	COG_class_annotation	GO_annotation	KEGG_annotation	KEGG_pathway_annotation	KOG_class	KOG_class_annotation	Pfam_annotation	Swiss-Prot_annotation	eggNOG_class	eggNOG_class_annotation	NR_annotation
[truncated: 4,019 more rows]

[truncated: 6 more sheets: ML114 vs ML115, MS114 vs MS115, CL115 vs CS115, ML115 vs MS115, CL115 vs ML115, CS115 vs MS115]
