# Supplementary material for: Transcriptome Analysis Reveals Key Genes Involved in Trichome Formation in Pepper (Capsicum annuum L.)
Source: Plants (Basel). 2024 Apr 13;13(8):1090. doi: 10.3390/plants13081090 (PMC11054266; doi:10.3390/plants13081090)
Supplement: Supplementary file 1 [file plants-13-01090-s001.zip › TableS3.xlsx]

## Sheet: Sheet1
Table S3.Transcription factors identified in this study.
MYB transcription factors
#ID	CL114-1	CL114-2	CL114-3	CS114-1	CS114-2	CS114-3	ML114-1	ML114-2	ML114-3	MS114-1	MS114-2	MS114-3	CL115-1	CL115-2	CL115-3	CS115-1	CS115-2	CS115-3	ML115-1	ML115-2	ML115-3	MS115-1	MS115-2	MS115-3	NR_annotation
Capana00g002415	5.64816	0.512014	0.78532	38.8116	29.7934	25.5221	0.600148	1.58089	2.58886	37.8707	28.4447	32.7674	0.189359	0.232675	0.086153	20.9386	34.1658	22.2394	4.7496	3.77991	0.835334	45.4056	66.4668	40.7056	Transcription factor MYB82 [Capsicum chinense]
Capana00g002497	7.04252	4.25219	5.32613	4.58755	38.0618	14.4875	0.412982	0.738773	0.500155	0.51013	0.258553	0.641845	12.1437	10.8135	11.6319	15.0702	29.8932	27.804	0.728792	0.607535	0.549888	1.3705	0.696623	0.597755	PREDICTED: transcription factor MYB3-like [Capsicum annuum]
Capana00g002498	6.00648	5.04273	7.25833	15.4922	16.6484	16.6934	4.91622	4.97026	6.27635	11.6725	10.4233	10.8191	13.2037	12.0277	13.6192	14.7419	14.2624	14.0563	6.7421	6.64862	6.23112	10.7939	11.6917	11.1525	putative transcription factor MYB3-like [Capsicum annuum]
Capana00g003154	0.166111	0.060226	0.188454	0.704704	0.805905	0.349109	0.25079	0.105633	0.229641	0.123281	0.254731	0.11059	3.23262	3.02461	3.65363	2.16202	2.7257	4.61104	0.541598	1.70651	0.811422	0.380089	0.688548	0.29109	PREDICTED: myb-related protein Myb4-like [Capsicum annuum]
Capana00g003155	2.82951	3.28326	1.99756	0.872749	1.49903	1.06147	0.691329	0.646161	0.889229	2.03106	1.49289	2.27982	3.07372	4.43835	3.78617	1.32732	2.36982	1.31413	0.373042	0.728254	1.17072	0.581686	1.19276	1.49934	putative myb-related protein-like [Capsicum annuum]
Capana00g003240	6.36368	3.04889	2.28672	25.7321	21.5876	24.1516	0.541214	0.799158	1.50706	21.559	15.4041	20.3537	1.83834	1.25891	1.88844	27.3018	35.4374	23.4464	7.18579	3.89906	2.35159	68.5644	104.508	53.2061	PREDICTED: transcription factor MYB82-like [Capsicum annuum]
Capana00g003276	0	0	0	0.41965	0	0	2.0936	2.10225	4.52736	2.16747	2.16866	1.21386	0	0	0	0.198812	0.401251	0.477305	7.4389	2.92002	2.91154	1.27209	1.1253	1.4517	Transcription factor MYB12 [Capsicum annuum]
Capana00g003336	0	0	0	7.18167	6.71847	6.81607	0.054955	0	0	1.39516	0.984506	2.08002	0	0	0.168998	0	0.491056	0	0.084982	0	0.17633	2.62194	2.78556	1.83023	PREDICTED: transcription factor MYB113-like [Capsicum annuum]
Capana00g003567	4.4237	6.80193	8.56799	15.1674	15.7692	12.8208	4.11883	4.78603	3.69628	8.74	8.2396	9.21081	12.5557	12.2352	12.5271	16.2209	17.2777	17.7476	5.09739	5.43157	5.51001	6.34483	11.0754	7.24686	PREDICTED: myb-related protein Myb4-like [Capsicum annuum]
Capana00g003893	1.28105	1.61445	1.5669	3.72984	4.38378	4.18468	1.43119	1.75747	1.32581	2.81749	2.88908	3.23493	1.64861	1.7289	1.56406	4.18197	4.71696	4.17011	3.58699	1.11239	2.23895	3.96647	3.39701	3.00536	PREDICTED: L10-interacting MYB domain-containing protein-like [Capsicum annuum]
Capana00g004643	0.2681	0	0.051053	0.1752	0.144277	0.044062	0.218495	0.158695	0.578276	1.62076	1.05868	2.32378	0.259542	0.352112	0.283302	1.11797	0.387262	0.493374	0.108284	0.41417	0.207964	2.05311	1.15495	2.26454	PREDICTED: putative Myb family transcription factor At1g14600 [Capsicum annuum]
Capana00g004862	11.7413	16.2309	14.5656	48.4904	78.8046	69.7579	2.70879	3.3901	4.01186	19.1583	18.3079	18.5433	41.7247	45.0516	41.7502	82.0384	64.2193	54.0423	8.06592	5.08204	7.57425	25.3655	28.1762	17.6704	PREDICTED: myb-related protein 330-like [Capsicum annuum]
Capana01g000184	0.052989	0	0	2.83684	24.5337	14.4563	0	0.210366	0	11.0942	10.9246	9.41354	0	0	0	7.38805	4.23631	2.98916	0.055136	0	0	17.3642	20.3178	10.9696	PREDICTED: transcription factor MYB86 [Capsicum annuum]
Capana01g000873	0.511192	1.00372	1.34751	2.18924	2.36962	1.9748	0.35821	1.17516	0.608034	2.32298	2.07844	2.00477	1.1557	1.33755	0.811027	1.1776	2.03617	0.608448	1.14213	0.780842	2.10655	1.9471	2.98132	1.67833	Myb family transcription factor APL [Capsicum annuum]
Capana01g002600	0.471477	0.305352	0.145282	6.83216	20.9769	16.8942	0.983592	1.00211	1.23045	15.1524	14.9597	10.5268	0	0	0	4.36829	3.50522	0	1.58773	1.04921	1.05045	13.9177	24.8912	12.6039	Transcription factor MYB86 [Capsicum annuum]
Capana01g002912	0.720783	0.378236	0.7792	0.142309	0	0.284522	40.6035	38.9669	24.8809	2.84293	2.54542	2.05838	0	0	0	1.03374	1.6101	0	43.3174	29.9748	36.9757	4.45628	5.59592	3.83464	PREDICTED: myb-related protein Myb4-like isoform X1 [Capsicum annuum]
Capana01g004167	0.198057	0.852001	0.103826	6.65853	7.22881	6.0957	0.268604	0.293323	0.225333	2.54896	2.51664	3.07318	0	0	0	3.70796	5.89532	3.97586	0.895613	0.070704	0.523786	3.18823	4.543	1.48771	PREDICTED: myb-related protein 308-like [Capsicum annuum]
Capana01g004481	10.6062	12.201	10.8272	26.4924	17.4971	22.792	28.3065	31.1175	23.7114	39.9342	36.6772	33.6454	18.8823	20.1236	19.2056	23.4955	23.4306	17.6707	28.5602	31.4367	33.9298	38.3506	39.1372	51.6366	putative transcription factor MYB3-like [Capsicum annuum]
Capana02g000179	11.7316	13.2453	12.6682	27.9226	25.7884	23.4515	12.3625	13.134	15.8756	33.0058	31.1585	35.6694	27.6408	28.081	27.4685	19.2424	23.1887	20.6051	13.6287	16.5425	16.1894	25.4876	26.3572	32.1764	myb family transcription factor family protein [Capsicum annuum]
Capana02g000906	8.06997	5.92516	9.59922	2.78051	1.25695	1.83081	20.0627	17.7465	30.6329	11.4513	10.0877	8.45467	1.04202	1.03365	0.737411	2.93247	2.94985	0.509873	18.1006	7.88702	7.52637	3.20842	2.77266	3.46205	PREDICTED: myb-related protein 306-like [Capsicum annuum]
Capana02g002930	5.40484	0.195929	0.502742	4.37075	4.82326	5.38196	0.413805	0.333378	0.663087	4.63672	4.19263	4.46332	1.23731	0.705541	1.79933	3.93074	5.33141	3.43348	2.73717	0.056289	0.55771	2.11388	1.93582	3.63375	PREDICTED: transcription factor RAX3-like [Capsicum annuum]
Capana02g003351	8.22497	4.01754	4.34176	5.29365	6.09722	5.01649	12.9133	16.1705	18.9785	12.709	11.3969	11.7367	0.435306	0.341959	0.639672	8.8576	8.95363	1.9342	32.9375	27.3455	25.9988	13.3503	16.4346	15.3204	PREDICTED: myb-related protein Hv1-like [Capsicum annuum]
Capana02g003369	13.9153	10.2782	7.93528	3.12613	3.33614	4.74321	13.8717	13.9253	15.9108	6.45313	3.94145	6.14688	4.63745	5.15623	5.88861	3.55794	5.82652	2.26127	12.3829	7.78309	9.48602	1.93548	2.22314	1.57379	PREDICTED: myb-related protein 306-like [Capsicum annuum]
Capana03g000662	21.8341	18.1675	11.0307	10.6227	10.9328	9.41714	13.4895	15.1394	17.7495	7.90632	7.23907	9.48061	10.9111	10.9713	9.28868	12.3891	16.3729	10.7167	19.4641	21.2973	17.6286	14.7882	14.6397	13.7206	PREDICTED: transcription factor DIVARICATA [Capsicum annuum]
Capana03g000696	1.47198	0.616583	2.56594	0.511382	5.57069	2.51838	3.78718	3.36509	3.07416	3.37223	4.28212	2.16695	21.2206	18.0258	19.7096	10.6818	10.5877	23.7897	1.13509	4.14575	2.2121	0.445646	1.74738	0.766119	PREDICTED: myb-related protein 340-like [Capsicum annuum]
Capana03g000766	6.07077	15.2439	17.2085	0.799141	0.890922	1.90208	18.8863	21.7716	16.5249	5.88994	4.91899	4.35468	7.90008	7.54272	9.19143	3.118	4.51237	2.07161	28.1012	21.4768	38.7542	8.65447	9.95093	4.98031	PREDICTED: myb-related protein 306 [Capsicum annuum]
Capana03g001041	387.879	721.681	703.881	292.367	382.451	414.852	229.698	209.825	207.244	219.569	219.424	224.897	333.37	312.716	330.315	392.023	388.188	497.174	141.001	180.737	168.933	148.225	123.699	153.634	Transcription factor MYB1R1 [Capsicum annuum]
Capana03g001055	0	0	0	0.383467	0.402806	0.120602	0.664273	0.569045	0.425895	1.10026	1.23803	0.999193	0	0	0	0.392423	0.453298	0.246807	0.272758	0.710247	0.099111	1.43024	1.36229	1.37015	PREDICTED: transcription factor MYB35 [Capsicum annuum]
Capana03g001205	11.8232	12.5647	10.9714	25.7558	40.8549	35.6637	8.35607	8.55445	9.64567	28.559	28.2163	31.5345	2.65203	3.02673	2.99317	31.7575	27.5363	13.7072	6.3865	5.27802	5.10488	35.3421	37.3529	29.2821	PREDICTED: transcription repressor MYB6-like [Capsicum annuum]
Capana03g001537	0	0	0	2.15693	14.5284	6.68939	0.296023	0.165288	0.221862	5.42171	6.68135	4.15116	0	0	0	1.85445	0.940688	1.10328	0.317649	0	0.155397	10.2685	12.396	6.09702	PREDICTED: transcriptional activator Myb-like isoform X2 [Capsicum annuum]
Capana03g002589	12.3015	7.82564	6.04078	8.72103	3.80039	5.06081	46.5561	48.602	40.5349	19.3426	19.8466	16.1545	6.80975	5.13837	5.65125	10.347	12.9712	6.32414	49.0943	43.6852	52.6183	39.2749	42.9125	28.3664	PREDICTED: transcription factor DIVARICATA-like isoform X1 [Capsicum annuum]
Capana03g002680	0.368123	0.223595	1.66597	0.546965	0.0903	0.19591	0.401457	0.066455	0	0.121185	0.430959	0.248138	19.1177	19.0919	20.4293	4.84253	2.41749	7.72997	0.051158	0.678594	1.09097	0.049373	0	0	PREDICTED: myb-related protein Myb4-like [Capsicum annuum]
Capana03g003172	16.3616	19.3212	19.8495	23.6449	14.9964	17.7114	31.3057	32.459	31.7998	25.6994	25.2468	27.0214	13.353	14.3264	14.5514	26.7497	29.0178	18.4082	69.376	32.2719	52.9145	42.6924	50.6224	28.3708	PREDICTED: myb family transcription factor APL isoform X5 [Capsicum annuum]
Capana03g003724	0.076399	0.214913	0.438749	0.038972	0.041822	0.152352	0.457103	0.291925	0.196545	0.058059	0.048377	0.065736	6.56972	6.66776	6.58661	2.00393	0.412732	2.76996	0.232881	0.937782	0.732407	0.019515	0.060323	0.052745	myb family transcription factor family protein [Capsicum annuum]
Capana03g003830	4.06696	4.48532	20.6177	11.117	5.07976	5.41994	2.49617	2.66437	1.22868	5.31575	6.30546	4.01411	145.179	136.52	132.797	37.0465	26.2191	58.2573	0.599394	1.32352	0.523413	0.847594	1.29319	1.1654	Transcription repressor MYB4 [Capsicum annuum]
Capana03g004350	1.74678	1.73122	2.72343	11.7279	9.4312	11.4572	12.468	11.489	11.1672	13.701	19.1712	12.8599	1.64176	1.42151	1.74169	10.8366	10.4697	6.72307	11.5442	14.2062	9.11522	23.2005	13.627	21.2994	PREDICTED: myb family transcription factor APL-like [Capsicum annuum]
Capana03g004431	0.069678	0	0.144173	1.48709	4.57931	4.7422	1.77449	1.72237	2.58439	1.92726	9.45747	0	0.105576	0	0.548317	1.07268	0.460497	1.17289	0.339482	2.11882	0.619338	0	0	11.6173	PREDICTED: myb-related protein 305-like isoform X1 [Capsicum annuum]
Capana04g000509	0.241223	1.02263	2.84103	17.7599	4.78572	6.43845	2.32513	1.55846	1.54008	60.7586	55.0226	39.2166	0.715332	0.504443	1.34252	4.47598	13.2051	6.99645	0.437099	1.12745	1.23642	11.9747	8.6204	7.73646	PREDICTED: transcription factor MYB44-like [Capsicum annuum]
Capana04g000607	24.4925	60.9755	105.275	50.5911	28.4031	33.6894	29.8601	34.1862	31.6189	60.6004	52.1584	44.7345	94.7377	94.8658	97.2598	40.512	46.9768	50.1127	61.7921	57.4445	58.7682	44.0705	51.6311	42.1035	PREDICTED: transcription factor MYB44-like [Capsicum annuum]
Capana04g000748	0.500766	0.307081	0.814355	0.080927	0.275095	0.137378	0	0	0	0.99728	0.391476	0.664044	9.19636	10.1518	10.2914	2.34398	3.08964	3.78772	0	0.244118	0.164859	0.178108	0.179444	0.081965	PREDICTED: transcription factor RAX3-like [Capsicum annuum]
Capana05g000644	3.11011	1.99523	3.41536	3.84738	1.84721	2.24542	11.7549	14.3403	15.8408	5.29436	5.27442	3.86686	2.79309	3.05189	2.58228	2.35911	2.62579	3.95093	5.31214	6.49108	5.56147	1.1439	1.05099	1.63624	PREDICTED: transcription factor DIVARICATA-like [Capsicum annuum]
Capana05g000757	0	0	0	0.33052	0.093531	0	0	0	0	1.06783	0.824259	1.13114	1.19746	0.990907	1.18655	2.83614	1.56809	1.63036	0.729702	0.258578	0.558571	0.742974	0.775931	1.34341	PREDICTED: putative Myb family transcription factor At1g14600 isoform X1 [Capsicum annuum]
Capana05g002019	21.7898	33.2809	25.9839	54.0692	50.8768	53.0964	28.4966	24.0994	23.3029	22.8801	25.885	24.1406	13.7589	14.9877	12.3868	61.4588	72.8536	54.0705	38.4741	30.5374	37.4772	21.8279	16.4824	20.9607	PREDICTED: transcription factor DIVARICATA-like [Capsicum annuum]
Capana05g002141	1.99407	1.40452	2.01079	2.16682	2.93477	3.1148	5.47636	5.23057	3.42995	3.31643	3.72598	3.54175	5.30608	4.87509	4.8213	2.86114	2.4574	3.1841	2.04379	2.08354	1.91041	2.50543	2.33742	2.03886	PREDICTED: myb-related protein Pp2-like [Capsicum annuum]
Capana05g002225	0	0	0.263245	0	0	0.169764	0.870161	0.436162	0.382531	0.943419	0.95202	0.544987	24.8111	23.3019	25.8133	2.62292	1.67501	8.66074	1.99267	1.39993	1.02218	1.21177	1.91113	1.16836	PREDICTED: transcription factor MYB108 [Capsicum annuum]
Capana05g002430	0	0.134748	0.179867	0.292618	0.317534	0	0	0.053078	0.119046	0.043063	0	0	0.863155	1.54679	1.5169	2.21384	2.41737	6.33179	0	0.132713	0.17794	0.193904	0	0.065026	PREDICTED: myb-related protein Myb4-like [Capsicum annuum]
Capana06g000131	2.01238	2.33845	4.64626	5.77993	7.53408	3.62694	0.449046	0	0.593966	3.23065	2.4461	4.05726	0.115843	0.211777	0.157295	14.4443	11.3754	6.86412	0.708161	0.408979	0.396947	12.5715	9.86699	11.1628	PREDICTED: myb-related protein Myb4-like [Capsicum annuum]
Capana06g000403	17.0281	30.3859	26.6821	22.8719	28.4988	22.6489	2.76565	2.22296	1.46077	9.07793	9.03748	9.90919	27.8279	26.3569	27.7287	22.0908	21.967	21.0035	4.33626	3.91338	5.95839	9.52472	9.74544	12.5396	PREDICTED: transcription factor PCL1-like [Capsicum annuum]
Capana06g000460	5.68368	26.1714	24.8136	16.9625	42.5788	31.593	14.8838	21.9496	19.8283	10.8903	16.0257	15.4237	34.1908	33.3362	35.8904	72.9194	85.0776	126.484	16.6982	15.1977	19.1294	14.4156	6.20068	15.0405	PREDICTED: transcription factor MYB59-like isoform X2 [Capsicum annuum]
Capana06g000521	0.106229	0	0.027931	0	0	0.237613	0.222261	0.113867	0	0.439978	0.254281	0.212769	1.23429	0.64971	0.55519	2.29698	1.14116	2.49868	0.399019	0.103261	0.545765	0.532441	0.605591	0.269249	PREDICTED: transcription factor RAX2-like isoform X1 [Capsicum annuum]
Capana06g000933	0.985081	0.220787	0.185681	8.20334	23.9423	17.8648	0.559526	0.04646	0.804193	7.35557	7.7462	6.10113	0.426203	0.378826	0	7.49393	7.27783	0.393654	0	0.165793	0.516422	10.2921	15.9011	5.83413	PREDICTED: myb-related protein 315-like isoform X1 [Capsicum annuum]
Capana06g000979	76.0777	109.822	86.9048	55.3491	39.8632	36.1529	144.758	143.55	110.628	66.8746	60.2681	56.1463	51.2285	51.9712	49.4591	63.5269	57.1292	56.6951	147.994	131.806	159.3	92.4609	84.0561	74.2465	PREDICTED: transcription factor MYB1R1-like [Capsicum annuum]
Capana06g001024	5.03957	5.62929	6.01905	1.41331	2.312	2.39637	12.3409	14.9684	13.8164	6.99167	5.81011	7.59086	25.1436	25.1453	23.8426	4.82983	4.0395	3.1146	12.8326	11.6918	14.278	4.08792	4.49995	5.20549	PREDICTED: myb-related protein 306-like [Capsicum annuum]
Capana06g001477	1.33678	0.912652	1.04234	13.0479	12.3084	12.7418	1.04447	2.05138	3.10278	10.0314	10.0443	10.9492	5.94209	5.45736	5.32571	15.217	17.9055	12.8124	7.83851	3.25091	3.71768	18.7272	18.6339	14.7335	PREDICTED: myb family transcription factor APL-like isoform X2 [Capsicum annuum]
Capana06g002698	4.0325	10.3281	9.55618	7.72601	14.0328	9.2334	0.079787	0.065724	0.128535	0.655403	0.359108	0.303258	14.8737	13.7633	13.8874	10.1286	9.00825	9.46303	0.3704	0.516374	0.354422	1.60357	1.70445	0.921299	PREDICTED: transcription factor PCL1 [Capsicum annuum]
Capana06g002787	0.438245	0.301248	0.614836	3.59141	0	0.418655	3.70708	3.84686	4.04163	3.68825	6.55741	4.94046	0.511627	0.22412	0.232333	1.22033	1.07416	1.44543	3.67051	4.98011	7.17272	9.37332	5.44641	8.66174	PREDICTED: transcription factor MYB48-like [Capsicum annuum]
Capana06g002789	9.8324	16.5844	20.3342	7.3902	11.7727	5.28498	40.5779	63.3636	64.4348	39.9115	51.403	60.9596	18.6882	22.1963	21.3305	29.1231	22.8485	48.5381	64.4429	57.5092	97.0542	95.7273	82.1026	118.947	PREDICTED: transcription factor MYB48-like [Capsicum annuum]
Capana07g001483	0.68125	0	0.222403	0.572163	0.161774	0.395179	1.21999	0.833244	1.94881	2.63024	2.73821	2.2356	0	0	0	0	0.105319	0	2.05272	0.15901	0.274646	0.181538	0.298281	0.32054	PREDICTED: MYB-like transcription factor ETC3 [Capsicum annuum]
Capana07g001604	0.259562	1.98968	3.69922	3.06465	1.16224	1.05229	2.82408	1.6761	1.95483	1.65401	2.24708	0.658127	12.1189	12.8829	15.4237	8.55733	8.513	15.9909	1.4131	9.1811	3.22209	0	1.92233	1.90781	PREDICTED: myb-related protein Myb4-like [Capsicum annuum]
Capana08g000416	2.72986	2.16689	1.82395	5.29663	5.08939	5.49436	3.22705	3.54928	3.50091	5.50326	4.70401	5.33305	2.24173	1.35224	1.7674	5.96977	7.27995	4.86345	3.8048	4.61703	5.19842	4.53031	5.5974	7.38188	putative transcription factor MYB39-like [Capsicum annuum]
Capana08g000819	1.96515	1.56271	1.7741	11.1637	11.1156	11.0826	1.83996	2.06266	2.76659	13.3218	10.3922	13.2961	1.83438	1.75579	2.36466	6.966	6.07652	3.03864	4.47329	2.89869	2.15723	9.74311	11.1853	11.0124	PREDICTED: myb-related protein 3R-1-like [Capsicum annuum]
Capana08g000825	19.3819	25.0726	27.1158	18.223	20.9578	22.36	36.5533	31.2359	25.5403	22.8749	22.4653	19.7764	40.5452	38.7253	39.6959	20.9148	21.7658	23.6309	32.9857	32.6305	31.6964	19.4753	20.9367	22.8319	PREDICTED: target of Myb protein 1 [Capsicum annuum]
Capana08g000900	0.528333	0.252641	0.098917	1.06045	0.353598	0.926072	0.933332	0.55111	0.748733	2.10752	1.24675	3.05511	0	0	0	3.24142	2.81214	0.857087	2.63314	0.252169	0.708821	2.50088	3.88733	2.31523	PREDICTED: transcription factor MYB51 [Capsicum annuum]
Capana08g001690	0.524247	0.793421	0.776057	48.0543	35.2885	55.3327	0.545738	0.555369	1.22511	35.4899	35.1385	32.7466	0.378749	0.423895	0.042498	21.1797	29.0636	9.84214	0.225094	0.33119	0.103221	19.4938	20.2071	23.395	PREDICTED: myb-related protein 330 [Capsicum annuum]
Capana08g002707	0.042042	0.073422	0.027343	0.054941	0.124113	0	0	0.329796	0.037745	0.087587	0	0	0.785005	0.677901	0.518366	1.48323	1.50454	0.955242	1.63111	1.82348	1.92663	1.27166	1.15203	2.32042	putative Myb family transcription factor-like isoform X1 [Capsicum annuum]
Capana08g002728	26.9226	63.9411	59.9857	23.356	46.8278	35.9941	33.5453	34.6739	31.8343	40.6946	36.1688	33.0598	53.6232	58.1432	53.8184	54.1275	44.9184	22.6066	29.2286	24.2161	31.4474	34.6395	53.0516	26.3124	PREDICTED: myb-related protein 308-like [Capsicum annuum]
Capana09g000204	0	0.059345	0.453067	0	0	0	0	0	0	0	0	0	5.9046	5.9616	6.14738	1.12933	1.10705	4.54858	0	0	0	0	0	0	PREDICTED: transcription factor MYB36-like [Capsicum annuum]
Capana09g001568	13.9419	14.2119	13.8927	37.7893	25.5972	27.1353	39.0418	45.3477	44.7033	41.2144	39.2196	37.7254	9.51731	10.2988	8.64148	20.4658	19.6725	15.14	43.0778	26.6372	31.0753	23.7676	25.2415	28.2169	PREDICTED: transcription factor DIVARICATA-like [Capsicum annuum]
Capana09g001852	0.433729	0.290802	0.470466	17.4108	20.3084	14.7072	1.97439	2.55451	3.38426	21.3523	19.2313	16.7652	0	0	0	14.2125	18.3652	6.84676	2.93281	2.41975	1.83654	26.0289	29.1326	31.641	putative myb-like protein X-like [Capsicum annuum]
Capana09g002236	3.7325	3.32772	1.08759	1.18625	2.24757	1.68763	0.192654	0.604743	0.341562	1.4367	1.64995	1.63916	28.7105	33.8586	33.9456	20.0307	11.965	19.6954	0.567899	1.13864	1.09093	1.67256	2.44857	1.40729	PREDICTED: transcription factor RAX2 [Capsicum annuum]
Capana10g000602	0	0.37939	0.10424	3.07837	4.7211	3.74921	0	0	0	0.991053	1.34638	1.83768	0	0	0	0.497337	0.899886	1.17814	0	0.282785	0	1.74165	2.7152	1.28914	PREDICTED: myb-related protein 330-like [Capsicum annuum]
Capana10g001433	0.125409	0	0.070041	0.101458	0.087494	0	32.9761	25.0602	12.5312	37.9712	31.069	25.2465	0	0	0	0.472033	0.433814	0	26.5656	27.2472	27.9253	99.6478	119.698	78.204	transcription factor MYB113-like [Capsicum annuum]
Capana10g002146	5.82423	5.85351	5.08407	6.74505	6.65766	5.62413	3.84835	4.72617	4.24837	6.0213	5.50211	5.07562	21.3783	19.8844	20.8719	12.4984	11.6967	16.162	5.54955	5.61158	4.8683	3.88514	4.13171	3.3028	PREDICTED: transcription factor PCL1-like [Capsicum annuum]
Capana10g002453	37.3613	44.9629	36.6396	23.5655	21.0514	17.837	26.7507	29.8521	25.3972	21.0931	23.492	18.9738	32.1329	33.8555	31.9837	23.6953	23.2445	17.6613	33.2099	30.2106	26.3916	23.5229	19.7196	21.8759	PREDICTED: transcription factor PCL1-like [Capsicum annuum]
Capana11g000012	0.478206	0.343471	0.465172	3.30885	4.1609	4.01654	0.561056	0.840759	0.787599	3.27863	3.56909	3.9806	0.588371	0.288111	0.344212	1.49929	1.55619	0.988655	0.753083	0.536416	0.421116	2.2218	2.28474	2.48217	PREDICTED: myb-related protein 3R-1-like [Capsicum annuum]
Capana11g000757	20.1356	28.8143	38.5312	18.9975	21.4844	17.4446	345.544	371.23	303.135	64.7574	68.7154	60.6879	53.1024	55.2236	52.8011	49.8044	74.1167	74.2945	324.524	340.365	416.444	101.038	129.766	96.9651	PREDICTED: transcription factor MYB48 [Capsicum annuum]
Capana11g000784	0.497065	0.228879	0.14293	3.4658	6.80421	5.2278	0.487362	0.799843	0.253537	4.90968	6.03851	3.81058	0	0	0	1.8637	0.983034	0.103219	1.15731	0.32721	0.317668	5.72077	8.82967	4.94984	PREDICTED: transcription factor MYB46 [Capsicum annuum]
Capana11g001824	0.383217	0.474453	0	0.18185	1.07816	0.309823	1.21271	0.988573	0.729363	1.23931	1.46545	1.5356	1.87097	1.57613	1.18647	0.916848	0.255421	0.408366	0.651161	1.18363	2.6635	0.956379	1.18346	1.09264	putative myb-related protein Zm38-like [Capsicum annuum]
Capana11g002314	2.43365	2.79219	4.57137	1.40736	0.884765	2.2062	3.94895	3.4332	2.01281	1.61962	0.831006	0.767379	1.65032	1.90524	1.78335	5.36661	3.12533	6.26544	1.41438	1.31072	1.48013	1.08858	3.06933	0.905994	PREDICTED: transcription factor MYB24 [Capsicum annuum]
Capana12g002172	4.02411	9.8238	8.83854	6.92366	21.3387	14.6503	6.13349	6.97259	5.59637	6.46886	7.05585	4.86196	18.0345	17.7755	16.0446	17.8458	19.4377	27.4231	5.90937	5.18749	7.15639	5.20147	7.22985	3.15191	PREDICTED: transcription factor DIVARICATA-like isoform X1 [Capsicum annuum]
Capsicum_annuum_newGene_12448	2.04237	2.3215	1.9263	1.87958	2.1612	2.04518	3.04775	2.63449	3.10635	3.73185	3.57381	2.77657	3.19848	2.70234	2.41662	4.7033	4.45212	4.27773	3.7573	4.30911	4.50726	4.2394	3.97799	4.7817	PREDICTED: transcription factor DIVARICATA-like [Capsicum annuum]
Capsicum_annuum_newGene_16708	0.3247	0.57867	0.682889	2.05844	1.05198	2.55098	1.18417	0.316972	0.384287	2.09415	1.80033	1.54671	1.21935	0.463411	1.27269	2.48963	2.29445	1.82352	1.27355	0.167699	0.342698	3.86735	5.21812	4.53264	PREDICTED: MYB-like transcription factor ETC3 [Capsicum annuum]
Capsicum_annuum_newGene_17655	64.9894	107.734	104.665	6.02418	4.05074	5.69075	21.4372	21.1863	21.7313	6.23122	7.45016	6.31201	85.6824	90.6806	82.0454	13.7041	16.1021	28.4289	27.4971	26.0285	18.9308	8.0111	8.04561	7.22137	PREDICTED: transcription factor MYB1R1 [Capsicum annuum]
Capsicum_annuum_newGene_19178	21.7416	15.3008	13.9661	17.3013	26.8795	24.0489	32.6672	31.0575	27.4638	25.0438	22.2195	22.0416	12.7823	13.3326	13.8427	9.01107	10.4603	8.20676	12.8541	14.83	11.9182	10.8068	10.1087	10.0935	putative myb-related protein-like [Capsicum annuum]
Capsicum_annuum_newGene_20095	12.0025	10.907	8.29617	5.81122	5.97628	5.15489	11.0762	12.9347	10.5007	6.64161	6.40541	6.33512	8.83711	9.18843	7.99996	8.59703	10.7429	8.79737	20.7317	18.2348	19.4708	6.37726	8.2381	9.09106	L10-interacting MYB domain-containing protein isoform X2 [Solanum lycopersicum]
Capsicum_annuum_newGene_21629	0.222296	0.345814	0.418151	0	0	0	0.068099	0	0	0	0	0	0.370117	0	0.181204	0	0	0	0	0	0	0	0.067629	0.089787	PREDICTED: transcription factor MYB82-like [Capsicum annuum]
Capsicum_annuum_newGene_24342	0.730561	0.346174	0.315224	0.255538	0.261942	0.358474	0.845876	0.570553	0.705302	0.396462	0.507695	0.235422	0.510851	0.49952	0.646746	0.379187	0.357063	0.390095	0.593613	1.02124	1.09286	0.210765	0.069713	0.322679	putative myb-like protein J-like [Capsicum annuum]
Capsicum_annuum_newGene_24654	0.074231	0	0	0.462147	0.103949	0.698215	0.656308	0.328503	1.53974	0	0.052931	0.665163	0	0	0.075938	1.05842	1.3595	0.577228	0.683816	0	0.471694	0.146252	0.451284	0.313794	putative transcription factor MYB39-like [Capsicum annuum]
Capsicum_annuum_newGene_26042	0.698342	0.239989	0.09234	5.68486	4.48177	3.8888	0.071126	0.305895	0.425181	4.88587	5.29249	4.17686	0.024782	0.098388	0.010322	3.33642	4.33721	3.39704	0.615464	0.450733	0.111616	5.81983	8.6421	6.264	PREDICTED: transcription factor MYB82-like [Capsicum annuum]
Capsicum_annuum_newGene_3309	0	0	0	0	0	0	1.88803	2.91995	2.32977	0.831131	0.559236	0.815184	0	0	0	0	0	0.13418	2.39055	2.65853	2.26547	2.47013	2.24555	1.47022	PREDICTED: myb-related protein 308-like [Capsicum annuum]
AP2/ERF transcription factors
#ID	CL114-1	CL114-2	CL114-3	CS114-1	CS114-2	CS114-3	ML114-1	ML114-2	ML114-3	MS114-1	MS114-2	MS114-3	CL115-1	CL115-2	CL115-3	CS115-1	CS115-2	CS115-3	ML115-1	ML115-2	ML115-3	MS115-1	MS115-2	MS115-3	NR_annotation
Capana00g001366	0	0	0	0.277474	1.57902	0.204707	0	0	0	0.260687	0	0.075449	0.86943	0.594951	0.340119	0.572675	0.823833	0.57101	0	0.228818	0.056059	1.76833	1.70507	1.43686	PREDICTED: ethylene-responsive transcription factor SHINE 2-like [Capsicum annuum]
Capana00g002230	0.03944	0	0.659526	3.58172	3.25455	2.16786	0.226897	0	0	1.84061	1.47699	0.688886	0	0.219004	0	0.709662	0.568657	0.41091	0	0.070609	0	0.281463	0.858484	0.573641	Ethylene-responsive transcription factor 15 [Capsicum annuum]
Capana00g002529	0.330603	0.202941	1.36928	3.32639	2.77959	4.00314	1.63219	1.43222	1.60445	4.1419	4.23326	3.74441	0.245996	0.194649	0.109781	1.83477	2.09614	0.643559	0.763392	0.343639	0.564322	2.17753	0.919587	3.46783	PREDICTED: ethylene-responsive transcription factor 1B-like [Capsicum annuum]
Capana00g003399	32.7533	53.806	78.0011	6.885	4.54969	7.52352	7.40959	5.62381	9.46402	4.76524	4.95087	4.07871	35.886	30.2099	36.2502	3.71747	13.1913	14.872	6.88425	5.69894	7.00876	2.9813	1.45666	1.88315	Ethylene-responsive transcription factor RAP2-13 [Capsicum baccatum]
Capana00g003434	2.95863	0.72078	0.906237	3.13601	1.89703	2.37765	1.8681	2.14877	2.78402	2.77674	2.20636	3.05384	0.133869	0	0.160881	5.52383	5.84386	2.56606	5.15584	2.98249	1.255	1.1073	3.36507	1.79611	PREDICTED: ethylene-responsive transcription factor CRF1-like [Capsicum annuum]
Capana00g004561	3.57695	3.18764	2.15775	3.44398	1.58354	2.00186	0.624821	0.509202	1.40167	1.98069	1.99132	1.50247	41.4993	45.0124	46.1589	5.81028	5.90985	14.5175	0.284699	0.65023	0.563215	1.21467	1.32302	1.28637	PREDICTED: ethylene-responsive transcription factor ERF054 [Capsicum annuum]
Capana01g000331	0	0.39178	0.292255	0.168351	0	0.074472	0.287584	0.124357	0	4.77138	2.09048	2.11124	1.88571	0.98144	1.58621	0.535433	0.170537	0.505616	0.227939	0.235221	0.733074	0.172238	0	0.369811	PREDICTED: ethylene-responsive transcription factor ERF027-like [Capsicum annuum]
Capana01g000533	4.51325	1.37961	1.40402	59.5663	19.606	20.4106	1.90487	4.23851	2.34034	21.9234	26.9419	22.1823	25.5628	23.9884	29.6669	42.6053	37.7584	35.8089	7.99265	19.1701	13.5488	27.8224	34.9447	25.6636	putative ethylene-responsive transcription factor-like [Capsicum annuum]
Capana01g000589	0.226738	0	0.0809	1.41911	1.49106	0.863926	0.179411	0.331082	0.348223	2.58005	1.69076	1.38472	0.392014	0.558451	0.317797	1.55992	0.856191	1.35005	1.39373	0.872117	0.748157	3.36278	2.88574	3.21843	PREDICTED: ethylene-responsive transcription factor ERF039-like [Capsicum annuum]
Capana01g000591	0.241408	0	0	1.21861	1.31203	0.187813	0.063306	0.379842	0.261979	1.76722	1.17513	1.25034	0	0	0	2.08031	1.1632	0.185923	3.05018	1.46997	0.739343	6.39993	13.9255	4.6847	PREDICTED: ethylene-responsive transcription factor ERF039 [Capsicum annuum]
Capana01g000661	2.28616	2.38164	6.19985	2.13766	1.01158	0.743834	7.52049	6.25293	6.73681	10.9415	8.88173	8.3659	24.2934	21.6017	24.2499	3.82662	3.0533	5.87851	12.2262	14.6445	18.3528	8.50413	8.91339	4.20959	PREDICTED: ethylene-responsive transcription factor 1A-like [Capsicum annuum]
Capana01g000662	9.91317	10.4475	14.4953	9.95733	4.38023	3.38079	31.9341	21.1977	15.4049	14.3829	16.7294	9.4912	28.7065	27.4418	28.9094	9.03101	12.4079	12.2166	16.7272	17.6004	25.9114	12.2757	17.4096	12.4097	Ethylene-responsive transcription factor 5 [Capsicum annuum]
Capana01g000677	1.30566	4.85787	8.44458	0	0.269288	0.067214	0.262505	0.409733	0.229995	0.061233	0.057534	0.233244	71.6044	71.419	79.7323	2.65709	0.80692	6.87682	0.174173	0.083987	0.096693	0	0	0.056257	PREDICTED: ethylene-responsive transcription factor 2-like [Capsicum annuum]
Capana01g002361	11.0693	10.9664	12.0153	60.3806	51.3536	57.2682	57.9848	60.9813	43.0164	53.4611	53.3114	53.932	4.36878	4.22917	6.58054	58.2624	65.9276	39.3771	65.9087	68.0708	101.581	75.7581	90.9472	55.216	PREDICTED: ethylene-responsive transcription factor RAP2-3 [Capsicum annuum]
Capana01g003464	3.97907	8.19045	3.61393	8.90382	5.46074	7.519	32.4807	47.5628	40.6615	24.2626	19.7986	21.71	0.143297	0.400111	0.808946	4.24608	6.93813	1.42621	57.7182	43.704	57.3565	36.8196	51.8276	34.4799	PREDICTED: ethylene-responsive transcription factor ERF034-like [Capsicum annuum]
Capana01g003507	1.54768	2.1015	1.60598	0.66729	0.19144	0.069247	0	0.11719	0.075311	0.757181	1.4104	0.495663	0.339477	0.585722	0.166981	0.480288	0.425901	0.146141	0	0.140523	0.094431	1.02359	0.620963	0.531962	PREDICTED: ethylene-responsive transcription factor 13-like [Capsicum annuum]
Capana01g004474	9.72208	23.5859	27.0267	3.65997	0.777912	2.03882	1.28996	1.64227	1.81104	6.18578	4.02221	2.52558	7.10144	9.05458	7.84195	2.14477	4.91656	6.35537	1.47555	0.952262	2.11371	1.12233	0.746576	0.929375	PREDICTED: ethylene-responsive transcription factor ERF061 [Capsicum annuum]
Capana02g000496	0.798608	1.14827	5.24153	3.7713	2.82377	5.3464	10.809	8.64306	3.94203	2.95025	1.96318	1.87073	31.5252	24.7837	32.3652	55.102	58.7211	72.7509	6.51634	13.2863	9.70625	7.13747	3.63731	1.97775	PREDICTED: ethylene-responsive transcription factor ERF113-like [Capsicum annuum]
Capana02g001850	0	0	0	0	0	0	0	0.060436	0	0.154144	0.03657	0.1136	11.9543	9.76699	11.426	1.32438	0.657882	2.65925	0	0	0	0.084045	0	0	PREDICTED: ethylene-responsive transcription factor ERF091-like [Capsicum annuum]
Capana02g001898	2.54423	4.65658	5.7889	7.03629	9.03604	5.64874	7.50497	5.04218	5.36526	12.4679	11.9529	8.75911	11.8489	12.2947	15.4364	9.87731	10.061	13.7795	6.43645	8.72654	11.3246	9.97991	9.08076	5.70593	Ethylene-responsive transcription factor 9 [Capsicum annuum]
Capana02g001907	0.210651	1.63986	1.40062	3.07876	0.987597	2.23144	2.5245	3.28609	1.82609	5.96045	2.22575	3.05126	16.9142	15.5626	16.9765	8.09197	5.17649	9.7125	3.13295	4.41035	2.89953	4.51076	6.71988	4.01548	PREDICTED: ethylene-responsive transcription factor 12-like [Capsicum annuum]
Capana02g002706	38.9718	64.4924	65.587	85.0507	124.604	112.599	73.0174	86.8025	47.5922	42.5321	43.0756	44.5142	63.149	64.7248	57.9919	131.869	136.698	120.117	67.7984	62.9673	84.2891	30.2142	35.6181	40.519	Ethylene-responsive transcription factor RAP2-12 [Capsicum annuum]
Capana02g002936	6.00714	0.851132	0.698047	15.5174	9.72848	12.8241	0.281806	0.361212	0.727865	14.3924	13.7629	14.7259	0.188217	0.073501	0	14.2724	13.5368	7.10008	3.70373	0.935232	0.429444	13.9853	12.5877	12.4848	PREDICTED: AP2-like ethylene-responsive transcription factor ANT isoform X2 [Capsicum annuum]
Capana02g003062	17.2807	23.0315	27.3727	15.5204	17.9698	19.3379	71.2477	82.7285	60.2906	37.1205	32.3108	29.6872	31.3369	31.5011	29.0636	23.0444	21.9566	24.6476	80.4056	77.6965	89.6828	34.3789	42.0757	39.0423	PREDICTED: AP2-like ethylene-responsive transcription factor TOE3 isoform X1 [Capsicum annuum]
Capana02g003097	0.445514	3.17501	5.72628	0	0	0.081419	0.315926	0	0.078112	1.69968	0.207758	0.3316	3.39655	3.41459	3.61769	0.183618	0.08681	0.318624	0	0	0.828982	0	0	0.050896	PREDICTED: ethylene-responsive transcription factor ERF109-like [Capsicum annuum]
Capana03g000268	6.31181	4.94613	6.3848	25.2549	27.2715	27.4689	8.39772	6.88178	7.31458	12.7945	15.0564	10.155	3.25795	2.89957	3.9434	46.0734	28.834	29.6146	10.6991	6.54695	4.66947	9.96282	12.5499	8.31127	PREDICTED: ethylene-responsive transcription factor TINY [Capsicum annuum]
Capana03g000438	11.6879	3.77068	1.83686	13.2361	3.33083	9.16086	28.7055	31.9913	40.8116	29.7429	27.0597	29.8293	0.064825	0.024766	0	10.997	12.368	1.96622	54.9882	37.0425	26.4023	30.7067	35.0131	32.8811	PREDICTED: ethylene-responsive transcription factor WIN1 [Capsicum annuum]
Capana03g000500	0	0	0.10854	1.0634	3.55806	3.73379	4.74678	3.25799	3.47038	2.45338	1.51924	2.13923	0.502982	0.50988	0.739342	2.20628	3.09357	3.15583	5.6841	5.3613	5.5816	5.58026	7.83871	3.24269	Ethylene-responsive transcription factor [Capsicum chinense]
Capana03g000560	0.54789	0.320872	0.059614	0.697181	0.486288	0.828199	6.61913	7.27242	6.66169	6.58548	7.60986	7.32427	0	0	0	1.68073	1.59352	0.563856	19.88	9.75241	16.0667	8.66862	11.0077	8.21077	AP2-like ethylene-responsive transcription factor [Capsicum annuum]
Capana03g000629	0.159574	0.107696	0.168246	0.0661	1.36583	0.292388	0.53812	0.942828	0.624047	0.70573	0.880897	0.452461	48.8807	48.9928	45.7741	7.93229	20.8335	24.496	1.4924	1.21591	2.49583	1.44119	0.721491	1.44229	PREDICTED: ethylene-responsive transcription factor ERF113 [Capsicum annuum]
Capana03g002059	1.58886	1.72934	1.35511	4.72837	3.56121	3.50962	5.47231	3.43308	2.57108	6.02412	5.54889	5.43043	3.35946	3.93995	3.14183	2.84472	3.73977	4.73646	1.43018	2.72904	2.92791	2.88925	2.96156	3.23527	PREDICTED: ethylene-responsive transcription factor CRF4 [Capsicum annuum]
Capana03g002062	12.5248	11.5034	12.7338	30.5958	27.8353	27.7084	23.9545	28.1271	26.1589	38.7638	28.0486	36.8213	11.7162	11.7712	11.1298	23.0502	35.0513	21.8709	29.9351	25.982	26.1063	38.6583	47.6081	31.3951	putative ethylene-responsive transcription factor CRF4-like [Capsicum annuum]
Capana03g003660	4.52185	6.46598	14.4729	89.9582	26.7543	31.5488	1.54963	1.56002	3.77626	2.61095	2.40412	1.69313	16.6975	18.5104	21.5668	9.16671	14.9999	6.09292	2.62129	1.83481	1.7436	1.28897	1.86644	1.2272	ethylene-responsive transcription factor ERF071-like [Capsicum annuum]
Capana03g004524	2.54444	6.64672	17.4827	1.45499	1.50516	0.362883	44.1937	35.1214	23.1927	4.25398	4.56935	4.36176	21.7269	20.3815	22.4026	13.154	3.60028	6.15797	12.8355	37.7205	38.8863	0.800312	0.604423	0.244529	PREDICTED: ethylene-responsive transcription factor 1B-like [Capsicum annuum]
Capana04g000577	42.4659	97.6917	106.064	2.47291	22.0214	6.03653	185.691	146.922	109.077	6.0497	7.05961	5.23956	207.453	214.044	228.071	45.9316	44.5376	63.652	159.334	203.238	211.139	11.684	11.5258	7.09593	PREDICTED: ethylene-responsive transcription factor ERF010-like [Capsicum annuum]
Capana04g000712	1.63501	1.29339	1.42653	19.9206	17.0342	20.9182	6.3255	7.52886	7.912	52.754	49.3083	48.2667	0.600412	0.8157	0.937218	36.3318	35.0112	20.2475	10.3449	7.09376	6.63281	62.7595	82.3941	66.5912	PREDICTED: AP2-like ethylene-responsive transcription factor ANT [Capsicum annuum]
Capana04g001017	2.08449	1.84928	1.2125	10.8149	24.5236	24.7553	0.506011	1.98893	1.14144	12.8428	11.212	9.74065	0.806621	0.469291	0.773848	14.8541	7.9823	10.3043	2.04709	1.94688	1.38759	17.1111	15.8738	11.5432	putative ethylene-responsive transcription factor 4-like [Capsicum annuum]
Capana04g001107	77.7381	104.631	140.593	106.708	104.385	80.2587	156.006	147.33	131.963	161.601	173.152	140.013	209.912	214.272	214.67	108.187	122.579	150.358	73.0843	81.7497	78.9856	74.5444	67.6847	76.3189	PREDICTED: ethylene-responsive transcription factor RAP2-13-like [Capsicum annuum]
Capana04g001261	0	1.04654	1.97332	0.433839	0.741574	0.170817	4.00528	3.21247	1.09975	0.277698	0.382851	0.289692	51.3959	52.4286	53.7969	4.30062	9.65305	19.6038	1.6424	4.13586	2.86742	0.325325	0.590785	1.14227	PREDICTED: ethylene-responsive transcription factor ABR1-like isoform X1 [Capsicum annuum]
Capana04g002109	0.10998	0.398539	2.78078	4.6555	1.44118	2.74351	0.96848	0.045327	0.605529	14.9152	13.9102	6.02116	1.8392	1.64767	1.06432	2.15033	8.12176	13.1795	0.237436	0	0.32855	1.313	1.3409	2.09485	PREDICTED: ethylene-responsive transcription factor ERF014 [Capsicum annuum]
Capana04g002188	3.72343	3.58466	4.02075	1.67106	1.52329	2.27914	6.56159	8.8685	7.75298	4.06563	4.37069	3.44586	5.76363	6.70164	7.00364	6.40655	6.35858	5.47248	18.1792	14.5494	16.9553	4.39193	6.95439	6.89374	PREDICTED: AP2-like ethylene-responsive transcription factor TOE3 [Capsicum annuum]
Capana04g002655	5.21775	6.6665	8.28904	9.67317	10.1233	10.3921	3.12131	5.20198	4.69092	6.94806	4.57842	6.89837	7.94121	8.8558	9.19101	12.2652	14.8017	9.9703	3.39494	4.05802	6.57647	10.7497	9.52491	10.1065	putative ethylene-responsive transcription factor 4-like [Capsicum annuum]
Capana04g002842	0	0	0	0	0	0	0	0	0	0	0	0	4.91361	3.56978	4.94476	0	0.249017	0	0	0	0.103349	0	0	0	Ethylene-responsive transcription factor 14 [Capsicum annuum]
Capana05g000206	1.08805	0.881759	1.10466	5.43148	5.28235	3.29149	0	0.320855	0.195523	0.07513	0.440223	0.636185	1.69431	1.95216	1.95224	9.64866	14.6301	20.6106	0.165693	0.319755	0.449794	0.218268	1.0314	0.725814	PREDICTED: ethylene-responsive transcription factor 1B-like [Capsicum annuum]
Capana05g001616	0.781688	0.577995	0	1.39705	0.661204	1.72323	11.1201	11.8497	13.1695	6.11638	4.61546	5.51752	0.149501	0	0	1.14543	1.17516	0.221447	16.9011	9.55054	9.52619	14.4812	14.4696	13.4913	PREDICTED: ethylene-responsive transcription factor ERF038-like isoform X1 [Capsicum annuum]
Capana05g001700	0	0.0816	0	0.779786	6.89484	2.46668	0	0	0	2.27226	2.13264	6.54626	0.122289	0	0	0.717018	5.39127	0.98771	0	0.179709	0	1.54627	0.632706	0.824938	Ethylene-responsive transcription factor 1B [Capsicum annuum]
Capana05g001701	3.60057	4.16109	2.81941	13.7925	5.87934	7.25122	1.51551	1.57414	1.26114	3.91341	3.12235	3.06864	96.8754	92.4533	93.0468	21.3297	22.1726	41.4462	4.32246	2.28695	1.53788	3.80477	5.30759	4.06541	PREDICTED: ethylene-responsive transcription factor 1B-like [Capsicum annuum]
Capana05g001948	7.70925	12.683	12.5409	2.09638	1.19566	0.98838	5.14312	6.63411	4.44892	5.17357	5.41659	7.25226	13.253	16.1111	15.477	4.72168	4.5778	4.27652	2.25577	2.98673	3.21984	3.7817	4.01538	3.29485	PREDICTED: ethylene-responsive transcription factor 1-like [Capsicum annuum]
Capana05g001949	40.4071	65.8498	98.4783	58.29	35.2929	23.6367	281.981	227.712	166.127	229.132	233.151	155.67	163.361	159.878	166.211	51.2727	90.7466	78.7223	49.19	68.3151	68.9379	62.2644	57.9342	52.645	Ethylene-responsive transcription factor 5 [Capsicum annuum]
Capana05g001951	139.101	229.673	200.532	36.6757	31.0389	32.3011	91.8693	104.348	82.3814	50.5698	62.996	48.5569	206.517	200.793	193.029	123.022	106.723	53.6984	43.8199	66.5214	75.1865	26.1613	22.2562	25.253	Ethylene-responsive transcription factor 5 [Capsicum annuum]
Capana06g000481	0.422515	1.27589	4.1022	0.277782	2.28217	0.92819	29.3313	34.1234	33.0943	65.9126	60.8871	73.5615	2.76531	1.98389	1.66607	3.03673	1.8921	3.64504	25.473	15.0127	20.3628	60.1102	58.5388	56.567	PREDICTED: ethylene-responsive transcription factor RAP2-7-like isoform X1 [Capsicum annuum]
Capana06g001063	0.726622	0.353465	0.511182	5.24867	7.89177	8.00006	0.385784	0.417124	0.759982	2.18679	2.02907	2.62387	0.299954	0.421112	0.751754	3.34751	4.91696	2.0982	0.620234	0.346001	0.499925	2.51416	2.59323	1.79725	putative ethylene-responsive transcription factor-like [Capsicum annuum]
Capana06g001065	0.783092	0.491937	1.12352	0.16093	0.217735	0.9791	1.71349	4.18611	2.18183	0	0.112843	0	12.3683	15.1272	13.5559	0.191165	0.213379	0.878082	0.683255	2.32597	2.21899	0	0	0.069605	PREDICTED: ethylene-responsive transcription factor ERF114-like isoform X2 [Capsicum annuum]
Capana06g001094	0.658999	2.56843	10.3542	0.241799	0.202937	0.252966	0.694651	0.968625	1.12027	0.350691	0.343943	0.442741	21.3271	23.1537	22.1786	5.62094	4.7116	9.31436	0.770464	0.746562	0.383099	1.21784	0.711407	0.788412	PREDICTED: AP2-like ethylene-responsive transcription factor At1g16060 [Capsicum annuum]
Capana06g001096	0.543577	0.160879	0	11.2443	4.36538	5.42847	0.300406	0.311837	0.49253	2.88461	2.8867	2.49146	0.060074	0.085997	0.041307	2.75288	3.7413	0.399921	0.999704	0.452078	0.186736	2.26453	2.7266	3.52303	putative AP2-like ethylene-responsive transcription factor-like [Capsicum annuum]
Capana06g001119	0.473491	0.141275	0	3.30667	3.62676	2.82715	0.97282	1.48084	0.928157	3.45963	4.42471	4.7767	1.57056	1.33678	1.36673	1.99257	2.51647	0.611229	1.57282	1.0642	1.39994	4.39362	6.75173	3.53108	PREDICTED: ethylene-responsive transcription factor ERF003-like [Capsicum annuum]
Capana06g001336	5.90195	2.09216	3.92227	12.2661	4.53507	7.20475	14.2219	14.9403	17.1105	3.89807	4.94643	4.75638	3.6853	3.90588	4.12192	8.36374	9.45339	4.65922	11.4305	8.57179	11.8128	5.81823	10.0779	5.11498	putative ethylene-responsive transcription factor TINY-like [Capsicum annuum]
Capana06g001444	0.132786	0.338653	0.697201	9.26319	12.6147	10.7493	1.35426	1.64447	1.43475	48.0645	39.9576	43.6111	1.31674	1.58651	1.87318	3.20176	4.30636	3.85533	0.956563	0.341189	0.46046	8.37887	11.0612	12.2635	PREDICTED: ethylene-responsive transcription factor ERF003-like [Capsicum annuum]
Capana07g001714	42.8434	81.4122	121.207	59.2653	22.6782	22.7339	35.0972	22.1662	28.6875	134.635	119.31	76.1795	78.4582	74.7689	83.1618	45.598	67.2056	74.1369	12.2019	16.3036	17.0567	55.5363	54.3579	38.3899	PREDICTED: ethylene-responsive transcription factor 4-like [Capsicum annuum]
Capana08g001182	0.469669	0.273393	0.534986	0.850202	0.39212	1.08953	3.47173	2.70918	3.51104	3.18289	3.13318	5.06751	0.132857	0.137307	0	0.777701	0.781452	0.522187	4.91359	2.90901	3.17439	6.40266	5.24157	3.8727	Ethylene-responsive transcription factor WRI1 [Capsicum annuum]
Capana08g001183	0	0.315948	0.866253	0.391966	0.413968	0	2.76064	1.77781	2.13591	2.68032	1.3422	2.30529	0	0	0	0.304146	0	0.102339	1.62638	1.44141	1.23364	3.16614	1.67954	2.72326	Ethylene-responsive transcription factor WRI1 [Capsicum annuum]
Capana08g002389	0.126008	0.624976	3.1868	2.26403	1.24583	0.436544	8.80892	3.85689	4.59033	11.8624	10.4143	3.47518	0.750006	0.820323	0.460582	0.751293	0.314323	1.86237	0.06677	0	0.177881	0.713905	1.36757	0.567782	PREDICTED: ethylene-responsive transcription factor ERF109 [Capsicum annuum]
Capana09g000023	0.033072	0.182642	0.089948	1.7849	3.05757	1.2705	1.96134	1.98435	1.73812	8.42096	9.12959	9.19002	0	0	0	10.0518	6.88692	1.37049	5.72764	2.53663	1.31513	8.07318	11.6796	9.34388	PREDICTED: ethylene-responsive transcription factor WIN1-like [Capsicum annuum]
Capana09g000250	1.00699	0.398559	1.21352	9.8595	3.51216	5.23767	7.63927	5.78319	9.02027	21.2732	19.6192	19.6929	0.146984	0.331747	0.540207	6.31247	5.49495	5.22013	9.63012	6.65564	5.48546	7.34701	7.65219	10.1632	PREDICTED: ethylene-responsive transcription factor ERF034-like [Capsicum annuum]
Capana09g000595	2.31232	4.9065	7.90211	14.4441	6.40626	5.17508	11.8383	3.44604	6.16534	29.7202	26.8423	19.004	1.64307	1.49527	2.86183	2.0828	5.84254	6.64944	4.42806	3.16885	4.12156	10.1093	8.71118	7.77205	PREDICTED: ethylene-responsive transcription factor 4-like [Capsicum annuum]
Capana09g000596	4.25944	2.91924	9.56413	14.8189	3.44043	2.70968	5.33294	6.94975	2.62557	32.3978	27.2743	15.8779	9.04903	9.58988	8.06392	8.2925	10.4211	7.0472	6.47804	10.0703	14.4552	11.6138	10.9471	9.67381	PREDICTED: ethylene-responsive transcription factor 4-like [Capsicum annuum]
Capana09g001473	18.5454	11.7331	15.4991	16.4212	15.3606	15.8653	42.6194	41.9777	40.7255	25.6397	22.0122	22.0019	13.2914	13.5835	11.2333	12.0484	16.5405	13.9195	42.1156	37.5806	33.8062	18.1943	21.0916	20.5861	Ethylene-responsive transcription factor-like protein [Capsicum baccatum]
Capana09g001689	3.06565	0.70938	1.2321	7.63988	4.5081	6.51908	3.96089	2.09382	2.90193	5.40213	6.76825	6.013	1.11749	1.0975	0.632243	5.86462	9.2322	2.83236	7.26763	3.69825	5.30686	7.80556	9.77124	7.3647	PREDICTED: ethylene-responsive transcription factor RAP2-2-like isoform X1 [Capsicum annuum]
Capana10g000161	22.5512	29.8758	43.8626	28.8791	16.6678	16.2823	70.7363	54.1055	54.4356	73.0159	73.042	47.469	38.7963	38.023	45.6828	20.3214	28.3814	35.3006	21.6225	21.5403	21.6413	35.2172	43.7453	28.4115	PREDICTED: ethylene-responsive transcription factor 3-like [Capsicum annuum]
Capana11g000645	14.5356	12.3158	17.1684	12.4331	12.7182	14.2792	16.736	18.4956	16.66	37.3173	33.6427	33.9147	10.1936	11.9133	12.0141	29.4015	33.3352	21.9917	17.5648	17.3599	21.029	39.3455	44.9386	41.019	PREDICTED: ethylene-responsive transcription factor RAP2-7-like isoform X1 [Capsicum annuum]
Capana11g002234	36.7247	94.306	126.21	27.7646	17.7947	22.7427	114.366	96.7628	92.5273	100.418	97.5919	80.9615	244.856	252.316	247.757	73.4144	81.1683	68.7077	24.6496	38.8045	39.6423	8.07177	15.1275	7.01222	PREDICTED: AP2/ERF and B3 domain-containing transcription factor RAV1 [Capsicum annuum]
Capana12g001343	0	0	0.105669	0.069963	0	0	6.84978	11.4445	4.96818	0.116265	0.147178	0	1.09001	1.59502	1.23711	0	0.066164	0.42958	6.27591	8.58487	5.73403	0.224392	0.307565	0.215933	Ethylene-responsive transcription factor [Capsicum annuum]
Capana12g001883	0.483185	0.64533	0.188938	0.13151	0.068359	0.228998	1.75153	1.42163	1.67236	2.21156	2.2232	2.04028	0.82651	0.65012	1.50288	0.905739	0.559874	0.977443	2.27101	2.79961	2.10236	2.89038	2.98662	2.65391	Ethylene-responsive transcription factor [Capsicum annuum]
Capana12g002081	11.6487	18.4721	25.9476	34.1448	15.351	10.5051	119.547	83.7631	51.5091	84.1914	97.219	45.0705	51.3268	53.6008	52.1904	18.5176	42.2743	47.0275	11.0926	24.5161	24.3154	36.3584	37.3894	27.3549	ethylene-responsive transcription factor 5-like [Capsicum annuum]
Capana12g002726	0.331469	0.515133	0.03447	5.57967	2.55044	3.87949	0.564735	0.476744	0.34681	5.40438	5.5222	5.11532	0	0	0	6.79072	4.30409	2.19417	1.6029	0.530929	0.57133	6.05452	6.47832	5.37943	PREDICTED: AP2-like ethylene-responsive transcription factor AIL6 [Capsicum annuum]
Capsicum_annuum_newGene_2012	0.952293	0.107306	0.373328	0.312915	0.484951	2.04894	1.00198	0.569158	1.54585	0.210824	3.99278	3.02832	2.39827	2.05979	0.391112	0.820243	0.35114	1.28911	0.675246	4.81089	3.40447	0.429976	0.23237	1.07695	putative ethylene-responsive transcription factor 1B-like [Capsicum annuum]
Capsicum_annuum_newGene_23377	1.42736	1.35661	0.870574	0.833093	1.09406	1.03733	4.41205	4.54766	3.84777	1.90845	2.72741	2.339	2.16251	0.871027	0.97557	1.09009	2.5521	2.47271	6.268	4.80136	5.93998	1.27906	3.93383	3.82539	Ethylene-responsive transcription factor [Capsicum baccatum]
Capsicum_annuum_newGene_4041	0.474096	0.577694	0.274198	0.306697	0.526726	0.70848	0.162862	0.146171	0.239405	0.127934	0.393012	0.506014	0.154976	0.195138	0.338716	0.401926	0.524913	0.475651	0.059766	0.207464	0	0.178944	0.191479	0.275215	Ethylene-responsive transcription factor [Capsicum baccatum]
Capsicum_annuum_newGene_4042	2.70206	2.75686	2.66738	1.0114	1.14777	1.51768	1.38741	1.42485	0.821515	1.66179	1.1872	1.38838	1.22465	1.13486	0.728974	2.28408	2.10059	2.17176	0.996017	0.872293	0.968779	0.949714	1.63976	1.82827	Ethylene-responsive transcription factor [Capsicum baccatum]
Capsicum_annuum_newGene_411	1.09392	0	0.280157	2.21948	2.46094	1.73852	0.406288	0.572091	0.741946	1.45852	1.48141	2.10777	0	0	0	1.84001	2.77452	0.495262	1.05269	0.833367	0.421086	1.38836	2.32186	1.73585	Ethylene-responsive transcription factor 10 [Capsicum annuum]
Capsicum_annuum_newGene_6042	12.8939	8.92431	8.03599	32.8877	25.0479	29.5583	12.7571	13.0034	14.7934	34.6165	31.1984	34.8312	10.7393	8.77926	10.2877	16.0293	16.8496	12.5363	15.3434	18.2801	11.4991	17.9032	15.1443	34.5581	putative ethylene-responsive transcription factor RAP2-12-like [Capsicum annuum]
bHLH transcription factors
#ID	CL114-1	CL114-2	CL114-3	CS114-1	CS114-2	CS114-3	ML114-1	ML114-2	ML114-3	MS114-1	MS114-2	MS114-3	CL115-1	CL115-2	CL115-3	CS115-1	CS115-2	CS115-3	ML115-1	ML115-2	ML115-3	MS115-1	MS115-2	MS115-3	NR_annotation
Capana00g002225	0.920973	1.29015	0.987616	6.06783	8.2913	5.90987	0.613534	0.47757	0.670978	5.73088	5.05407	5.79619	1.58041	0.993495	0.878514	3.25585	6.81199	6.58268	1.33288	0.656477	1.72544	3.24066	3.33407	3.80402	putative transcription factor bHLH61-like [Capsicum annuum]
Capana00g002809	20.5464	23.349	28.2278	28.0483	32.2946	28.9851	29.9292	27.1906	23.7873	52.8675	44.2138	41.4068	71.6535	79.3188	68.6623	49.6408	44.5987	55.0602	31.81	30.8148	32.5623	51.4084	59.7742	44.8956	PREDICTED: transcription factor bHLH144-like [Capsicum annuum]
Capana00g003180	0.19978	0.451771	0.974038	2.21116	0.946177	1.50101	0.169816	0.135304	0.375901	0.676949	0.310873	0.275277	0.07658	0.111689	0.209744	1.2342	0.532018	0.494565	0.13132	0.720453	0.445357	0.662215	1.79191	0.704914	PREDICTED: transcription factor bHLH87-like [Capsicum annuum]
Capana00g003743	3.25385	3.9237	6.58159	6.83815	6.23752	6.04809	3.84372	3.4521	4.09175	3.85879	2.91289	4.46553	4.59943	5.1925	5.06919	6.94083	7.49157	10.7875	4.92088	5.02429	4.08355	3.50304	3.56444	4.06351	PREDICTED: transcription factor bHLH13-like isoform X1 [Capsicum annuum]
Capana01g000418	4.1726	3.74786	8.25422	6.05335	4.0433	4.67575	6.99982	5.97116	5.20901	7.01303	8.48304	6.52589	54.952	59.3004	60.6478	45.9482	26.3358	42.3289	25.6772	27.3045	20.9102	27.3802	28.0864	29.1336	Transcription factor bHLH35 [Capsicum annuum]
Capana01g000441	1.34076	1.70248	4.35343	6.78043	6.15772	4.15584	7.18633	7.00944	10.8455	23.059	21.7734	16.2171	16.921	19.2685	16.9623	12.4708	8.04276	10.9011	13.3767	11.673	10.7375	29.5156	28.5595	21.619	Transcription factor bHLH35 [Capsicum annuum]
Capana01g001076	54.8785	14.5747	1.30537	22.0116	7.80562	9.4268	58.9627	49.4929	61.914	14.19	11.829	15.3384	0.024292	0	0.065982	4.36584	5.44365	1.0418	52.4489	65.4864	34.6014	9.85246	8.23055	16.9018	PREDICTED: transcription factor bHLH71-like [Capsicum annuum]
Capana01g002059	5.36343	9.0755	8.2911	72.6412	60.1434	61.0707	21.1821	21.4334	16.2854	47.706	48.0223	46.688	12.7523	14.7584	10.2084	47.367	52.5664	35.6075	25.7658	21.0795	32.2441	48.6616	59.335	50.0448	PREDICTED: transcription factor bHLH148-like [Capsicum annuum]
Capana01g002561	103.684	206.404	230.998	77.202	87.3362	91.572	96.2966	88.843	78.4314	77.3401	84.7471	68.3008	470.626	461.968	459.866	165.114	115.352	106.025	78.2261	85.6988	99.4871	37.5056	44.9361	32.5523	Transcription factor bHLH81 [Capsicum annuum]
Capana01g004240	9.95186	16.928	17.1976	10.7044	12.17	10.9155	8.201	8.47657	5.05453	11.0339	8.55247	8.73652	24.2742	23.8903	25.7834	21.989	23.9162	21.1851	12.8396	10.2832	10.703	15.9829	15.3704	12.5093	PREDICTED: transcription factor bHLH35-like isoform X1 [Capsicum annuum]
Capana02g000614	7.0958	4.47219	2.35966	76.2741	35.7478	37.3244	3.35525	2.8588	4.9166	14.0944	12.3785	13.2765	1.86095	1.57115	1.317	11.803	21.2592	4.05564	4.31235	4.29849	3.0353	9.11949	8.17186	9.47154	PREDICTED: transcription factor bHLH93-like [Capsicum annuum]
Capana02g001781	10.4501	12.1192	10.737	18.5283	14.7449	15.4225	13.2876	12.0746	12.8697	12.7824	11.445	10.5184	0	0	0	0	0	0.05225	0.628139	0.273642	0.058746	0.3574	0.833979	1.00089	PREDICTED: transcription factor bHLH30-like [Capsicum annuum]
Capana02g002101	6.52039	6.89176	6.09114	11.0263	11.0874	10.0708	19.6	20.3804	19.4942	19.4946	15.9151	15.4479	7.16984	8.09961	7.99472	9.37892	12.0315	9.05063	20.9922	18.3579	22.081	12.0636	16.8695	12.0176	PREDICTED: transcription factor bHLH112 [Capsicum annuum]
Capana02g002736	1.10215	1.27326	1.36554	27.2239	17.3905	20.5082	5.72544	6.06791	5.14616	17.9323	17.9112	18.8018	2.24097	1.86528	2.6967	15.8202	18.7537	14.226	5.30536	4.20026	4.06178	15.2873	13.5422	18.7661	PREDICTED: transcription factor bHLH110-like isoform X2 [Capsicum annuum]
Capana02g002899	0	0	0	2.71305	6.37566	3.01174	0	0	0.055081	2.46953	3.18044	2.50002	0.386952	0.050803	2.06164	1.93073	1.7923	0.899024	2.33599	0.18045	0	2.54755	2.55883	2.09682	PREDICTED: transcription factor bHLH93 isoform X2 [Capsicum annuum]
Capana02g002911	0	0	0.139138	0.864497	0.260247	0.407659	0.30039	0	0.084271	0.827629	0.456342	1.20119	1.55038	1.14591	2.33	1.27045	1.12647	3.32765	2.87487	0	0.399547	4.33612	5.80968	3.5316	PREDICTED: transcription factor bHLH25-like [Capsicum annuum]
Capana03g000219	9.87306	8.49466	6.34371	0.147139	0.064303	0.128614	2.69344	1.74536	3.11388	0.276868	0.212509	0.488317	5.31093	4.43749	3.80761	0.066778	0.106659	0.115049	1.21138	1.75579	1.20652	0.206875	0.044985	0.109467	PREDICTED: transcription factor bHLH87 isoform X1 [Capsicum annuum]
Capana03g001051	0	0	0	0	0	0	0.851092	0	0	0	0	0.570124	1.14238	1.12457	0.434724	0.78483	1.1016	0.893594	0.562674	0	0.557484	0.708935	0.851957	0.191831	Transcription factor bHLH79 [Capsicum chinense]
Capana03g001053	28.2518	25.1222	23.6834	18.2157	8.79513	10.9673	45.5732	43.5073	38.0696	26.8185	21.632	21.3424	22.8648	22.5334	27.2796	28.7994	26.9484	27.649	46.0763	41.4049	34.6951	25.4937	29.0623	27.1976	PREDICTED: transcription factor bHLH79 [Capsicum annuum]
Capana03g001226	15.1393	9.71084	6.14716	9.36448	3.20698	5.89946	10.3089	9.76693	11.8998	14.4858	11.9528	12.548	1.15765	1.08678	0.971834	3.16605	2.84613	1.17749	7.53538	8.26165	5.19484	6.8897	7.13594	8.39232	putative transcription factor bHLH47-like [Capsicum annuum]
Capana03g001619	0	0.715587	0.476538	6.34809	1.80236	4.82511	8.36863	6.46839	9.45171	9.73514	10.706	10.3362	0	0.241738	0	4.88901	5.82768	5.94853	4.78482	3.97523	4.55503	7.62308	8.45892	10.6633	Transcription factor bHLH74 [Capsicum annuum]
Capana03g002443	2.29048	2.94195	1.20204	3.13685	2.28307	4.0919	1.46389	0.512601	1.56146	8.01621	7.11072	7.34561	0.106172	0	0	2.97067	4.549	0.336946	1.82505	1.25158	0.892232	10.2905	10.7716	9.21789	PREDICTED: transcription factor bHLH118-like [Capsicum annuum]
Capana03g002644	2.08268	3.20663	4.32799	13.1588	22.1661	17.6726	11.094	6.72923	9.29849	14.6587	10.9516	8.94292	1.89373	2.38301	1.80309	25.7851	26.6609	18.6937	13.1896	12.2709	12.0465	16.6424	19.7532	16.7493	PREDICTED: transcription factor bHLH51 [Capsicum annuum]
Capana03g004186	17.0571	12.9754	11.6474	61.7626	55.9568	54.194	13.1377	14.471	24.1653	43.9356	43.8918	43.1122	10.006	8.80117	10.4426	27.2117	34.5176	13.8142	16.8213	17.952	12.8987	38.2539	31.4681	40.2729	PREDICTED: transcription factor bHLH78-like isoform X1 [Capsicum annuum]
Capana03g004551	3.02245	4.00174	16.43	9.063	7.98613	7.68471	58.5842	58.6336	61.8321	35.8184	28.6511	33.3936	22.7878	25.0136	28.9628	25.1169	19.3412	25.2835	75.665	61.7026	78.5281	46.8496	53.0024	52.4412	PREDICTED: transcription factor bHLH92-like isoform X3 [Capsicum annuum]
Capana04g000660	3.07897	2.68105	2.24136	2.44447	2.10294	1.44975	3.45639	3.7341	2.71106	2.55278	2.6571	2.60995	1.45543	0.993514	1.8146	2.29924	1.92024	0.423407	3.53091	3.04885	4.33143	2.14407	3.11474	2.62193	PREDICTED: transcription factor bHLH84-like [Capsicum annuum]
Capana04g000713	3.01084	1.99333	1.03663	36.5862	22.1592	26.0849	3.82348	3.34756	4.39386	15.9037	13.7936	12.463	4.5553	3.08432	4.02729	18.4845	22.9009	8.84069	6.37246	4.56062	4.93629	14.0121	16.9937	16.2911	Transcription factor bHLH76 [Capsicum annuum]
Capana04g000815	9.62757	5.16705	2.17362	29.1638	5.07448	8.86237	5.29709	6.01008	7.51251	4.55961	4.40318	4.51366	15.1691	16.0786	15.9813	19.6646	14.8353	10.1188	7.09632	4.19804	6.11532	5.19805	7.93777	3.1425	PREDICTED: transcription factor bHLH93-like [Capsicum annuum]
Capana04g000890	23.7806	25.6404	26.6335	79.3489	80.7356	84.622	55.9436	60.2078	54.8118	84.8099	80.5146	81.5713	16.8409	18.7467	17.0285	78.8828	72.5236	55.8536	59.5691	54.7468	55.6209	73.8835	67.8671	79.005	PREDICTED: transcription factor bHLH143-like [Capsicum annuum]
Capana04g000934	0	0.051081	0	3.02435	3.4305	3.54253	0.06718	0.104584	0.392655	9.18777	7.41489	9.74702	0	0	0	1.21215	1.64558	0.441614	0.61565	0.068412	0.077402	14.226	10.1962	17.7854	PREDICTED: transcription factor bHLH96-like [Capsicum annuum]
Capana05g002212	0.551231	0.549698	0.062159	5.84603	7.09291	4.09992	2.68478	3.67626	2.99777	4.87215	4.51182	5.76222	0	0.089258	0	3.33607	2.54714	0.419789	2.44467	2.82533	2.43629	4.38729	4.7131	5.2079	PREDICTED: transcription factor bHLH147-like [Capsicum annuum]
Capana06g000216	0.50301	0.049101	0.027837	16.2378	28.0754	26.2796	0.700825	0.697389	1.54653	28.1031	24.8118	27.9362	0.103592	0.230521	0	18.7326	19.6562	7.38824	1.90946	0.484509	0.419743	35.2707	36.9432	35.2202	PREDICTED: transcription factor bHLH78-like [Capsicum annuum]
Capana06g000802	0.885657	0.932115	0.763282	3.24782	1.42405	2.41433	0.385021	0.869736	0.643466	1.75902	2.08998	2.88302	0.098671	0	0	4.4292	4.66944	2.11752	0.48774	0.40734	0.456069	3.88563	1.7935	6.50915	PREDICTED: transcription factor bHLH137-like isoform X1 [Capsicum annuum]
Capana06g001269	1.75666	3.66845	2.65564	15.4456	13.9287	12.3966	7.45567	8.22615	6.815	15.1643	15.7476	13.9481	2.22601	2.16768	2.96687	16.0253	12.0206	11.4095	10.8134	8.45142	8.11455	15.4634	17.369	17.8369	PREDICTED: transcription factor bHLH68-like isoform X1 [Capsicum annuum]
Capana06g002458	0.107648	0.286523	0.190911	0.454532	0.294994	0.310958	0.223016	1.25544	1.0571	1.25873	1.9359	1.55796	0.513366	0.821248	0.641519	1.73058	1.93164	1.51332	0.402776	0.615502	0.263482	2.00846	1.43118	1.88624	PREDICTED: transcription factor bHLH36-like [Capsicum annuum]
Capana07g000221	10.5329	11.681	15.8056	13.4753	28.1138	21.5118	14.0199	18.3367	18.4273	25.369	22.404	24.293	59.1605	58.8508	61.8347	54.7943	38.0485	70.9192	18.4424	24.1699	23.137	23.2696	18.464	24.9812	PREDICTED: transcription factor bHLH66-like [Capsicum annuum]
Capana07g000998	0.14623	0.376296	1.44847	0	0	0	0.336312	0.262658	0.634233	0.031046	0	0	1.53371	1.2588	1.70829	0.467699	0.112264	0.613958	0.143969	0.382268	0.526665	0	0	0	PREDICTED: putative transcription factor bHLH041 isoform X1 [Capsicum annuum]
Capana07g002270	1.84964	1.58782	1.3558	3.04946	1.69712	2.04474	4.13908	6.91473	4.80188	2.98705	2.3896	3.89025	1.9641	2.19823	2.05322	2.9026	4.86733	3.0979	10.5369	6.94762	9.51173	3.42628	4.77712	2.48514	PREDICTED: transcription factor bHLH123-like isoform X1 [Capsicum annuum]
Capana08g001059	13.4195	19.9005	28.363	19.6449	27.7114	24.0289	11.3767	9.42356	14.5786	21.6568	18.4235	19.6059	17.2754	16.9921	16.9531	26.9585	29.1872	31.4184	12.8708	12.5752	12.7555	10.1793	8.64595	10.6082	PREDICTED: transcription factor bHLH13 [Capsicum annuum]
Capana08g001640	40.505	37.3186	24.6761	140.997	81.093	99.9582	123.242	111.528	103.337	123.151	115.606	119.283	19.3069	16.9316	18.7263	86.6752	95.0314	43.9224	143.936	139.642	134.231	99.6104	119.325	86.1378	PREDICTED: transcription factor bHLH149 [Capsicum annuum]
Capana08g002143	0.303791	0.267098	0.723719	0.080416	0.252707	0.128817	0.312796	0.292933	0.419947	0.479139	0.037057	0	35.6214	35.4238	33.0397	0.888296	0.260661	3.70103	0.16143	0.751608	0.245947	0.369701	0.321971	0.192812	Transcription factor bHLH18 [Capsicum annuum]
Capana09g000075	0.521229	0.931898	1.50519	3.5063	2.68991	1.72073	1.42915	1.62228	1.56385	3.5682	4.58842	4.64801	2.52533	1.21269	2.57202	4.67795	3.4853	2.32958	2.69092	2.61423	3.33533	3.46885	3.55423	3.43386	PREDICTED: transcription factor bHLH66 [Capsicum annuum]
Capana09g000184	3.92943	3.48875	4.24818	4.3051	5.83284	4.99087	73.0436	61.3786	51.3262	15.0783	13.3443	12.7009	26.0239	25.0823	27.065	24.3305	15.8897	28.2052	39.3394	52.1569	47.263	5.45378	4.41727	6.32233	PREDICTED: putative transcription factor bHLH041 [Capsicum annuum]
Capana09g001076	19.8785	21.1301	17.6084	14.1966	13.1029	14.7099	25.4917	29.9837	20.7663	15.6621	14.682	10.2169	17.9737	17.2747	21.2534	20.5509	23.0084	16.8458	24.5774	24.2546	24.0405	19.2794	21.7103	16.5343	PREDICTED: transcription factor bHLH69-like isoform X3 [Capsicum annuum]
Capana10g002370	37.0349	29.2357	18.8975	65.4352	14.4252	32.9311	38.5839	47.2603	49.4772	43.8182	39.5131	33.5377	15.2397	13.7122	13.8637	44.0863	54.5872	31.3661	62.4756	50.1364	48.7975	33.8081	37.9578	47.6997	PREDICTED: transcription factor bHLH48 isoform X1 [Capsicum annuum]
Capana10g002371	0.886153	0.554543	0.484554	0.614968	0	0.559443	2.10561	2.19115	1.71129	2.92219	1.55984	1.94756	0.642731	0.588594	0	0.851596	0.471596	0.746811	7.32321	2.57848	4.14134	3.92219	5.94284	3.20836	PREDICTED: transcription factor bHLH130 [Capsicum annuum]
Capana11g001290	5.4267	4.3678	5.16267	2.55088	3.7772	3.28549	5.84371	5.44492	5.22325	5.48274	5.27309	4.80522	2.61499	2.07115	2.57732	2.16247	2.83897	2.17355	9.16794	7.07712	7.4	9.28379	9.43384	5.71279	PREDICTED: transcription factor bHLH90-like isoform X1 [Capsicum annuum]
Capana11g002227	5.95642	3.06446	2.11783	12.4795	7.53861	7.0969	8.42805	9.6065	11.4556	14.6065	12.6854	13.3433	0.670468	1.09487	0.422859	8.04612	11.1077	4.67928	9.50426	9.18084	5.99795	12.0897	19.2231	13.3766	PREDICTED: transcription factor bHLH30 [Capsicum annuum]
Capana12g000049	11.1425	10.2429	7.74713	17.8889	11.1804	14.9497	21.0445	23.452	26.5516	21.8044	21.5423	22.3296	8.07449	6.99896	8.4549	21.376	20.7339	15.2514	36.6679	33.5947	36.4978	23.456	25.7875	25.779	PREDICTED: transcription factor bHLH122-like [Capsicum annuum]
Capana12g000298	0	0.062896	0.229378	9.71131	22.4119	13.7941	0.135158	0.175055	0	9.31427	7.37041	7.91601	0.249702	0	0	7.42731	7.13416	0.634258	0.135912	0.12445	0.251779	8.43024	13.9132	6.69432	PREDICTED: transcription factor bHLH62-like [Capsicum annuum]
Capana12g000885	41.4358	44.6621	38.3106	65.6801	82.4877	66.0548	21.144	27.8995	21.4331	65.5052	51.8414	55.8142	44.98	50.4582	51.0224	75.967	71.0616	48.3802	29.4146	29.2825	33.4527	75.3839	77.3649	74.1882	PREDICTED: transcription factor bHLH143-like [Capsicum annuum]
Capana12g002680	5.84163	11.344	19.646	6.80374	9.27282	6.21762	13.0491	12.2125	9.03711	18.3752	17.1498	13.2436	45.9162	45.5153	47.343	14.6998	15.6981	26.3348	7.16917	10.8779	10.5791	7.67134	7.00193	6.74309	putative transcription factor bHLH96-like [Capsicum annuum]
Capana12g002686	0.487876	1.49523	0.604596	9.33671	6.16288	7.42839	0.770492	1.90861	1.49039	2.40294	2.84789	4.50942	0	0	0.099521	6.16883	3.5399	3.46392	1.05331	0.561138	1.00897	1.88037	2.59737	1.64361	PREDICTED: transcription factor bHLH96-like [Capsicum annuum]
Capsicum_annuum_newGene_16075	0.218738	0.102724	0	5.894	0.771892	2.68164	8.33638	9.23848	9.5222	9.4684	11.6712	12.2673	0.135589	0.214878	0.077035	2.6439	2.1935	0.644415	10.8643	8.10137	9.11748	5.76573	6.09105	8.02496	PREDICTED: transcription factor bHLH111 [Capsicum annuum]
Capsicum_annuum_newGene_21487	3.97947	5.11884	8.89365	9.85632	16.9244	12.5498	21.6869	21.4475	17.5525	34.5514	23.0565	27.3556	46.8955	46.1417	41.0871	29.1011	24.6674	32.1554	23.5897	30.393	24.9	31.0911	25.5389	26.0724	PREDICTED: transcription factor bHLH113-like [Capsicum annuum]
WRKY transcription factors
#ID	CL114-1	CL114-2	CL114-3	CS114-1	CS114-2	CS114-3	ML114-1	ML114-2	ML114-3	MS114-1	MS114-2	MS114-3	CL115-1	CL115-2	CL115-3	CS115-1	CS115-2	CS115-3	ML115-1	ML115-2	ML115-3	MS115-1	MS115-2	MS115-3	NR_annotation
Capana00g000056	1.67663	0	0.727999	0.284782	0	0.85387	0.342075	0.144874	0.221991	0.52972	0.211212	0	32.3217	30.8476	31.6975	5.43903	3.39886	10.5984	0.424084	1.02384	0.551928	0.521556	0.264105	0.144033	putative WRKY transcription factor 71 [Capsicum baccatum]
Capana00g000429	2.35869	2.27999	3.45553	0.687227	3.87471	1.7372	2.8669	0.132258	2.74912	1.88707	0.989482	0.768759	24.3457	22.7018	21.3525	3.75761	4.52116	6.02267	1.59585	2.97025	4.73571	1.59739	1.20839	0.751794	PREDICTED: probable WRKY transcription factor 75 [Capsicum annuum]
Capana00g001033	2.65253	2.53797	3.41108	0.660745	4.35626	1.78336	2.94318	6.21192	3.13293	1.98263	1.02589	0.783599	25.5524	24.3081	22.9897	4.09508	4.95556	6.19149	1.86639	3.19819	5.05309	1.58666	1.21141	0.783935	PREDICTED: probable WRKY transcription factor 75 [Capsicum annuum]
Capana00g003083	7.97395	11.1606	17.4931	10.0516	8.22749	9.50043	18.0248	14.4468	10.4883	19.0294	17.7188	17.4688	30.8986	30.4682	31.4957	16.7111	15.7372	22.6967	9.3231	9.19663	13.6039	9.3094	11.5761	7.55589	PREDICTED: probable WRKY transcription factor 17 [Capsicum annuum]
Capana00g004057	5.54602	7.17428	8.94029	6.93592	10.3931	9.16239	12.3873	9.64679	7.93645	8.58951	8.71581	8.19142	21.398	22.6999	22.6669	17.2482	11.6262	18.3868	11.3769	10.4157	11.8942	7.75735	8.68324	8.16643	PREDICTED: probable WRKY transcription factor 33 isoform X2 [Capsicum annuum]
Capana00g004112	1.06718	1.7335	5.67343	2.53153	1.31209	1.05584	2.32992	1.14153	0.663946	3.21069	5.29801	3.66479	8.52583	8.66448	5.51084	3.39433	2.9157	9.01245	1.73634	2.76725	4.46772	0.243835	1.15069	1.15824	PREDICTED: probable WRKY transcription factor 51 [Capsicum annuum]
Capana01g000167	4.19624	4.96027	6.56591	0.890469	0	0.531521	2.86323	3.37507	1.74693	0.145833	0.276308	0.101023	64.5364	67.8057	64.8217	3.06707	2.41462	5.54414	0.726965	0.613284	1.16095	0	0.202668	0.12277	PREDICTED: probable WRKY transcription factor 29 [Capsicum annuum]
Capana01g003441	1.20155	0.377787	0.676308	31.2035	25.4471	26.5272	3.1436	3.17387	3.57587	20.9443	17.3413	19.7075	1.04445	0.905572	1.1686	25.0319	22.6884	12.892	4.95767	3.90057	3.49423	17.1337	17.1886	19.2499	PREDICTED: probable WRKY transcription factor 12 [Capsicum annuum]
Capana01g004472	11.6678	25.5974	115.107	7.90031	5.793	7.01095	17.821	7.14163	7.90604	15.6971	17.1535	12.0035	121.585	122.255	123.828	14.3168	11.196	42.7762	1.12713	6.12781	5.96096	2.07948	2.48626	2.65732	probable WRKY transcription factor 53 [Capsicum annuum]
Capana02g000212	0	0.122312	0	1.39083	1.26619	1.63649	0.051589	0.342968	0.387943	1.83588	1.54357	1.84642	1.14805	1.58778	1.75532	2.17496	1.45998	2.22025	0.121818	0.435549	0.592591	1.54154	2.12525	2.28701	PREDICTED: probable WRKY transcription factor 14 [Capsicum annuum]
Capana02g000680	2.49095	4.90585	12.0866	1.99345	3.01177	3.01869	11.9279	11.8717	7.70376	3.30314	3.15176	2.28737	33.9891	37	33.7633	10.0805	8.82056	17.0956	9.81954	13.8105	17.3208	2.86097	4.71175	2.67745	putative WRKY transcription factor 15 [Capsicum annuum]
Capana02g000918	0	0	0	0.022976	0	0.033974	0	0	0.079223	0	0	0.121916	1.48968	1.54178	1.6804	0.625124	0.261435	1.81424	0	0	0.11722	0.06509	0	0.05662	PREDICTED: probable WRKY transcription factor 72 [Capsicum annuum]
Capana02g001642	1.68452	5.68964	11.483	0.766372	1.98034	1.08584	8.00635	6.57993	3.72552	0.711262	0.620088	1.01591	67.6217	66.2165	65.409	17.6059	18.5629	33.3599	5.36506	9.31195	9.14563	2.35749	2.69512	1.82306	probable WRKY transcription factor 65 [Capsicum annuum]
Capana02g002230	6.6629	11.6434	21.5681	0.958343	1.19232	1.42341	12.8649	16.2543	10.4219	3.38612	3.33186	2.64817	133.123	128.805	129.913	21.7122	8.98069	35.6022	9.13136	14.1712	16.4011	3.60556	2.8337	3.23081	PREDICTED: probable WRKY transcription factor 31 isoform X1 [Capsicum annuum]
Capana02g003053	21.8606	14.0276	32.9334	16.986	28.5296	22.6941	58.2994	45.0811	33.3985	46.3492	39.5776	36.6376	184.287	172.82	170.947	69.701	51.7034	81.8501	40.781	45.3848	40.6337	37.9998	40.3271	32.9051	PREDICTED: probable WRKY transcription factor 7 [Capsicum annuum]
Capana02g003339	52.5035	133.215	136.917	32.9818	43.9236	52.1827	17.4518	18.528	21.8119	7.19602	8.44185	9.23335	69.6217	71.1395	70.5391	65.6704	54.9836	24.6404	10.8532	6.95529	7.82592	4.68461	3.72763	4.79098	PREDICTED: probable WRKY transcription factor 3 [Capsicum annuum]
Capana02g003661	0	0.078238	1.20155	0.181444	0.166235	0	0.631961	0.463965	0.68888	0	0	0	21.1876	20.7276	15.0546	2.25969	1.05706	3.28011	0.874945	1.72889	1.68427	0	0	0	PREDICTED: probable WRKY transcription factor 43 [Capsicum annuum]
Capana03g000473	5.18612	5.90175	23.3514	2.51448	0.664508	1.19649	8.40133	6.19456	4.39092	1.77513	1.61769	1.94489	21.6049	22.2484	19.3566	8.25409	4.99193	7.62561	3.23239	8.21659	9.58586	0.426953	0.307423	0.702552	PREDICTED: probable WRKY transcription factor 40 [Capsicum annuum]
Capana03g002072	0.37655	0.132554	1.22097	0.372002	0.144227	0.565875	0.548699	1.1818	0.46946	0.268548	0.181286	0.078345	2.33323	2.84902	2.37313	0.116766	0.145452	0.594476	0.0984	0.468804	0.269893	0.071899	0	0	PREDICTED: probable WRKY transcription factor 30 [Capsicum annuum]
Capana03g002635	5.03926	1.49265	1.27002	12.3921	4.26395	7.19281	1.85372	0.804196	2.15256	28.5967	32.9786	21.3441	49.9427	48.1582	47.6932	29.3722	25.7384	65.5466	2.99094	13.2144	10.9276	3.93927	4.20075	8.55436	probable WRKY transcription factor 70 [Capsicum annuum]
Capana03g003279	2.92471	3.7679	3.50667	9.89617	14.1209	11.9162	3.63129	5.22928	3.97672	9.64896	9.5472	8.68883	15.1812	14.1732	14.7368	18.6716	17.6665	18.491	5.04147	4.83298	6.02704	10.5245	11.013	8.35263	PREDICTED: probable WRKY transcription factor 21 [Capsicum annuum]
Capana03g003925	0	0.043914	0	0.527025	0.236931	0.167933	1.95314	1.6756	1.21101	0.706552	0.676771	0.383655	0.787205	0.963185	1.00431	0.362821	0.079397	0.138679	0.805633	0.941102	0.632467	0.128094	0.17381	0.395302	PREDICTED: probable WRKY transcription factor protein 1 isoform X1 [Capsicum annuum]
Capana04g000568	29.5128	45.0998	61.6819	71.0965	79.4288	80.0524	58.0877	53.4014	43.4186	138.671	124.18	122.501	186.824	181.8	183.578	96.5675	73.2907	86.8678	43.2044	42.3239	46.4997	68.1668	74.2308	67.2444	PREDICTED: probable WRKY transcription factor 7 [Capsicum annuum]
Capana06g001008	0.07966	0	0	0	0	0.025099	0	0	0	0.021067	0	0	5.44565	5.17131	6.33994	0.255813	0.155841	0.549036	0	0	0	0	0	0	PREDICTED: probable WRKY transcription factor 61 [Capsicum annuum]
Capana06g001110	20.43	23.9103	50.9041	21.563	10.782	11.9456	81.3074	68.1553	54.523	125.876	135.738	80.0117	83.3846	86.8049	84.8448	26.8392	31.8869	62.3717	29.3552	40.3088	36.9724	18.9031	17.0713	18.9188	probable WRKY transcription factor 40 [Capsicum annuum]
Capana07g000181	3.62492	5.02079	5.0871	12.5389	11.2354	10.9243	5.58831	5.99909	4.84211	8.21432	6.96216	7.97698	6.75261	6.1963	6.7294	10.6501	9.3059	8.24065	6.75335	7.32777	7.73581	8.35934	8.22814	8.90152	PREDICTED: probable WRKY transcription factor 32 [Capsicum annuum]
Capana07g001387	11.1565	12.468	20.1722	3.41369	1.83344	2.8194	14.4337	14.1333	10.6425	5.60823	4.29094	4.4006	23.6667	21.5965	21.9522	8.7523	8.23944	12.7108	9.39743	12.9464	10.9159	4.8829	3.59395	4.30387	WRKY transcription factor 6 [Capsicum annuum]
Capana07g001809	3.07897	5.51428	6.96994	7.65554	6.99094	4.06247	2.97106	4.33287	3.07287	5.03955	3.50695	4.27849	7.99839	12.9718	12.3522	13.7807	8.43576	11.6263	4.39009	4.45772	5.91392	6.98104	6.44871	5.66272	PREDICTED: probable WRKY transcription factor 65 isoform X2 [Capsicum annuum]
Capana07g001968	4.2154	12.3257	20.7996	1.11265	2.5111	2.00874	8.5658	10.623	5.1649	9.17479	7.03285	6.44561	37.0117	37.4026	34.9177	13.5763	10.7161	19.6391	3.23711	5.15197	5.60573	6.62737	5.365	4.41826	PREDICTED: probable WRKY transcription factor 71 [Capsicum annuum]
Capana07g002350	7.20877	8.47701	9.27612	20.308	29.9386	21.4044	5.88705	7.00292	8.70461	16.3723	14.906	16.5263	6.66703	5.93487	6.37419	24.1049	20.2228	14.425	11.8794	10.7735	12.0237	22.8558	26.5591	18.6325	PREDICTED: probable WRKY transcription factor 20 isoform X1 [Capsicum annuum]
Capana08g000429	8.68424	8.63867	19.7303	2.12877	0.562102	1.98866	9.93683	8.97704	7.32475	4.07839	6.22606	2.80927	42.8183	40.2243	42.2234	18.1537	7.21488	30.3425	8.12208	15.914	16.4225	1.33023	1.76383	2.52895	PREDICTED: probable WRKY transcription factor 50 [Capsicum annuum]
Capana08g000683	0.063251	0	0.182792	0.910126	0.406033	0.790526	0.832191	1.09902	0.173419	0.107839	0	0	19.8944	22.3105	24.2293	9.03777	6.41945	32.8651	2.72838	11.1094	9.93239	0	0.140524	0.392686	PREDICTED: WRKY transcription factor 18-like [Capsicum annuum]
Capana08g001012	2.83745	5.86918	4.51258	7.46361	4.11239	4.146	8.91628	7.01166	5.82715	13.5336	10.6734	8.16992	10.449	12.9574	12.4694	4.07154	5.52646	5.00682	5.38623	5.541	4.49866	3.37461	6.48129	5.48833	putative WRKY transcription factor 27 [Capsicum chinense]
Capana08g001044	20.9821	21.4648	60.1691	19.4692	11.5159	10.0882	80.0929	62.3471	51.8884	53.6697	61.5167	31.8968	134.048	134.627	129.042	46.1857	39.2711	84.7582	34.1377	59.3761	55.6795	16.7857	20.4412	14.3735	PREDICTED: probable WRKY transcription factor 53 [Capsicum annuum]
Capana09g000676	1.75149	1.09621	0.480467	1.51287	0.882134	1.3824	0.486745	1.2295	1.00398	1.29725	0.760609	0.895578	54.0898	52.5575	53.7071	9.30967	5.68585	14.7288	1.14519	1.86908	1.66948	1.78747	1.16238	1.21671	putative WRKY transcription factor 23 [Capsicum annuum]
Capana09g001790	1.80713	0.062793	0.090117	1.08026	2.51837	1.48786	0.779401	0.674689	0.633358	2.09649	2.80468	3.24526	0	0.063872	0	0.312417	0.553979	0.182562	0.517561	0.201201	0.235722	1.62519	0.45543	0.916061	PREDICTED: probable WRKY transcription factor 49 [Capsicum annuum]
Capana10g000754	5.2225	5.97353	6.57329	2.93448	3.269	2.73168	3.01843	2.8613	1.67135	2.9775	3.6629	2.74704	13.4923	15.283	15.4198	4.1672	2.94224	5.28359	2.60136	3.10406	3.74695	2.49638	3.18669	1.33974	PREDICTED: WRKY transcription factor 22-like [Capsicum annuum]
Capana10g001220	2.08685	1.8514	3.2697	3.90771	1.18169	1.60852	0.651751	1.14548	0.766436	1.93993	3.5179	4.17187	9.21557	8.04517	8.72182	4.06275	2.09106	11.2844	1.25366	2.16148	3.77052	0	0	0.325066	PREDICTED: probable WRKY transcription factor 70 [Capsicum annuum]
Capana10g001548	59.3781	52.8961	85.687	120.471	85.0437	60.0063	21.4998	25.7155	20.0434	65.2906	75.3923	52.0173	135.676	121.869	117.729	104.841	76.3479	178.904	25.7181	67.1069	62.7347	12.1778	11.0077	17.9263	PREDICTED: probable WRKY transcription factor 70 [Capsicum annuum]
Capana10g001791	0.308111	0.035782	0	1.21817	1.46411	1.04302	0.115876	0.329662	0.133687	3.43189	2.484	2.57997	0	0.110609	0	1.63349	2.38148	0.624804	0.723796	0.707887	0.185585	6.55958	7.31729	6.49202	PREDICTED: LOW QUALITY PROTEIN: WRKY transcription factor 44-like [Capsicum annuum]
Capana11g001626	40.345	29.4255	17.7701	8.24788	5.86674	5.88707	12.0438	11.9818	14.7899	6.22205	7.23907	8.08367	9.57641	9.09883	7.97886	4.85096	6.96687	3.86521	12.033	17.3196	13.9171	6.84821	8.00284	7.51199	putative WRKY transcription factor 72-like [Capsicum annuum]
Capana11g001882	7.98992	10.1272	14.4243	10.8912	10.3799	10.0854	26.6481	27.0967	21.6621	18.652	16.1001	15.3978	38.9412	36.9824	36.3638	16.8842	13.0835	18.1309	18.2712	26.2683	22.8198	15.9133	12.3864	15.3787	putative WRKY transcription factor 3 [Capsicum annuum]
Capana11g001905	6.20026	6.67051	5.98702	4.87785	7.65195	8.03661	7.28116	6.9603	7.32049	14.4088	11.8949	13.0107	10.2618	12.2295	10.9992	7.02863	8.05323	5.77333	4.56395	5.29735	4.63258	10.6147	8.67496	10.7142	PREDICTED: probable WRKY transcription factor 57 [Capsicum annuum]
Capana12g001134	0	0	0.619463	0	0.054866	0	0	0.295463	0.2946	0	0.17899	0	8.76821	8.60678	8.59041	5.30248	3.7787	8.07502	2.5733	4.19908	5.01511	0.411344	0.565734	0.718697	PREDICTED: probable WRKY transcription factor 40 isoform X1 [Capsicum annuum]
Capana12g001826	0.761832	0.198021	1.4737	0	0.846024	0.217405	2.7865	3.7454	1.31944	0.22945	0.613173	0.426653	26.4725	24.9319	25.6377	11.5648	7.3896	17.6577	3.41948	14.4657	16.1825	0.364583	1.14226	0.642284	PREDICTED: probable WRKY transcription factor 50 isoform X1 [Capsicum annuum]
Capana12g001851	0.356356	1.47181	1.10289	33.4537	25.7833	24.1271	0.73748	0.845582	0.988152	10.8081	10.5999	10.731	0.650122	0.740995	0.643286	8.81173	11.1593	6.1479	0.879934	1.5515	1.01123	7.89709	12.3236	7.06802	PREDICTED: probable WRKY transcription factor 13 [Capsicum annuum]
Capsicum_annuum_newGene_11909	0.170116	0	0.027432	1.42103	0.425442	0.435635	0.175831	0.129887	0.179148	1.88832	1.56015	1.92326	0.530136	0.283382	0.276379	1.4564	1.2423	0.418168	0	0.175665	0	0.633806	0.168592	0.455403	putative WRKY transcription factor 23 [Capsicum annuum]
Capsicum_annuum_newGene_13817	11.0674	17.981	15.8289	6.91467	7.38994	6.92886	4.93897	9.73006	7.53196	4.08102	3.0043	3.22132	16.9169	16.9605	14.6736	8.27848	14.944	15.0535	7.92224	8.77208	8.03937	4.73728	5.70175	5.42383	PREDICTED: probable WRKY transcription factor 69 isoform X1 [Capsicum annuum]
Capsicum_annuum_newGene_18008	1.41324	0.685673	0	0	0	0	0.412845	0.641966	0.081535	0.724745	0.138693	0.218834	26.223	25.1389	28.2741	4.95391	2.14908	4.40276	0	0.984236	0.66028	0.571267	0.476274	0.576346	putative WRKY transcription factor 23 [Capsicum annuum]
Capsicum_annuum_newGene_2050	2.60344	6.22467	3.86278	0	0	0	0.262204	0.569702	0.83908	0	0.129551	0	0.155701	0	0	0	0	0	0	0	0.256002	0	0	0	putative WRKY transcription factor 23-like [Capsicum annuum]
Capsicum_annuum_newGene_2085	2.78701	3.96406	3.82515	1.63226	1.95534	1.35531	2.22019	1.57841	1.36547	0.909607	1.08601	1.4731	3.1681	4.50966	5.50132	3.93409	3.19651	2.76272	1.80176	2.72794	2.01186	1.63984	2.44502	1.61044	PREDICTED: probable WRKY transcription factor 69 isoform X1 [Capsicum annuum]
Capsicum_annuum_newGene_26864	2.32226	3.57665	8.82662	1.32447	0.487417	1.03556	4.91887	2.9627	2.5511	2.33722	1.58123	1.98417	36.634	34.3146	34.9465	1.86676	1.69124	4.21547	0.669723	1.15649	1.08293	0.247982	0.313639	0.432592	putative WRKY transcription factor 53 [Capsicum annuum]
Capsicum_annuum_newGene_26994	20.1579	30.1158	21.2739	11.4465	15.2109	12.3789	11.9065	19.0992	11.0265	7.72772	6.7819	6.60692	28.2008	25.6468	27.4526	22.2007	22.3056	24.1785	13.9862	14.9274	22.4096	10.5884	10.5816	10.1873	putative WRKY transcription factor 69 [Capsicum annuum]
Capsicum_annuum_newGene_3297	0.273796	0.798194	1.46995	0.528548	0.578975	0.506084	1.21309	1.6036	0.681946	0.745128	0.810734	0.413258	1.54599	1.02292	1.33174	1.19731	1.62027	1.55963	1.60775	1.85055	1.81169	1.03513	1.42127	0.844685	PREDICTED: probable WRKY transcription factor 53 [Capsicum annuum]
NAC transcription factors
#ID	CL114-1	CL114-2	CL114-3	CS114-1	CS114-2	CS114-3	ML114-1	ML114-2	ML114-3	MS114-1	MS114-2	MS114-3	CL115-1	CL115-2	CL115-3	CS115-1	CS115-2	CS115-3	ML115-1	ML115-2	ML115-3	MS115-1	MS115-2	MS115-3	NR_annotation
Capana00g001918	31.8715	62.5052	77.0636	24.0889	38.2372	33.2201	36.8538	36.9184	25.4776	36.8638	31.056	26.3525	92.7362	90.411	89.2826	51.376	41.088	54.28	27.8703	39.7975	39.8837	24.2997	21.865	23.9096	NAC domain-containing protein 78 [Capsicum baccatum]
Capana01g000033	0.066677	0.021675	0	5.02975	14.4941	9.45506	0.054147	0.033496	0.018766	6.59862	4.80621	3.8173	0	0	0.070323	4.20058	2.80229	1.31191	0.018469	0	0.022094	7.87002	9.28967	4.86567	PREDICTED: NAC domain-containing protein 43-like [Capsicum annuum]
Capana01g000034	0.061754	0.021132	0	4.47576	15.6509	10.1009	0.08447	0.033496	0.018336	5.85422	6.21009	4.77411	0	0	0.070323	4.60006	3.61498	1.38964	0.013355	0	0.022094	7.94261	9.43886	5.4194	PREDICTED: NAC domain-containing protein 43-like [Capsicum annuum]
Capana01g000515	1.03658	0.857578	0.25294	3.2709	2.524	2.38746	0.404654	0.610458	0.440438	1.80847	2.76394	1.74715	0.161987	0	0	0.605226	1.01386	0.810945	1.10455	1.07863	0.72755	1.9057	3.35514	1.57192	NAC domain protein, isoform 2 [Capsicum annuum]
Capana01g000650	0	0.055197	0.375091	0.079659	0.224215	0.338724	0.662717	1.47923	0.668475	0.350969	0.529942	0.309761	6.29184	6.34814	6.65904	0.816443	0.399986	1.92386	1.83011	6.12854	5.10509	1.13639	1.14724	0.633104	PREDICTED: NAC domain-containing protein 92-like [Capsicum annuum]
Capana01g000651	0.630677	0.534579	0.545932	1.77331	1.64671	1.64371	0.137443	0.214922	0.068448	1.43732	1.01024	1.63862	0.409874	0.738465	0.493183	1.20843	1.27023	1.09181	0.296628	0.318857	0.219868	1.23015	0.762922	1.42246	putative NAC domain-containing protein-like [Capsicum annuum]
Capana01g002000	104.365	199.181	234.232	17.2809	29.4111	21.5648	147.255	136	102.074	55.2328	51.579	46.4251	355.962	359.432	350.488	96.9228	109.729	171.408	86.2286	152.957	131.171	46.2488	52.8191	33.6152	PREDICTED: NAC domain-containing protein 83 [Capsicum annuum]
Capana01g004489	0	0	0	2.34498	8.23047	7.93617	0	0.11375	0	6.73149	9.2897	4.81834	0	0	0	3.54332	1.99143	0.794448	0	0	0	10.8428	17.1749	8.86677	PREDICTED: NAC domain-containing protein 66-like [Capsicum annuum]
Capana02g000057	0.355891	0	0	2.5198	0.599222	1.37117	0.441254	0.714144	1.10488	2.89416	1.89652	2.31171	0.045295	0	0	1.51238	0.931951	0.454868	3.08348	0.550503	0.235485	2.01116	1.83263	0.996517	PREDICTED: NAC domain-containing protein 86-like [Capsicum annuum]
Capana02g000302	34.5336	51.8769	69.4291	3.5084	0	0.062697	21.239	26.8721	31.3632	0.061183	0	0.058294	18.9692	20.7807	22.9266	9.55002	12.6928	23.9736	6.88261	7.2047	9.08719	0.471078	1.35537	1.07775	PREDICTED: putative NAC domain-containing protein 94 isoform X2 [Capsicum annuum]
Capana02g002277	0.169033	0.288132	0.029395	1.0333	0.880881	0.790949	0.276493	0.29225	0.647402	1.41185	0.930935	0.866523	0.035748	0.102944	0.155278	1.52633	1.82848	1.29971	1.549	0.416874	0.334733	1.8642	0.772329	0.873871	PREDICTED: NAC domain-containing protein 86 [Capsicum annuum]
Capana02g002611	0.64575	1.05396	0.258962	2.48078	8.91482	5.67348	1.7469	1.56604	1.28729	5.56705	6.2634	4.86576	0.117235	0.394874	0.074419	2.10202	2.07115	0.927051	2.65996	1.56627	2.79661	11.33	10.6473	4.80838	NAC domain-containing protein 76 [Capsicum annuum]
Capana02g002612	2.04864	0.893924	0.956246	4.4016	8.13344	5.7904	2.66879	1.8472	1.163	5.3802	6.42874	5.75934	0.486257	0	0	1.60191	2.05439	1.1621	1.86262	2.60086	2.41071	9.16707	9.65217	4.88066	NAC domain-containing protein 76 [Capsicum annuum]
Capana02g003352	0.187052	1.00333	2.26831	0.849931	1.52126	0.794899	6.3312	5.95891	3.30001	2.10254	1.01634	1.31568	24.244	26.642	24.7057	5.08614	3.95366	8.61313	13.7328	16.1781	19.2811	2.708	4.00612	2.42036	PREDICTED: NAC domain-containing protein 92 [Capsicum annuum]
Capana02g003557	1.09015	0.933797	1.50623	7.36607	3.9789	3.87934	1.64749	1.16557	0.838585	10.1357	8.00607	8.97742	2.24185	1.34261	2.548	3.6508	4.22315	3.64478	1.21822	1.67047	1.19856	5.50169	5.84097	5.79938	PREDICTED: NAC domain-containing protein 8 isoform X2 [Capsicum annuum]
Capana03g000802	0.108248	0.450365	0.349229	1.60959	1.48169	1.48065	2.64019	2.24646	2.15322	2.05231	2.68921	1.9446	29.8694	30.804	29.5554	3.82933	2.67678	8.94603	1.58325	2.34318	2.83791	1.79933	1.48732	1.95473	PREDICTED: NAC domain-containing protein 100 [Capsicum annuum]
Capana03g001014	0.739528	0.064896	0.15657	3.59313	1.18625	2.29531	2.51527	1.47211	0.92012	3.29307	3.72679	2.8225	0.250644	0.146482	0.519371	2.68796	3.1436	0.978885	1.32346	1.33236	1.59133	4.31495	5.83547	2.82884	PREDICTED: NAC domain-containing protein 78-like [Capsicum annuum]
Capana03g001027	1.37208	1.38238	0.645474	5.33896	2.26525	5.21111	5.12059	5.02163	2.17206	7.5718	4.94828	6.41703	0.200342	0.130402	0.268933	2.17597	1.46445	1.14571	1.9776	1.08087	1.35195	2.87994	2.76239	2.31006	PREDICTED: NAC domain-containing protein 83-like [Capsicum annuum]
Capana03g001525	0.463971	0	0	4.9216	1.40842	2.40421	2.06517	1.12449	1.4484	2.88051	3.42029	3.04781	0	0	0	1.30505	2.13978	0.269563	8.04163	1.15024	1.75768	4.35348	2.29216	1.51151	PREDICTED: NAC domain-containing protein 86 isoform X2 [Capsicum annuum]
Capana03g001657	3.94265	3.49993	1.7111	7.75422	4.39398	5.72535	2.44059	3.48038	3.59122	8.63135	5.80542	8.58883	3.75226	3.54986	3.08359	7.27382	11.489	5.85409	8.57069	4.1918	6.70744	9.2401	12.1728	7.75777	PREDICTED: NAC domain-containing protein 83-like [Capsicum annuum]
Capana03g002541	0.289496	0.164101	0	1.61929	7.30562	3.38398	0.244496	0	0.183751	2.96477	3.99291	2.86058	0	0.095819	0	2.67596	1.1718	0.785687	0.204389	0	0.343409	5.24655	4.52637	3.88728	NAC domain-containing protein 7 [Capsicum annuum]
Capana03g002542	0.644438	0.112502	0.095912	6.1453	17.1573	7.14544	0.386682	0.063239	0.143624	6.89239	9.78356	7.27663	0	0	0	6.78677	2.77142	0.883868	0.573372	0.310935	0.320915	11.2782	14.193	7.91239	NAC domain-containing protein 7 [Capsicum annuum]
Capana03g002664	10.8047	8.9638	8.2118	85.018	73.3939	81.0685	27.381	32.1528	33.4474	87.6782	82.0669	87.0797	3.3717	3.79135	3.5981	54.8526	61.4762	28.7272	56.7261	28.2652	32.251	100.022	123.964	91.6724	PREDICTED: probable inactive receptor kinase At5g58300 [Capsicum annuum]
Capana03g002678	1.04588	1.8476	0.916703	4.23273	7.15872	7.60977	3.48276	3.43984	4.36427	6.36519	7.16643	5.80838	0.141206	0.073133	0.113947	3.52813	1.80935	2.60413	5.07261	1.56387	2.36126	7.14255	5.38342	5.21848	PREDICTED: NAC domain-containing protein 73-like [Capsicum annuum]
Capana03g003315	1.11339	1.23259	0.294982	1.2378	3.00895	1.5866	3.64215	4.84336	5.10871	3.17265	2.896	2.27877	0.096147	0.054149	0.094956	2.34474	1.18297	1.71997	2.22847	1.77093	2.34847	2.4933	5.60822	2.48589	PREDICTED: NAC domain-containing protein 21/22-like [Capsicum annuum]
Capana04g001537	9.44185	35.9353	59.6737	1.99691	2.84842	1.81954	33.3965	25.6004	15.798	4.51328	5.61998	4.25497	92.6567	94.2075	94.3677	9.27488	10.3582	18.1807	17.7696	23.7407	24.892	5.22267	3.23697	3.15745	PREDICTED: NAC domain-containing protein 2-like [Capsicum annuum]
Capana05g000569	8.9938	15.5762	49.0903	3.94219	2.41623	1.62689	40.3092	27.6094	16.1502	9.36021	9.52739	7.97374	30.7126	30.1389	32.4442	7.20541	6.40301	13.5861	12.6935	20.8386	23.1043	2.90158	2.82991	2.27223	NAC domain-containing protein 48 [Capsicum baccatum]
Capana05g001365	0.518121	0.744201	0.577182	3.87674	3.22236	3.51209	2.3071	2.35525	1.56087	5.68564	5.20392	4.33184	0.543534	0.593748	0.402849	2.73733	2.60371	1.62837	3.75436	1.77546	1.83456	3.88853	5.13092	3.4985	NAC domain-containing protein 73 [Capsicum annuum]
Capana06g000136	0.501896	0.537236	1.06903	2.66685	1.2513	1.50252	1.48	1.02992	2.92565	0.56721	0.816404	1.31039	0.182147	0	0	0.834555	1.00661	0.2092	2.95529	1.15438	2.16925	0.484837	3.10302	1.69603	PREDICTED: NAC domain-containing protein 21/22-like [Capsicum annuum]
Capana06g000625	0.557882	0	0.136481	3.94965	1.65033	2.53346	1.04298	1.03538	1.99022	3.66982	3.38563	3.41317	1.14631	0.908055	0.554957	0.825204	1.32228	0.787783	3.36446	0.42824	0.395708	1.89616	1.32587	1.45729	PREDICTED: NAC domain-containing protein 40-like [Capsicum annuum]
Capana06g000752	6.88441	7.06398	20.4645	18.2784	15.0192	15.0012	25.1596	19.1875	15.2912	43.3529	38.4355	26.4682	21.5354	19.6233	17.436	11.9953	15.4719	17.1399	15.525	18.2279	19.4775	9.42387	10.1741	11.6187	PREDICTED: NAC domain-containing protein 91 [Capsicum annuum]
Capana06g001739	23.3591	47.5673	67.0255	9.3215	15.4043	13.0604	105.67	95.7078	76.7643	25.3652	29.0905	26.4474	224.287	218.887	236.194	71.9332	83.7748	142.568	79.9939	113.408	94.5692	17.7467	17.8254	13.2142	PREDICTED: NAC domain-containing protein 2 [Capsicum annuum]
Capana06g002411	1.79805	0.688435	0.433058	3.59037	3.38329	4.47978	2.02729	1.30031	1.96583	4.53291	3.35948	2.71768	0	0	0	0.930786	1.04036	0.4449	2.44857	2.0831	2.13919	1.95176	1.04214	2.32694	NAC domain-containing protein 7 [Capsicum annuum]
Capana06g002441	0.053801	0.202711	0.585422	1.03147	0.807029	0.316459	9.68373	16.8146	15.6182	2.2559	1.23674	0.93041	1.12488	1.17742	2.18209	0.888068	0.958272	1.36055	6.32626	10.0124	15.4013	1.56633	1.94087	1.27214	PREDICTED: NAC domain-containing protein 45-like [Capsicum annuum]
Capana07g001015	0.289075	1.26778	1.55654	0.264971	0.121487	0.50773	0.393598	0.742675	0.695959	1.35354	1.07544	1.25596	14.6928	11.9273	13.2941	10.1857	2.29345	10.3397	1.1594	1.83308	2.56262	1.38079	0.546378	0.876738	putative NAC domain-containing protein 94 [Capsicum annuum]
Capana07g001769	1.27968	0.554147	0.136032	4.52018	13.1872	11.178	1.1387	2.01718	2.25662	8.59386	10.0978	7.54534	0	0	0	4.47216	1.81492	1.5502	3.07391	0.93693	1.34499	14.8057	14.5618	6.40315	NAC domain-containing protein 73 [Capsicum baccatum]
Capana07g002219	0.735283	4.10185	6.23522	0.17067	1.36254	0.382756	3.00456	3.42254	2.00036	0.280197	0.218688	0	88.2933	88.6606	88.3758	2.29616	1.87988	4.33837	3.92606	5.92774	8.7993	0.346156	0.109849	0.182354	PREDICTED: NAC domain-containing protein 72-like [Capsicum annuum]
Capana07g002220	2.70066	17.4314	20.4581	2.05904	10.5112	6.40931	4.73951	6.03753	4.12423	1.4853	2.06575	2.28888	42.2786	45.7243	37.9959	11.219	10.421	9.12368	1.71522	4.06085	6.56609	1.03477	0.821949	1.313	PREDICTED: NAC transcription factor 56-like [Capsicum annuum]
Capana08g001727	25.2352	26.8168	26.9005	5.26343	1.93608	1.63628	17.3223	16.9486	20.82	5.97615	6.22407	4.56819	2.75281	2.57503	2.95141	0.461195	0.50812	0.895661	22.6944	12.7645	11.4206	2.71911	1.12812	3.6517	PREDICTED: NAC transcription factor 25 [Capsicum annuum]
Capana08g001999	3.22272	5.67619	5.15866	8.00778	29.5191	16.9971	12.6503	19.5512	14.1602	4.26223	3.55414	4.7352	20.6211	21.7727	20.3545	29.5151	33.9731	53.2448	16.2371	11.4607	20.4897	6.99638	6.19064	4.16228	PREDICTED: NAC domain-containing protein 104 [Capsicum annuum]
Capana09g000936	11.9364	45.9255	53.5666	2.11816	6.72748	3.29691	20.8562	22.6194	10.4511	2.62337	2.55814	3.24053	266.592	268.438	261.411	28.7953	22.4398	31.2052	14.0748	22.1444	27.4225	5.81801	6.30514	1.85538	PREDICTED: NAC domain-containing protein 72-like [Capsicum annuum]
Capana10g000063	0.291279	0.25016	0.130013	1.24937	2.96437	1.40003	0.129827	0.642062	0.529601	0.21681	0.226694	0.40776	0	0	0.05083	0.870317	0.70537	0	0	0	0	0	0.122682	0	PREDICTED: NAC transcription factor 56 isoform X1 [Capsicum annuum]
Capana10g000683	0.090292	0.09299	0	1.58202	4.11686	2.73031	0	0.227782	0.168233	1.45121	1.42343	1.07039	0.088477	0	0.115422	3.07721	0.865007	0.696991	0	0.046751	0.037532	3.1173	4.25416	1.0968	PREDICTED: NAC domain-containing protein 43-like [Capsicum annuum]
Capana10g001138	5.27459	6.26077	24.6148	5.53351	1.61719	3.06497	5.72821	4.57639	6.52752	5.80169	4.6622	3.11943	12.5772	10.5463	13.2004	2.37431	2.61533	3.28674	2.01346	3.97232	4.67448	1.4934	1.22599	0.815842	PREDICTED: NAC domain-containing protein 67 [Capsicum annuum]
Capana11g000346	0.52622	0.788269	0.534048	2.38684	3.01277	2.71725	0.479795	1.31138	0.55703	2.54891	2.15534	2.10533	0.363736	0.64563	0.601469	3.80121	5.49663	2.30196	1.2164	0.860972	1.36839	2.90837	3.66421	3.27342	PREDICTED: NAC domain-containing protein 40-like [Capsicum annuum]
Capana11g001113	0.076047	0.072883	0.140533	5.54819	4.88152	4.80736	1.47696	1.62437	0.440745	3.15401	2.58095	2.97357	0.964412	1.30112	0.935781	1.82305	2.63391	1.09724	1.91424	1.15775	1.95892	4.68215	7.63108	3.37358	putative NAC transcription factor-like [Capsicum annuum]
Capana11g001813	0.659222	9.84541	13.1978	0.110747	0.303644	0	9.63046	9.83256	2.97787	0.122741	0.150661	0.179719	293.114	316.007	303.881	6.25734	8.03105	14.7668	2.91169	8.56574	13.2597	0.192929	0.463908	0.131815	PREDICTED: NAC transcription factor 29-like [Capsicum annuum]
Capsicum_annuum_newGene_13643	1.20458	0.507054	0.795242	1.89789	2.67463	2.37508	1.12986	1.03629	1.0475	1.95284	1.20477	2.24792	0.03432	0	0	0.357484	0.433995	0.116972	1.15278	1.12806	0.462644	0.845461	0.734384	1.28422	NAC domain-containing protein 7 [Capsicum baccatum]
Capsicum_annuum_newGene_575	0.450629	0.889113	0.631269	2.369	2.29034	2.37333	0.299383	0.108818	0.248037	0.792802	1.46153	1.06769	1.12135	0.990654	0.603249	3.58512	4.95615	2.88152	0.310935	0.339606	0.424314	1.95528	2.78646	1.58943	NAC domain-containing protein 53 [Capsicum annuum]
HD-ZIP transcription factors
#ID	CL114-1	CL114-2	CL114-3	CS114-1	CS114-2	CS114-3	ML114-1	ML114-2	ML114-3	MS114-1	MS114-2	MS114-3	CL115-1	CL115-2	CL115-3	CS115-1	CS115-2	CS115-3	ML115-1	ML115-2	ML115-3	MS115-1	MS115-2	MS115-3	NR_annotation
Capana00g002377	0	0	0	0	0.214992	0.206076	0	0.030993	0.10165	0.470829	0.273338	0.530081	0	0	0	0.140788	0.29499	0.26332	0.077928	0.033656	0.073881	0.60422	0.745414	0.543697	putative homeobox-leucine zipper protein HOX3-like [Capsicum annuum]
Capana01g000046	2.01911	7.8792	16.9858	0.873024	0.405753	0.829035	0.931618	1.14828	0.729691	0.796025	2.05846	0.928943	0.921342	1.31626	1.32388	0.951319	0.702774	1.41108	0.758004	0.567823	0.746745	1.2343	1.51327	0.817848	PREDICTED: homeobox-leucine zipper protein ATHB-7-like [Capsicum annuum]
Capana01g000658	2.97309	5.60894	2.1662	24.7839	22.1121	34.3051	5.9363	5.31855	6.39571	11.7557	11.227	13.9882	0	0	0	19.0431	25.6868	5.73941	5.75391	3.78604	2.97514	17.4923	21.1784	20.8189	PREDICTED: homeobox-leucine zipper protein HAT4-like [Capsicum annuum]
Capana01g001104	4.20449	3.9697	3.12881	1.66812	0.590098	1.42548	6.45882	7.27134	9.3473	1.79019	1.52407	2.15621	0.670655	0.809188	0.602651	4.41024	4.32119	1.67709	11.4647	6.22863	4.35177	1.10417	1.64254	2.09497	PREDICTED: homeobox-leucine zipper protein HDG5 isoform X1 [Capsicum annuum]
Capana01g001442	35.1139	40.5708	36.0091	8.41251	8.62201	10.2736	31.8668	32.132	33.0781	13.8075	14.4858	15.9098	26.8763	29.0689	27.2922	17.4847	10.9951	12.6387	31.5891	32.9586	33.3748	12.4069	8.55374	16.1041	PREDICTED: homeobox-leucine zipper protein ANTHOCYANINLESS 2 [Capsicum annuum]
Capana01g002526	4.25861	9.37468	11.6848	4.37469	5.42732	5.30886	3.14497	3.82928	3.6746	4.725	4.54964	4.6144	13.9922	15.3546	14.6035	21.511	11.5809	22.0578	4.61271	5.4514	4.21206	4.25413	6.99689	4.7702	PREDICTED: homeobox-leucine zipper protein HOX11-like [Capsicum annuum]
Capana01g003482	6.85091	8.78806	8.91883	4.70648	5.20885	3.45249	18.4804	19.8265	18.2304	8.33863	7.62889	7.9846	2.66065	1.88835	1.88738	15.0189	12.9906	10.1379	21.3002	24.5697	18.4578	10.4192	12.5717	10.4406	PREDICTED: homeobox-leucine zipper protein HAT3-like [Capsicum annuum]
Capana02g000632	0.173033	0.070346	0.24271	1.30097	0.549302	1.50409	1.13219	0.7507	0.573441	1.38843	1.02003	1.13051	0.868376	0.614549	1.00725	1.51642	1.25345	1.41871	2.32114	1.91083	3.45895	0.581422	0.772475	1.05192	PREDICTED: homeobox-leucine zipper protein HAT22-like [Capsicum annuum]
Capana02g001374	2.25511	2.12025	1.39932	19.3096	29.6867	24.2881	4.38823	4.70688	4.28903	23.6217	20.9028	24.0142	3.30618	3.29426	3.34	17.9115	18.0104	10.6309	6.1623	8.55786	8.68064	23.6422	24.4563	23.0266	PREDICTED: homeobox-leucine zipper protein ATHB-14 isoform X2 [Capsicum annuum]
Capana02g002164	1.66446	1.1228	1.36818	1.29285	0.270234	2.42426	7.67787	7.33768	6.51473	3.4149	2.91099	4.02977	1.00165	0.761216	0.813335	9.89668	7.28068	2.80199	12.0761	7.82508	6.14444	1.45925	3.6507	4.37558	PREDICTED: LOW QUALITY PROTEIN: homeobox-leucine zipper protein PROTODERMAL FACTOR 2 [Capsicum annuum]
Capana02g002657	0.365266	1.00051	0.86208	1.25688	1.5166	1.70496	1.13503	1.89835	0.763365	1.13935	1.16565	0.577201	6.00609	4.54974	6.15055	11.4845	9.25	5.26506	2.26602	1.43456	2.0822	4.82602	5.16804	2.81699	PREDICTED: homeobox-leucine zipper protein ATHB-40 [Capsicum annuum]
Capana02g002922	20.0017	27.1729	41.4547	44.8238	72.3636	63.7168	86.2411	79.6627	53.8635	73.4447	70.7144	62.2051	89.3501	86.789	89.5163	61.9043	70.5591	53.8365	56.3531	64.0721	60.5886	64.4316	71.5514	60.4104	homeobox-leucine zipper protein HAT22 [Capsicum annuum]
Capana02g003384	3.15064	6.34007	4.67896	30.0219	11.2132	20.2463	5.19648	3.88286	5.45327	13.8699	14.4987	10.2477	0.798113	0.469048	0.784128	22.63	28.8678	11.1052	4.3889	4.82844	6.41016	19.1626	22.39	18.6233	putative homeobox-leucine zipper protein HAT7-like isoform X2 [Capsicum annuum]
Capana02g003484	11.5883	8.68357	9.00212	22.5354	21.5221	23.6749	8.81845	9.16699	13.0153	26.2453	26.1995	26.6416	7.05939	8.68891	6.71293	12.7485	16.9162	9.20494	12.4871	10.3981	10.6194	27.8086	24.1991	23.036	putative homeobox-leucine zipper protein HAT5-like [Capsicum annuum]
Capana02g003485	49.7966	58.2331	46.3673	67.531	24.7802	32.3819	167.277	198.919	155.884	97.3551	91.6938	78.1916	39.9275	36.887	44.738	80.4457	92.734	59.2656	232.7	150.474	232.216	181.131	184.254	130.289	Homeobox-leucine zipper protein HOX5 [Capsicum annuum]
Capana03g000260	7.85316	8.28302	6.64218	60.2428	81.0983	70.645	16.5609	20.6564	20.0283	55.5061	50.9109	52.8989	6.62852	5.87816	6.65693	42.9787	43.9685	35.2947	23.9796	24.1027	22.2796	45.8727	53.0221	55.8849	Homeobox-leucine zipper protein HOX32 [Capsicum annuum]
Capana03g000292	3.53788	2.92922	5.12174	7.81123	9.33567	10.7192	5.29846	4.93703	3.72664	13.8463	15.3122	12.1105	3.45037	3.28366	3.19995	11.8979	9.41133	6.75081	6.61927	10.5173	8.31937	17.4971	17.4087	19.2461	PREDICTED: homeobox-leucine zipper protein GLABRA 2 [Capsicum annuum]
Capana03g001081	25.4123	53.9943	63.2555	49.7165	56.606	44.2707	68.8471	72.4767	52.8818	47.2809	47.2591	39.6295	190.542	188.29	192.938	125.975	126.076	160.506	78.3154	82.0795	101.223	72.5486	77.4562	63.3816	PREDICTED: homeobox-leucine zipper protein HAT5-like [Capsicum annuum]
Capana03g001526	0.555445	0.433567	0.299276	0.391851	0.14766	0.567248	2.85693	3.54718	5.30789	1.31443	1.45158	1.23002	0.327982	0.075055	0.196003	3.48287	2.40538	1.52324	4.81975	2.46491	3.43662	1.33083	2.07413	2.85959	PREDICTED: homeobox-leucine zipper protein HDG11-like [Capsicum annuum]
Capana03g001612	0.441426	0.780108	0.756304	0.251831	0.18135	0.347481	0.91997	0.8155	1.04418	0.222084	0.045659	0.161164	0.462563	0.426163	0.517376	0.13604	1.26402	3.07189	0.525158	0.437856	0.601194	0.188257	0.369887	0.216715	homeobox-leucine zipper family protein [Capsicum annuum]
Capana03g001926	6.60389	12.2566	10.3216	3.03834	6.92659	3.99168	8.23278	10.2473	5.65111	3.07255	2.19479	1.30318	111.752	117.219	114.521	36.333	76.2217	92.4088	13.7746	18.3778	20.361	10.0238	13.005	5.32439	Homeobox-leucine zipper protein HOX6 [Capsicum baccatum]
Capana03g002346	4.26512	5.39286	6.18138	1.45931	2.13338	1.36392	10.2283	11.9274	12.8305	3.20309	3.1245	3.50785	4.0785	5.27045	4.2598	6.91766	5.43266	6.16452	15.2114	12.304	14.4581	3.29005	2.61005	4.34353	PREDICTED: homeobox-leucine zipper protein ROC5 isoform X1 [Capsicum annuum]
Capana03g002675	33.5322	141.176	144.922	130.624	308.221	256.13	72.0055	77.7303	68.79	167.404	232.548	210.519	16.9635	16.2742	19.8026	386.325	278.954	144.093	22.2977	28.2585	30.0257	124.046	129.41	83.8928	PREDICTED: homeobox-leucine zipper protein ATHB-52-like [Capsicum annuum]
Capana03g003092	0.904241	0.690338	0.885814	1.42033	1.60041	1.53709	1.12797	1.78595	1.10375	1.12515	0.686294	0.791818	0.849525	0.762994	0.498912	1.29608	1.92575	1.14513	2.61659	2.21714	2.74908	1.40082	1.01293	1.14776	Homeobox-leucine zipper protein ATHB-8 [Capsicum annuum]
Capana04g000966	13.6459	17.8032	13.8553	49.4394	38.2682	35.4388	83.1496	85.1656	79.0848	67.6916	61.5153	67.1124	5.77739	7.39567	6.28423	54.7842	52.3945	39.2894	62.9337	54.4753	52.3162	89.3042	82.4224	80.9453	PREDICTED: homeobox-leucine zipper protein ATHB-6-like isoform X1 [Capsicum annuum]
Capana04g002531	3.4616	3.81097	3.85265	1.05042	1.14502	1.79561	9.91106	9.27745	9.13363	5.03898	6.25359	6.72812	2.11386	2.34479	2.4315	6.57461	6.61632	3.03713	12.2445	11.1955	10.4251	1.88336	2.93592	2.88573	PREDICTED: homeobox-leucine zipper protein MERISTEM L1-like [Capsicum annuum]
Capana05g001741	31.9023	18.2977	23.9269	61.4139	23.6751	28.0557	71.0966	71.5464	55.1872	33.4083	34.1268	34.4973	21.0095	17.8842	18.0656	23.3735	26.4629	16.9269	98.2797	108.042	107.201	44.9645	45.8166	47.6938	PREDICTED: homeobox-leucine zipper protein ATHB-6-like isoform X1 [Capsicum annuum]
Capana06g000834	0.754032	0.847987	0.325219	0	0.050371	0.062588	1.11692	0.816839	1.63233	0.234654	0.16043	0.268238	0.198565	0.18449	0.264866	0.978306	0.975122	0.540781	1.88956	1.11545	1.60102	0.350743	0.403041	0.389329	PREDICTED: homeobox-leucine zipper protein ROC8-like [Capsicum annuum]
Capana06g001620	10.4823	22.4195	8.69142	23.2868	26.3516	30.3012	2.34901	3.16023	5.18013	20.3153	19.3962	22.704	2.41287	1.89274	1.68144	10.2247	26.4523	9.69913	1.3536	0.814013	1.89356	6.32875	3.56624	6.86781	PREDICTED: homeobox-leucine zipper protein HAT4 [Capsicum annuum]
Capana06g001981	0.161429	0.124717	0.192697	0.486572	2.37683	2.4286	1.05802	1.14182	2.02751	5.22644	3.45822	5.88273	0	0.077155	0	1.21573	0.614567	1.69837	0.560277	0.335391	0.459153	3.45581	3.95698	2.70897	putative homeobox-leucine zipper protein ATHB-12-like [Capsicum annuum]
Capana07g001455	0.308263	0.298085	0.22733	0.722371	0.42963	0.785305	0.832322	0.64708	1.10875	1.56826	1.24028	1.23155	0	0.072864	0	1.90075	1.28961	0.440727	1.13208	0.548852	0.459252	0.412443	1.7081	0.954973	PREDICTED: homeobox-leucine zipper protein HDG2-like [Capsicum annuum]
Capana08g000474	6.783	6.53083	4.56392	73.8831	101.19	88.1397	29.0574	32.7999	28.8214	94.5161	94.684	88.8772	6.36354	7.54565	7.44733	46.2018	54.3225	25.8084	39.2578	27.5801	35.9261	95.6245	123.155	77.7517	Homeobox-leucine zipper protein HOX32 [Capsicum annuum]
Capana08g000475	5.88417	4.49531	4.08148	55.3851	81.165	66.7798	19.4508	20.1356	17.1639	75.3801	75.3841	68.2047	5.34683	5.12088	5.38717	30.3031	31.9381	18.9509	19.8268	18.0748	17.2607	46.9866	52.5868	57.1422	Homeobox-leucine zipper protein HOX32 [Capsicum annuum]
Capana10g000585	6.6072	8.57047	7.28583	2.98814	1.63669	2.8699	16.053	16.2375	18.7863	6.3783	6.48853	6.45692	1.6375	1.76576	1.22791	6.07468	5.90497	2.4314	23.7258	21.4696	20.6388	4.0616	5.75074	5.80544	PREDICTED: homeobox-leucine zipper protein MERISTEM L1 [Capsicum annuum]
Capana10g002189	1.18716	0.957218	0.904718	3.19918	4.36694	3.38651	1.02629	1.08942	2.29899	5.34738	4.06375	3.75527	0.180273	0.343211	0.050229	4.17226	4.38709	1.37156	4.71551	1.61573	1.33886	4.86514	11.8203	4.6351	PREDICTED: homeobox-leucine zipper protein HOX11-like [Capsicum annuum]
Capana11g000079	9.8615	9.64979	8.04979	58.0523	98.0802	63.9687	23.7241	27.535	28.2119	88.529	83.2341	80.6956	6.95092	7.54148	6.99978	54.6351	54.4923	39.7333	38.8387	35.7625	34.189	77.941	94.9252	77.2021	PREDICTED: homeobox-leucine zipper protein REVOLUTA [Capsicum annuum]
Capana11g001578	18.6553	12.9652	13.9306	13.1149	10.4559	13.241	10.8443	9.33352	13.7123	12.426	10.8534	9.1617	6.69317	5.23738	5.04052	8.33452	9.85419	7.77081	13.3221	11.3767	8.64547	7.35224	7.70993	9.97937	putative homeobox-leucine zipper protein HAT5-like [Capsicum annuum]
Capana11g001580	25.1571	41.7925	40.0755	65.3088	68.5106	79.7767	22.0091	23.0925	17.0218	10.2532	11.0049	9.90724	55.7294	62.109	55.2459	64.5561	69.1845	50.2475	27.2652	21.464	30.1915	18.0517	15.08	15.211	PREDICTED: homeobox-leucine zipper protein HAT5 [Capsicum annuum]
Capana11g001647	14.2372	11.1301	5.09781	214.323	124.614	164.687	19.4361	20.8102	29.7745	107.349	103.441	118.627	1.55962	0.875873	0.876364	105.704	130.568	48.8345	27.8872	21.6801	17.5705	97.8286	103.89	116.839	PREDICTED: homeobox-leucine zipper protein ATHB-13 [Capsicum annuum]
Capana12g001247	5.28371	4.89227	4.11127	29.506	43.0065	32.1003	5.89318	8.93628	8.50437	29.5949	23.8771	28.9254	6.17233	6.24689	4.13225	27.8593	33.6887	16.3919	14.352	10.4486	9.72057	38.2438	44.5572	28.973	PREDICTED: homeobox-leucine zipper protein ATHB-15-like isoform X2 [Capsicum annuum]
Capana12g001248	3.70654	3.64104	2.78161	30.4026	40.3118	33.4645	5.15769	7.5354	6.32187	29.0829	26.4005	27.4961	3.34963	3.08779	3.62719	19.5895	21.0835	13.2168	7.09301	6.76276	5.80698	22.9198	21.9201	29.191	Homeobox-leucine zipper protein HOX32 [Capsicum annuum]
Capsicum_annuum_newGene_16726	0.391708	5.7702	13.7257	0.609686	1.30922	0.297908	17.9939	11.4077	5.32012	4.15777	3.87579	2.22377	7.63996	6.61067	6.79442	1.69068	2.36399	5.83807	19.1156	27.9291	37.4573	6.86515	9.14651	8.35015	PREDICTED: homeobox-leucine zipper protein ATHB-12-like [Capsicum annuum]
DOF transcription factors
#ID	CL114-1	CL114-2	CL114-3	CS114-1	CS114-2	CS114-3	ML114-1	ML114-2	ML114-3	MS114-1	MS114-2	MS114-3	CL115-1	CL115-2	CL115-3	CS115-1	CS115-2	CS115-3	ML115-1	ML115-2	ML115-3	MS115-1	MS115-2	MS115-3	NR_annotation
Capana00g000317	4.28266	7.47217	4.44118	6.01229	3.53217	3.97567	3.91587	5.60057	6.42443	5.98636	5.50722	7.37954	3.05305	2.63411	2.87509	6.62788	6.52309	7.61485	6.0427	2.44592	2.32472	5.23755	4.20014	5.75569	Dof zinc finger protein DOF5.1 [Capsicum annuum]
Capana00g003170	18.2548	19.3656	20.4164	19.6364	26.0069	21.5436	23.6311	22.2638	16.6145	18.4575	19.0201	15.9427	66.8039	70.0846	68.3082	29.8425	28.7826	30.8819	18.248	16.1322	20.573	18.9785	26.5071	14.3932	PREDICTED: dof zinc finger protein DOF3.1-like [Capsicum annuum]
Capana00g004703	47.854	35.7533	20.4542	60.2853	34.262	50.9593	76.9863	79.5956	77.5673	70.4781	67.1362	65.7767	10.7267	9.08524	9.32978	53.9431	42.3253	19.4917	99.6495	87.6058	90.3038	83.7169	72.9496	101.218	PREDICTED: dof zinc finger protein DOF5.4-like [Capsicum annuum]
Capana01g000068	0.850887	0.865437	0.291809	3.61715	10.0682	6.21681	2.81247	2.60419	3.01633	5.38342	5.7065	6.28598	0.875552	0.43792	0.556022	3.63037	5.52924	4.2192	4.62315	2.93734	4.24054	3.90384	4.62361	3.61052	PREDICTED: dof zinc finger protein DOF4.6-like [Capsicum annuum]
Capana01g000644	6.5826	5.33685	3.3149	7.67315	5.07426	6.4557	27.3029	32.6853	32.6377	22.3441	20.874	24.0312	3.44271	2.67211	2.79963	10.0581	7.14494	5.4154	32.2052	34.3733	30.3147	21.4946	20.6257	26.5022	PREDICTED: cyclic dof factor 1-like [Capsicum annuum]
Capana02g000842	0.482791	0.647546	1.0353	2.61995	1.74538	1.47027	14.8958	16.1788	16.6812	9.02267	8.63164	8.23431	1.85098	2.10979	1.80037	2.81171	3.08295	3.24126	8.98769	9.06877	7.87901	9.86918	9.40327	8.25259	PREDICTED: cyclic dof factor 3-like [Capsicum annuum]
Capana02g001770	0	0.76184	0.763059	3.36098	7.80569	3.74413	0.310455	0.521473	0.746807	3.04113	1.42788	2.17425	0.587138	0.519801	1.15491	5.98689	12.0892	11.3722	1.46792	0.790568	1.17853	3.56492	4.86588	1.65797	PREDICTED: dof zinc finger protein DOF1.5-like [Capsicum annuum]
Capana02g001918	7.92129	9.84962	13.8222	12.8172	9.49573	7.85434	27.5788	27.9568	30.9989	26.3614	24.6891	23.0401	6.59166	7.00865	5.85135	8.23392	13.0038	11.7533	17.587	20.6252	16.8309	14.6313	12.3855	23.2747	PREDICTED: dof zinc finger protein DOF1.4 [Capsicum annuum]
Capana02g001919	1.65369	2.30645	2.45571	0.947786	1.76629	1.55242	1.07799	1.23638	1.04798	1.82386	1.37792	1.85043	1.98409	1.32669	2.2655	3.5439	3.63859	3.60105	0.796059	0.293237	1.02899	2.19292	3.27492	1.93756	Dof zinc finger protein DOF5.3 [Capsicum annuum]
Capana02g001972	2.46857	1.86424	1.25644	14.9818	13.6068	12.6572	0.917818	1.07523	2.47856	15.2763	15.2291	13.6995	0	0	0	6.01776	10.0173	0.782457	1.05797	0.865608	1.0178	6.91934	8.18518	9.10117	PREDICTED: dof zinc finger protein DOF4.6-like [Capsicum annuum]
Capana02g003147	11.2336	18.4232	12.8512	28.1433	26.3546	29.4018	15.1875	11.3231	10.3842	50.2688	38.8754	47.1032	5.84016	5.91791	5.42978	40.9368	40.1574	19.7001	30.1444	24.1532	20.6343	74.7616	81.1225	66.7536	PREDICTED: dof zinc finger protein DOF4.7-like [Capsicum annuum]
Capana02g003155	0	0.548124	0	1.95367	2.25757	4.27725	2.83462	1.62008	1.58098	8.11672	6.45521	6.75216	0.567518	0.342641	0.995724	5.86265	7.56805	2.59752	4.7152	2.2855	2.24769	7.96686	9.41142	4.54675	PREDICTED: dof zinc finger protein DOF3.4 [Capsicum annuum]
Capana02g003361	0.101184	0.129057	0.366759	0.611512	1.78742	1.18577	1.12202	0.936481	1.23259	1.19994	1.34531	0.929027	0.060726	0.112465	0.158456	1.6214	1.25831	0.919174	2.00528	1.01563	0.716614	1.91712	2.29403	1.04625	PREDICTED: cyclic dof factor 3-like [Capsicum annuum]
Capana03g000199	12.2485	11.7391	10.428	11.7536	4.94998	7.18305	10.7305	12.4486	10.324	18.7796	17.2264	12.3905	5.02596	6.60459	6.32973	11.7967	14.1879	11.1478	20.7236	12.6427	17.2896	34.4676	38.9903	23.8535	PREDICTED: dof zinc finger protein DOF3.1 [Capsicum annuum]
Capana03g000794	25.2551	42.6431	31.9019	19.1754	14.0419	16.1945	66.936	69.5875	71.1588	44.8185	39.8319	44.9639	21.1096	21.3266	21.0163	25.2616	30.0516	27.0806	66.6223	67.2638	72.2846	51.1541	46.5015	56.0958	PREDICTED: cyclic dof factor 1-like [Capsicum annuum]
Capana03g001124	3.74073	1.2018	0.256176	7.35315	3.83333	6.86166	11.5469	12.9221	13.0936	8.08466	8.21864	9.65651	0.329499	0.12278	0.262715	7.61344	6.53383	2.80567	22.1072	7.46922	13.4463	11.7282	12.6344	8.33081	PREDICTED: dof zinc finger protein DOF5.6 [Capsicum annuum]
Capana03g001966	2.80383	2.48767	1.72038	21.5164	15.4847	16.8124	6.8509	8.53545	6.64469	18.7278	18.2273	17.4458	2.2597	2.49955	2.4213	15.7056	23.0897	9.49642	13.3212	8.76695	13.9273	25.2006	37.6064	23.941	PREDICTED: dof zinc finger protein DOF4.6-like isoform X1 [Capsicum annuum]
Capana04g000477	0.354834	0.606323	0.785808	5.15001	6.0918	4.66973	0.900181	1.85624	2.99287	5.90536	5.61524	4.22328	0.667203	0.630097	0.441341	5.32049	3.869	1.79715	4.05337	1.90156	4.36363	9.37001	10.7366	7.3606	PREDICTED: dof zinc finger protein DOF3.4-like [Capsicum annuum]
Capana04g001429	3.83656	2.10794	1.1892	0.245401	0.731381	0.459112	0.674833	1.2899	1.18071	0.715044	0.614849	1.53555	0.234328	0.438972	0.167332	1.38241	0.700639	0.668911	1.52074	0.880344	0.741305	1.03709	1.13965	0.261791	Dof zinc finger protein DOF1.2 [Capsicum annuum]
Capana04g002144	0.583687	2.91396	3.69207	0.671076	1.65083	0.971633	7.20936	8.33498	6.26654	3.65632	3.66573	3.71347	6.48602	5.2745	5.19519	2.65583	2.26663	3.15738	5.25723	6.89183	6.23906	4.39123	4.73728	4.40144	PREDICTED: cyclic dof factor 1-like [Capsicum annuum]
Capana05g000390	1.24792	1.18439	1.96371	9.10452	2.19061	4.39144	2.76522	3.93663	5.87089	5.78578	4.83854	3.89892	0.614099	0.776298	0.674243	7.49676	6.78263	3.0608	10.8301	4.74835	4.25389	5.65447	5.46316	4.8395	PREDICTED: dof zinc finger protein DOF3.6 [Capsicum annuum]
Capana05g001141	0	0.242401	0.510831	0.077418	0.310358	0.157499	9.96816	8.68601	7.06574	4.1393	4.81005	4.777	0.150222	0.148797	0.06775	0.159158	0.172561	0.237392	7.07483	6.02019	5.86939	2.68858	3.38306	4.99793	PREDICTED: cyclic dof factor 3-like [Capsicum annuum]
Capana06g000298	7.33597	9.82925	8.84365	28.505	33.6298	30.2395	7.87132	8.46296	13.7125	38.7643	33.2077	34.5893	8.62006	9.80928	8.38409	26.0825	38.5507	25.3815	8.46811	5.11573	6.36115	29.3866	39.1378	21.3554	PREDICTED: dof zinc finger protein DOF2.1-like [Capsicum annuum]
Capana06g000433	9.28468	10.1759	7.9441	23.8327	12.8499	20.9126	13.2298	14.1	11.4557	16.6263	16.474	16.305	8.27685	7.6095	7.82136	16.9125	19.4921	9.66521	23.2101	15.4054	20.1908	15.7219	17.5769	14.0353	PREDICTED: dof zinc finger protein DOF3.6 [Capsicum annuum]
Capana06g000951	2.6161	0.48854	0.560421	7.07413	3.86349	6.7453	3.79126	6.22192	7.73179	7.71841	7.70151	9.52962	0.064072	0.201786	0.174302	5.69242	7.49101	1.70616	17.7125	5.07834	4.13591	9.30386	10.8414	6.26623	PREDICTED: dof zinc finger protein DOF5.6-like [Capsicum annuum]
Capana08g001053	68.4856	96.9716	87.0348	79.3914	86.2076	90.0497	12.5969	14.2373	13.134	18.8035	18.7968	21.2509	131.358	131.586	131.074	94.7488	82.4014	80.7105	15.9641	18.8178	27.7122	18.4494	19.2393	19.9597	putative dof zinc finger protein DOF3.7-like [Capsicum annuum]
Capana08g001127	3.14954	3.21656	3.41375	11.1389	9.70752	9.48544	3.57965	6.40071	3.70028	18.8645	16.7596	17.99	7.44193	7.3066	6.64397	16.9858	18.5123	14.3361	7.97938	5.71401	6.9631	22.3418	38.3072	19.4277	PREDICTED: dof zinc finger protein DOF2.5-like isoform X1 [Capsicum annuum]
Capana09g002009	4.74992	6.33088	6.72162	8.11129	4.92968	6.61116	8.57221	10.1802	10.8653	10.6744	8.34368	9.73808	7.01798	7.96913	6.24978	10.0623	11.3216	10.3148	22.8081	14.3401	20.4979	13.8042	13.1697	10.5997	PREDICTED: dof zinc finger protein DOF2.4-like [Capsicum annuum]
Capana10g001413	1.03313	1.23268	1.42246	3.92182	1.95577	3.68519	2.77443	2.49388	3.33747	1.69676	1.54353	2.27544	2.63889	2.86	1.89624	4.21311	5.84722	2.9653	9.02247	4.50428	6.21941	4.63234	5.39082	4.14625	PREDICTED: dof zinc finger protein DOF2.4-like [Capsicum annuum]
Capana11g000662	13.5809	16.1357	10.3795	47.6983	55.0035	52.5624	17.9377	27.6373	30.0711	63.6889	50.8596	55.8659	11.4423	10.7342	10.4894	18.2306	28.163	22.4713	13.5657	8.5254	12.462	29.0152	32.7929	24.7885	Dof zinc finger protein DOF5.3 [Capsicum annuum]
Capana12g002748	2.0469	2.26423	2.29217	0.702837	1.46396	0.728416	4.53381	4.53316	4.18137	0.979039	0.458089	0.430187	0	0	0	0.253149	0.340272	0.078924	4.11273	3.38432	4.31709	0.320148	0.488154	0.188408	PREDICTED: dof zinc finger protein DOF5.7-like [Capsicum annuum]
TCP transcription factors
#ID	CL114-1	CL114-2	CL114-3	CS114-1	CS114-2	CS114-3	ML114-1	ML114-2	ML114-3	MS114-1	MS114-2	MS114-3	CL115-1	CL115-2	CL115-3	CS115-1	CS115-2	CS115-3	ML115-1	ML115-2	ML115-3	MS115-1	MS115-2	MS115-3	NR_annotation
Capana00g002876	0.098667	0.203461	0	5.70615	0.89947	1.67038	0.066757	0	0.258358	0.085929	0.372484	0.126661	0.048015	0	0.073954	5.3538	3.35944	3.38969	0	0	0	0.04132	0	0.165475	PREDICTED: transcription factor CYCLOIDEA-like [Capsicum annuum]
Capana00g004685	0.048028	0	0.318407	0.519859	1.00039	1.14881	0.08325	0	0.080469	0.581037	0.480711	0.611418	1.73754	1.66738	1.22748	10.191	16.386	23.1485	0.443179	0.985337	0.369034	1.93054	1.94873	1.77822	PREDICTED: transcription factor CYCLOIDEA [Capsicum annuum]
Capana00g004714	1.67612	1.70231	1.64618	0	0	0	6.83349	6.63468	6.68493	0.066774	0.08436	0.097345	1.24555	0.538442	1.59474	0.434363	0.072232	0.073428	6.48366	4.37114	3.90311	0.341597	1.08338	0.387677	PREDICTED: transcription factor TCP17-like isoform X1 [Capsicum annuum]
Capana00g005070	1.67914	1.56389	1.2125	0.624544	0.450813	1.02681	5.80626	6.91473	6.8863	1.34128	1.05031	0.557729	1.23053	0.950702	1.26801	3.02932	1.97921	1.31825	6.82449	5.39567	7.35027	0.732442	2.21126	1.212	PREDICTED: transcription factor TCP2-like [Capsicum annuum]
Capana00g005071	62.6121	56.8582	59.5732	10.2978	8.59935	10.7821	62.9253	63.1079	49.2881	7.59257	5.32693	4.1521	57.349	57.3565	58.7732	14.0637	17.5422	13.874	62.9449	67.2636	64.8654	6.74686	10.3612	7.1902	PREDICTED: transcription factor TCP2-like [Capsicum annuum]
Capana01g000353	2.07912	4.39836	8.83398	7.9408	0.997605	3.40166	14.8349	13.1219	11.8614	6.92904	7.94606	5.43873	4.84816	3.54867	3.98488	7.17694	5.93485	3.11375	27.2034	26.6751	24.5166	22.035	21.7428	19.592	PREDICTED: transcription factor TCP19-like [Capsicum annuum]
Capana02g001064	0.336307	0.895255	1.30335	6.01967	6.1863	5.86927	1.58043	1.27063	2.07605	7.53605	5.61094	4.51377	1.63209	1.26785	1.73126	6.07124	9.00834	9.45756	2.60615	2.58872	3.02307	6.93361	10.1832	6.33136	PREDICTED: transcription factor TCP20-like [Capsicum annuum]
Capana02g001813	3.15885	1.5324	1.69421	7.65703	1.38915	3.3051	2.03666	2.30153	2.58404	6.01798	5.0671	3.99132	0.177102	0.045531	0.044282	2.43241	2.92765	0.890477	1.85357	1.22809	1.22383	3.5801	4.51044	3.68088	PREDICTED: transcription factor TCP4-like [Capsicum annuum]
Capana02g003275	1.2213	1.45768	1.54457	0.042339	0.035152	0	5.34956	5.31936	5.69774	0.226585	0.710347	0.252015	1.43019	0.566279	1.23592	0.594916	1.04662	0.535263	5.90683	5.97447	4.70326	0.63791	0.456334	0.388152	PREDICTED: transcription factor TCP13 [Capsicum annuum]
Capana02g003665	1.88012	6.00943	6.64633	3.76174	5.38592	3.54117	2.27147	3.29384	2.18546	3.93249	4.3164	3.82185	4.88337	5.64172	5.32413	6.10271	4.92953	6.14067	2.12408	2.75073	3.54189	3.9929	4.99442	4.45218	Transcription factor TCP20 [Capsicum annuum]
Capana03g000409	11.1618	30.7481	36.0261	18.6226	20.895	16.654	8.86855	9.6609	10.9146	24.3864	21.7085	23.9019	41.3785	41.7255	42.9738	30.9692	26.895	28.0672	12.1277	11.6557	12.3551	29.7206	27.275	30.795	PREDICTED: transcription factor TCP14 [Capsicum annuum]
Capana03g000674	0.470137	1.68424	1.04601	2.11083	0.632448	2.41921	4.11935	5.20182	3.57929	0.851407	0.842402	1.38961	0.200151	0.320488	0.201533	5.36976	8.87187	11.5715	3.54845	4.22229	3.52896	3.28762	2.47738	1.50405	PREDICTED: transcription factor CYCLOIDEA-like [Capsicum annuum]
Capana03g000864	0.472708	0.561668	0.601208	0	0	0	4.90528	7.36454	4.91256	0.255016	0.093485	0.146724	0.663892	0.228994	0.432204	0	0.320624	0	6.21019	4.7396	6.28347	0.104068	0.132523	0.111867	PREDICTED: transcription factor TCP5 [Capsicum annuum]
Capana03g001891	46.154	45.1347	49.2223	60.411	36.3997	50.2612	74.5164	69.3196	66.6171	68.909	62.6401	66.5339	24.7892	24.6935	24.7731	49.3867	52.2982	31.8042	73.4413	78.6091	71.0675	43.0498	42.4567	52.537	PREDICTED: transcription factor TCP21-like [Capsicum annuum]
Capana03g002419	0.665957	1.38866	1.83943	3.90132	1.85181	1.79639	2.57989	1.61515	2.28323	2.32088	2.1149	1.83163	3.94658	4.86254	4.46034	2.73757	3.67441	3.53166	3.36032	3.3497	2.51955	1.52142	1.77755	1.94224	PREDICTED: transcription factor TCP19 [Capsicum annuum]
Capana06g001017	5.83038	5.14074	1.88806	28.7181	10.7961	13.1915	3.96383	3.79541	7.88076	16.3417	13.7304	12.8961	0.901262	0.629327	0.811575	11.0553	12.4009	5.48015	8.31556	3.67074	3.89038	11.727	10.9575	14.8132	PREDICTED: transcription factor TCP14-like [Capsicum annuum]
Capana06g001366	2.32941	1.12003	1.36691	5.42846	3.32715	3.48596	13.8357	11.4689	10.9225	8.76539	8.33189	10.5827	0.929585	0.887221	1.48657	6.43047	7.19273	6.5225	11.0074	13.1703	9.82157	8.01332	12.5461	7.31026	PREDICTED: transcription factor TCP8 [Capsicum annuum]
Capana06g002944	1.85929	1.51182	1.20086	2.68383	2.59117	2.61419	0.602844	0.912901	0.795158	1.626	2.49523	1.71815	1.2642	1.36568	1.68708	1.41182	0.845687	1.3493	0.841483	1.14869	0.714127	0.704158	0.321688	1.90716	putative transcription factor TCP5-like [Capsicum annuum]
Capana07g001792	14.3127	16.3352	19.1908	0.610527	0.966296	0.851475	32.5431	35.1122	36.2372	1.03623	0.884656	0.804426	15.3393	15.3121	14.994	3.22575	3.41339	2.88788	24.3503	25.7399	33.3819	0.378844	0.839352	1.26283	PREDICTED: transcription factor TCP4 [Capsicum annuum]
Capana07g002142	19.4143	7.68304	4.29438	2.19286	1.85939	1.79828	10.8789	11.8201	20.9523	1.58332	1.11679	1.67874	0.960107	0.564205	1.21011	2.46526	4.82456	0.827713	28.4838	13.511	8.21247	1.69071	1.51901	2.50637	PREDICTED: transcription factor TCP4-like [Capsicum annuum]
Capana07g002144	23.7888	21.3989	32.5447	24.0148	33.9006	36.6092	35.0565	35.325	36.6269	39.9532	34.7462	28.3975	83.1423	86.205	87.6863	46.9095	32.4514	51.7132	32.2233	32.4402	42.012	30.8384	31.8652	30.5991	putative transcription factor TCP4-like [Capsicum annuum]
Capana08g000047	18.7284	18.4141	15.9734	37.8608	35.4387	38.5715	35.2427	36.0171	33.1836	63.0872	60.4084	64.155	10.3639	9.55678	9.66802	27.519	26.0856	20.9612	26.1395	38.8651	35.2029	46.1857	38.7402	52.7777	PREDICTED: transcription factor TCP21-like isoform X1 [Capsicum annuum]
Capana09g000876	7.70506	5.14583	2.95934	0.404921	0.256887	0.345248	5.00674	6.58377	5.92324	0.546525	0.607612	0.495555	3.15358	2.80361	2.26693	0.253139	0.563537	0.275138	10.6256	6.30828	8.09025	0.64675	1.14735	0.829852	PREDICTED: transcription factor TCP4-like [Capsicum annuum]
Capana09g002217	6.25811	5.12684	7.4469	6.60932	8.63651	7.68176	2.04226	2.44721	1.60643	7.46931	5.72503	6.30502	7.39869	10.034	12.0639	9.9235	9.05721	7.58471	4.11308	5.78914	3.98373	10.4698	9.63786	7.28702	PREDICTED: transcription factor TCP11 [Capsicum annuum]
Capana11g002225	0	0	0	0.568462	0.036374	0.255389	0.305593	0.665289	0.372282	0.261867	0.370087	0.357857	0	0	0	0.625865	1.18958	0.487524	0.736662	0.466564	0.342478	1.39416	1.69031	1.46713	Transcription factor TCP1 [Capsicum chinense]
Capsicum_annuum_newGene_13837	10.029	3.8793	3.01779	1.34325	0.961362	1.29251	6.72928	7.24408	6.6854	3.82165	4.0073	3.55929	1.46465	1.48946	1.92707	0.698529	1.06733	0.847304	2.30886	4.43119	2.62822	1.06005	0.336017	3.09266	putative transcription factor TCP15-like [Capsicum annuum]
GATA transcription factors
#ID	CL114-1	CL114-2	CL114-3	CS114-1	CS114-2	CS114-3	ML114-1	ML114-2	ML114-3	MS114-1	MS114-2	MS114-3	CL115-1	CL115-2	CL115-3	CS115-1	CS115-2	CS115-3	ML115-1	ML115-2	ML115-3	MS115-1	MS115-2	MS115-3	NR_annotation
Capana00g001427	50.6637	31.1147	17.1145	11.9728	7.00608	10.6018	9.19566	7.80592	15.5233	7.17826	8.16848	8.68222	6.81046	7.53655	8.38997	4.55952	5.86712	4.30317	5.5611	6.91695	4.08856	3.73338	3.70846	6.8979	putative GATA transcription factor 22-like [Capsicum annuum]
Capana00g003016	0.268368	0	0.031456	0.693732	0.084186	0.045451	0.425526	0.655441	0.44688	1.13489	1.04785	0.869837	0	0.215855	0	0	0	0.045197	0.293686	0.428032	0.426959	0.121723	0	0.135327	PREDICTED: GATA transcription factor 12-like [Capsicum annuum]
Capana01g000701	8.82942	10.8389	13.7002	15.4453	23.5361	18.2865	20.4546	21.0428	15.5662	13.9827	13.6714	13.9806	25.9536	24.9186	26.0932	23.2563	18.7389	19.06	16.8116	22.0104	22.9547	13.4333	15.5794	13.9224	PREDICTED: GATA transcription factor 26-like [Capsicum annuum]
Capana01g003545	7.36442	18.1981	9.91345	31.1069	18.0373	22.4414	11.1758	10.5343	9.45592	8.73256	10.6405	7.14632	3.44949	3.13986	3.38557	13.1245	15.2789	7.09317	8.63838	7.19904	7.32257	7.39337	8.93376	7.51928	PREDICTED: GATA transcription factor 4-like [Capsicum annuum]
Capana01g004375	13.7655	15.473	15.9833	15.1187	18.7771	16.9334	14.7433	18.4147	11.8022	14.6294	12.2311	12.0484	35.1209	35.687	38.5093	21.3427	18.1928	21.2577	13.9096	20.3652	17.8983	15.8164	16.9992	13.0944	PREDICTED: GATA transcription factor 26-like [Capsicum annuum]
Capana02g002634	8.98914	5.11635	2.80504	7.42507	6.90514	9.43768	12.7921	15.2092	19.8111	12.4846	9.84321	11.7176	0.954276	1.78003	1.90912	11.4992	10.9858	5.72148	25.3963	13.7134	15.6832	13.0639	17.3278	11.4875	PREDICTED: GATA transcription factor 5 [Capsicum annuum]
Capana02g002635	0.33171	0.369007	0.205405	4.09379	5.06979	4.44829	0.305967	0.449637	0.683354	3.73755	3.48254	3.83682	0.542473	0.38269	0.496182	2.30502	2.82185	1.60526	1.09545	0.866495	0.621249	2.53116	3.58328	2.92404	putative GATA transcription factor 5-like [Capsicum annuum]
Capana02g002708	0.361521	0.132984	0.052284	1.99059	0.879298	1.62009	0	0.198165	0.310252	2.28878	2.03977	2.23813	0	0	0	3.06895	1.73951	0.693416	0.758069	0.108867	0	1.99652	2.43604	1.3489	PREDICTED: GATA transcription factor 19-like [Capsicum annuum]
Capana03g000262	3.64065	1.50046	0.508305	20.0245	13.1032	18.8213	4.5794	5.86934	6.26927	21.413	21.1072	22.6299	0	0	0	0	0	0	0	0	0	0	0	0	PREDICTED: GATA transcription factor 12-like [Capsicum annuum]
Capana03g003680	3.97362	3.8792	3.86325	12.0901	7.68988	11.5355	3.57072	2.74982	6.23251	6.75575	7.96892	9.54662	0.374949	0.623071	0	7.95193	14.4988	4.88884	3.52988	2.39282	3.01572	6.58451	7.04021	6.43149	PREDICTED: GATA transcription factor 16-like [Capsicum annuum]
Capana04g000827	23.778	27.265	21.8084	11.9839	15.4125	12.7287	22.0491	23.5534	17.2167	15.2944	13.4846	13.9082	19.1987	21.3685	21.6114	15.0351	14.2594	14.1242	22.6453	22.586	29.1919	12.3082	12.4286	15.8521	PREDICTED: GATA transcription factor 19-like [Capsicum annuum]
Capana04g002314	1.9359	0.270691	0.468226	2.76672	1.29977	1.30364	0.774718	0.717673	0.64833	0.686796	0.583747	1.23899	0.283886	0.699832	0	2.84673	2.78408	2.87255	1.10545	1.86596	1.54178	2.11121	4.35464	2.17143	PREDICTED: GATA transcription factor 5-like [Capsicum annuum]
Capana05g000149	3.89936	4.68628	19.2316	22.2848	23.8441	22.8404	17.5019	20.7954	18.3802	64.9158	61.3567	38.3159	15.7984	17.2648	17.2157	15.91	20.6953	20.9374	24.9858	18.7463	18.9157	29.9357	35.8167	28.2308	PREDICTED: GATA transcription factor 8-like [Capsicum annuum]
Capana05g000374	9.03498	13.2894	12.9423	26.4081	24.2454	28.8558	9.50422	8.7444	10.9741	28.3061	21.561	29.5787	8.10062	8.03805	8.09192	19.3475	23.2329	15.138	13.4128	11.526	11.7922	28.3985	30.4071	22.0835	PREDICTED: GATA transcription factor 15-like [Capsicum annuum]
Capana05g000375	5.60009	7.389	5.77237	9.80631	11.297	10.3518	7.01567	8.59895	8.90717	14.1117	11.0893	12.7059	6.76802	6.45082	7.21867	13.4997	19.7762	16.8658	11.8806	9.27937	10.5728	17.3556	21.6028	12.5039	PREDICTED: GATA transcription factor 15-like [Capsicum annuum]
Capana05g002258	4.17646	3.81863	2.75965	11.0458	9.05912	11.1081	15.7596	17.4525	16.3982	15.1242	11.6721	14.4999	10.8615	10.5011	9.96793	11.7352	17.1877	11.6599	24.4312	23.7571	19.5282	16.7194	16.3088	17.2565	GATA transcription factor 3 [Capsicum annuum]
Capana05g002555	7.12096	3.9488	7.45659	41.8407	44.8944	41.2446	38.9184	49.4793	59.8291	87.2947	82.8961	79.4308	4.33121	5.3905	3.98503	24.4659	26.5035	10.1107	67.0619	37.0671	40.3188	82.1557	98.53	70.6441	PREDICTED: GATA transcription factor 8-like [Capsicum annuum]
Capana06g000515	1.52364	1.5637	1.49091	0.651346	0.417194	0.571032	1.39491	1.28868	1.46601	0.858157	0.88871	0.621851	0.190589	0.351604	0.269916	0.607486	0.698948	0.501409	1.58315	1.28848	0.669843	0.888493	0.376753	1.07747	GATA transcription factor 12 [Capsicum annuum]
Capana08g001585	3.15072	3.86015	4.20593	6.64058	9.36595	7.51126	8.52096	9.19439	9.60768	9.17508	9.65431	11.9967	1.84978	2.45357	2.95829	10.3428	9.01236	7.48969	13.0247	8.34471	11.6285	13.5439	20.3995	11.8401	PREDICTED: GATA transcription factor 17 [Capsicum annuum]
Capana08g002123	0	0.822049	0.224277	0	0	0.321619	0.378325	0.712979	0.181102	1.06818	0.901571	1.00063	0.147494	0.394748	0.698098	0.227097	0.098936	0.168253	0.721097	0.928056	1.10411	0.259207	0.300403	0.460398	PREDICTED: GATA transcription factor 19-like isoform X4 [Capsicum annuum]
Capana09g000221	30.754	46.8989	32.9132	2.92836	5.17354	4.5905	47.0846	36.8048	39.4667	2.90849	1.78502	2.84346	29.7988	30.9085	29.2946	2.89826	2.96081	3.75018	29.1881	52.1016	28.9241	2.77097	1.62069	3.84288	PREDICTED: GATA transcription factor 21-like [Capsicum annuum]
Capana11g000075	84.7921	69.6272	53.2981	54.5962	46.3945	50.0615	33.743	34.7844	40.2577	44.928	40.5315	42.3022	31.0179	33.9315	28.4338	49.7502	60.1107	36.3071	48.8178	47.0937	37.5434	49.4547	54.8218	47.9916	PREDICTED: GATA transcription factor 11-like [Capsicum annuum]
Capana12g000158	24.9918	26.9781	22.5977	15.1678	18.5608	17.2702	6.16015	8.39277	10.2879	16.9467	15.7281	21.61	14.4293	18.7464	19.0981	24.8724	30.7861	21.4146	10.2101	8.28544	6.84606	25.1788	28.7745	18.1604	PREDICTED: GATA transcription factor 17-like [Capsicum annuum]
HSF transcription factors
#ID	CL114-1	CL114-2	CL114-3	CS114-1	CS114-2	CS114-3	ML114-1	ML114-2	ML114-3	MS114-1	MS114-2	MS114-3	CL115-1	CL115-2	CL115-3	CS115-1	CS115-2	CS115-3	ML115-1	ML115-2	ML115-3	MS115-1	MS115-2	MS115-3	NR_annotation
Capana00g000109	3.34164	4.18199	5.57379	3.55522	4.36271	3.72399	3.59688	4.16502	3.73451	4.0731	3.17132	4.05394	7.87978	10.3158	8.96141	6.09893	4.76496	7.31603	3.33445	4.35049	4.54563	4.11796	3.17461	3.42427	PREDICTED: heat stress transcription factor A-4a-like [Capsicum annuum]
Capana02g001490	0	0.373526	1.00229	1.04721	4.16272	2.91974	0.821478	0.552986	0	3.81463	3.1899	2.77695	29.6762	25.6605	27.757	4.43746	3.39421	8.19848	2.25052	2.20936	2.37434	4.27824	2.97352	3.00483	PREDICTED: heat stress transcription factor B-2a-like isoform X1 [Capsicum annuum]
Capana03g001721	9.33645	16.6545	19.9303	11.6945	18.0899	16.3414	8.49812	11.2999	9.47185	11.72	12.7794	11.6748	21.6611	23.611	21.3827	16.7253	17.4787	18.4612	8.44679	8.88021	9.48682	10.6835	11.1166	12.2108	PREDICTED: heat stress transcription factor A-1 isoform X2 [Capsicum annuum]
Capana03g002354	11.8314	20.9661	21.7554	8.44071	12.0502	7.44094	39.4142	38.5518	24.1176	21.309	18.9593	17.5372	18.5417	18.2968	19.2843	18.9241	21.7853	22.9944	39.5965	37.9534	36.4041	22.0495	27.9867	19.3354	PREDICTED: heat stress transcription factor B-2a-like [Capsicum annuum]
Capana03g003818	0.049651	0.356627	0.945379	0	0	0	1.12281	1.55967	0.989047	5.19557	4.67696	6.3174	0.253337	0.22102	0.094608	0.091841	0	0	2.60989	0.119034	0.332596	7.35217	4.63507	5.35525	PREDICTED: heat stress transcription factor A-6b-like [Capsicum annuum]
Capana04g000563	0.829862	1.19888	0.487497	22.1975	21.5066	19.5418	0.506257	0.979903	2.16059	14.175	13.6462	16.7305	0.132073	0	0.169917	10.2402	9.44443	2.05117	2.17946	1.43887	0.940275	14.133	17.2204	15.3647	PREDICTED: LOW QUALITY PROTEIN: heat stress transcription factor B-4 [Capsicum annuum]
Capana05g000086	1.41268	0.883285	1.33898	0.948559	3.02843	0.900393	1.66474	1.23433	1.79391	2.37231	1.52375	2.5906	222.139	222.318	225.994	62.9921	22.9991	95.4136	0.892994	3.1765	4.02576	4.4465	4.67018	3.90338	PREDICTED: heat stress transcription factor B-3 [Capsicum annuum]
Capana06g000777	15.7052	20.1004	21.8437	10.2833	12.1534	10.683	13.646	13.4366	9.62423	11.5272	10.0634	9.99491	22.4329	22.3727	22.1835	16.7314	18.2469	20.9315	12.7486	17.0208	19.1012	9.40201	10.1944	11.6117	PREDICTED: heat stress transcription factor A-1b-like isoform X1 [Capsicum annuum]
Capana06g002058	3.49857	10.8729	10.8152	4.77634	3.97207	5.70623	6.59611	7.20654	3.56114	5.50342	6.16499	4.30492	23.6424	22.5846	24.0286	10.9437	9.75326	10.2172	7.11006	8.15869	15.3386	15.2737	15.9239	13.3053	PREDICTED: heat stress transcription factor A-6b-like [Capsicum annuum]
Capana07g000898	2.15904	2.23205	2.53185	6.00813	9.31299	6.50072	8.0541	10.1718	8.08919	9.20512	8.46026	9.30843	1.32761	1.08951	1.06067	5.32687	6.33899	2.67753	7.71265	7.0492	8.1891	12.3298	13.7007	11.7605	PREDICTED: heat stress transcription factor A-2-like [Capsicum annuum]
Capana07g001899	11.4327	14.1955	20.7016	4.55417	3.11878	3.94658	16.5584	15.5848	7.57507	7.07666	8.50121	7.67234	23.3292	23.947	23.1604	12.2597	7.96504	21.3252	4.15189	9.87924	11.8509	2.9685	2.1044	2.40609	PREDICTED: heat stress transcription factor A-4c-like [Capsicum annuum]
Capana09g000311	22.1649	36.6393	31.5436	3.45627	5.70065	3.85077	0.55691	0.882619	1.01271	3.24926	2.80985	3.73274	28.5817	29.9328	26.2519	3.16707	6.21523	4.99033	3.52631	3.41089	3.90832	8.67532	6.90195	4.91644	PREDICTED: heat stress transcription factor C-1 [Capsicum annuum]
Capana09g001429	26.8597	33.041	38.5034	21.0535	31.7898	27.2335	17.9574	18.2048	15.1723	17.1589	17.7016	15.7763	30.5596	27.1373	25.6379	33.5155	35.6731	37.4942	16.082	19.1965	18.8132	18.2609	19.4238	14.6326	PREDICTED: heat stress transcription factor A-8 [Capsicum annuum]
Capana09g002344	9.29196	9.05306	9.13322	6.25917	4.3259	4.3997	15.2141	14.6934	11.2148	9.07461	7.77874	8.29692	9.01632	8.88364	8.02601	7.01405	9.94881	8.2005	17.8187	23.6344	16.3342	3.20756	4.03711	6.75892	PREDICTED: heat stress transcription factor A-3 [Capsicum annuum]
Capana10g002350	5.63929	4.74699	8.01177	0.983415	2.55095	1.6231	40.2244	49.0455	33.1167	8.8857	7.3963	8.65481	310.504	324.338	320.386	41.4222	36.1518	63.7087	40.2681	35.6909	46.8589	5.60134	8.68829	3.38465	PREDICTED: heat stress transcription factor B-3-like [Capsicum annuum]
Capana12g000264	16.9494	25.7663	31.7787	20.8907	39.408	26.8494	16.6961	16.6959	13.4526	18.7803	17.9489	16.2078	46.2281	44.4187	45.048	57.8993	66.3152	71.429	14.0062	18.6202	17.5092	17.8669	16.7906	14.5355	PREDICTED: heat stress transcription factor A-5 [Capsicum annuum]
Capsicum_annuum_newGene_11960	3.40313	2.07336	3.65316	4.2772	5.09939	4.25014	7.73243	6.71338	6.13304	5.47955	5.88071	5.23881	0	0	0	0.004548	0.013807	0.014447	0	0	0.0165	0	0	0	putative heat stress transcription factor A-5-like [Capsicum annuum]
Capsicum_annuum_newGene_15865	0.038091	0.045458	0.156019	0.033266	0.35549	0.225528	0.707859	0.972075	0.868622	1.1006	0.679469	0.969847	0	0	0	0	0	0	0	0	0.013651	0	0	0	putative heat stress transcription factor A-5-like [Capsicum annuum]
Capsicum_annuum_newGene_22923	3.82037	5.22526	8.98615	6.81647	9.70056	6.05688	20.3802	15.8542	12.3119	13.0835	14.1236	12.1088	4.80577	5.19071	3.66589	4.17573	3.98837	4.80838	21.2611	15.5768	20.0693	7.40594	8.24231	6.96848	putative heat stress transcription factor A-5-like [Capsicum annuum]
Capsicum_annuum_newGene_8279	0.128285	0	0.164257	0.023423	0.043905	0.024192	0.491091	0.942388	0.687264	1.14741	1.45708	0.977923	2.50267	2.01524	2.65026	3.02734	2.37237	3.18374	4.16438	5.13661	7.18469	4.44829	5.08948	3.51897	putative heat stress transcription factor A-5-like [Capsicum annuum]
Capsicum_annuum_newGene_890	0.189747	0.028595	0.125759	1.33944	2.94679	1.92744	0.619978	0.81794	1.23385	2.91609	2.56355	2.8543	1.11556	1.02965	0.746596	3.49771	1.79597	1.40157	0.671643	0.487795	1.02675	5.69048	5.69681	3.08696	putative heat stress transcription factor A-8-like [Capsicum annuum]
Capsicum_annuum_newGene_9994	5.6223	3.59422	3.40969	9.3855	4.80932	5.98284	2.49279	3.64611	2.9796	3.941	3.40575	2.94733	2.1491	2.41626	2.13789	3.54986	4.68873	3.17844	7.71065	7.23522	7.10165	3.47365	4.66693	2.83938	putative heat stress transcription factor A-5-like [Capsicum annuum]
B3 transcription factors
#ID	CL114-1	CL114-2	CL114-3	CS114-1	CS114-2	CS114-3	ML114-1	ML114-2	ML114-3	MS114-1	MS114-2	MS114-3	CL115-1	CL115-2	CL115-3	CS115-1	CS115-2	CS115-3	ML115-1	ML115-2	ML115-3	MS115-1	MS115-2	MS115-3	NR_annotation
Capana00g000515	2.24539	2.34256	1.42197	7.75055	11.5523	10.0258	2.38129	2.24345	2.96671	4.99449	3.87869	5.27158	0.304719	1.39566	1.74877	4.63652	5.4359	4.02028	3.88837	3.52257	4.34225	3.62087	3.8973	7.73109	PREDICTED: B3 domain-containing protein REM9-like isoform X1 [Capsicum annuum]
Capana00g000865	1.09967	0.511569	1.2101	0.081924	0	0	3.95803	4.88009	3.40399	0.037657	0.030053	0	1.49103	1.82471	1.43712	0.186136	0.107595	0.33296	4.10249	3.05265	2.79157	0.186184	0.098516	0.108286	PREDICTED: B3 domain-containing protein Os03g0120900-like [Capsicum annuum]
Capana00g001607	3.27087	3.00793	2.29128	5.14435	3.36352	5.30332	3.88718	5.57064	3.57418	3.28854	3.59304	3.8495	3.07197	2.71432	2.42328	8.27406	8.30191	4.91589	5.8629	5.61048	5.35979	3.863	4.43718	4.58183	PREDICTED: putative B3 domain-containing protein REM15 isoform X3 [Capsicum annuum]
Capana00g003885	0	0	0	3.05028	3.2629	4.19766	0	0	0	1.51316	1.11509	2.06503	0	0	0	2.40749	2.80112	0.801785	0.332601	0.043936	0	0.638115	1.07326	1.49454	PREDICTED: B3 domain-containing protein REM17-like [Capsicum annuum]
Capana01g000019	2.90269	2.08104	1.97111	0.12957	0	0.10232	9.8285	9.99046	8.02397	0.07224	0.15519	0	5.34446	7.4317	6.50583	1.46531	1.29958	0.747913	9.00882	8.26808	7.75883	0.174439	0.172301	1.05219	PREDICTED: B3 domain-containing transcription factor NGA1-like isoform X2 [Capsicum annuum]
Capana02g002032	8.59373	11.7309	11.8758	7.5024	9.221	9.28902	4.34901	4.11023	3.21661	6.21675	6.3418	5.90524	14.4712	15.1385	12.88	10.6001	10.2607	12.1759	3.43251	4.8521	6.27244	5.38387	5.63458	5.8304	PREDICTED: B3 domain-containing protein Os07g0563300 isoform X3 [Capsicum annuum]
Capana02g003162	0	0	0	6.79285	6.30027	7.16902	0.798409	0.807867	0.951854	7.88873	7.04678	5.39329	0.2344	0	0	3.17141	3.93737	1.26376	0.858593	0.764337	0.967155	6.72476	8.53103	8.20317	PREDICTED: B3 domain-containing protein LOC_Os12g40080-like isoform X1 [Capsicum annuum]
Capana03g001325	5.64504	9.4994	10.0348	7.41597	5.8591	5.22473	11.5561	13.9433	9.75389	9.16627	8.37636	8.89936	0.206595	0.23537	0.595454	0	0.130294	0.119855	0.649342	0.437044	1.52025	0.381192	0.290685	0.034149	PREDICTED: B3 domain-containing protein Os11g0197600-like isoform X2 [Capsicum annuum]
Capana03g001327	5.74222	5.63451	4.66667	4.42298	3.97552	5.47961	2.94171	4.96921	1.99885	3.52625	4.30695	2.86418	2.52513	2.89788	1.74815	3.23572	4.06625	2.88666	4.52689	3.49106	3.57164	1.40154	3.10878	2.01427	PREDICTED: B3 domain-containing protein Os01g0905400-like isoform X1 [Solanum tuberosum]
Capana04g000532	1.55723	0.31731	0	10.3728	9.581	8.50335	0.674701	0.570662	1.14428	9.49778	6.37641	7.36637	0	0.071667	0.137112	8.30516	7.05164	2.92432	3.77544	1.45382	0.727924	8.50857	16.3837	9.99082	PREDICTED: B3 domain-containing protein At5g42700-like [Capsicum annuum]
Capana06g000275	4.51407	5.3888	6.9312	6.59602	7.91583	7.91879	9.27932	10.6081	8.46149	9.23479	7.20873	7.32047	14.96	14.2664	14.8521	12.517	11.4521	9.73507	13.853	18.2016	19.5947	7.94566	9.90902	10.0844	PREDICTED: B3 domain-containing transcription repressor VAL1-like [Capsicum annuum]
Capana06g000649	1.60823	2.07967	1.89779	3.57359	3.5192	3.50555	15.3028	20.1235	18.4749	15.7384	13.957	17.8321	0.871827	0.74797	2.25094	22.2547	20.4289	18.0529	29.3482	17.7676	26.7875	13.2251	16.7672	15.5848	putative B3 domain-containing protein-like [Capsicum annuum]
Capana06g000650	1.15714	0.694752	2.12058	5.03443	9.49956	6.74669	1.22694	1.885	1.56314	3.28448	2.2593	3.22283	2.00678	3.83491	2.82041	8.44531	4.28063	4.88463	2.80835	2.19286	3.25954	5.04023	6.14715	4.67387	PREDICTED: B3 domain-containing protein At3g06220-like [Capsicum annuum]
Capana06g002876	1.89794	0.57793	0.239372	6.75851	7.07049	8.32222	1.04819	1.18739	1.11154	7.54916	4.98727	6.1559	0.738592	0.762328	0.72422	8.37693	8.6695	2.43936	1.90836	2.37727	2.40422	9.45135	12.8929	7.18088	PREDICTED: putative B3 domain-containing protein At5g58280 [Capsicum annuum]
Capana08g002373	0.237664	0.325037	0.173996	1.10569	0.902654	1.52504	0.809294	0.485543	1.01778	1.51386	1.84428	1.15189	0	0.137605	0	2.36036	1.87084	1.33568	1.37872	1.37138	0.900751	1.80004	2.33989	2.61369	B3 domain-containing protein [Capsicum annuum]
Capana08g002375	8.48573	8.927	8.03591	33.8579	25.1319	27.6384	1.0747	2.30193	2.97537	21.7331	21.6087	27.9592	2.88413	2.40618	2.67372	21.2606	26.315	8.17969	5.99595	4.20185	2.14365	23.9078	27.5552	23.7576	PREDICTED: B3 domain-containing protein At3g19184-like [Capsicum annuum]
Capana08g002377	32.5331	31.6323	34.7667	45.0184	42.7351	44.5013	34.0515	39.7482	33.3118	43.3482	42.8376	46.3567	65.5243	68.6242	69.4289	45.7984	39.6865	38.0121	33.6227	38.8179	39.9575	37.7886	33.2915	44.6691	putative B3 domain-containing protein-like [Capsicum annuum]
Capana08g002480	0	0.236178	0.480303	0	0	0	1.29522	2.31933	1.1319	0	0	0	0	0	0	0	0	0.153445	1.90206	2.37212	1.73476	0	0.341506	0	PREDICTED: B3 domain-containing protein At5g60140-like [Capsicum annuum]
Capana10g001235	13.9047	28.058	29.6112	13.6911	24.9318	22.6042	15.7651	19.879	14.2314	9.89115	10.1428	8.77405	41.7846	40.8307	44.1531	37.7061	49.9624	64.9265	22.4124	23.6395	28.4227	12.6238	14.3876	11.9391	PREDICTED: B3 domain-containing transcription repressor VAL2-like isoform X1 [Capsicum annuum]
Capana10g002043	4.20632	9.67776	13.5545	4.42715	0.694124	2.09325	2.90585	2.64078	1.37071	5.00245	4.55622	5.02891	31.3822	30.0562	30.5775	8.57865	5.09503	24.6787	0.739303	1.3735	1.62991	2.45888	1.39753	1.49848	PREDICTED: B3 domain-containing protein At2g36080 [Capsicum annuum]
Capana11g002234	36.7247	94.306	126.21	27.7646	17.7947	22.7427	114.366	96.7628	92.5273	100.418	97.5919	80.9615	244.856	252.316	247.757	73.4144	81.1683	68.7077	24.6496	38.8045	39.6423	8.07177	15.1275	7.01222	PREDICTED: AP2/ERF and B3 domain-containing transcription factor RAV1 [Capsicum annuum]
Capsicum_annuum_newGene_14318	1.61048	0.707694	1.05696	3.7445	5.07002	4.98241	1.2326	1.59721	1.209	2.11373	2.01971	1.92796	0.406078	0.313166	0.182988	3.19594	5.0894	1.6971	2.4309	1.68629	3.17637	2.36086	3.97904	2.42215	PREDICTED: B3 domain-containing protein REM10-like isoform X4 [Capsicum annuum]
Capsicum_annuum_newGene_20940	1.63641	2.76362	3.04696	0	0	0	1.05633	0.695014	0.338259	0.101957	0.163285	0.08499	0	0	0	0	0	0	0	0	0	0	0.044058	0	putative B3 domain-containing protein-like isoform X2 [Capsicum annuum]
Capsicum_annuum_newGene_26515	0.370373	0.089281	0	0.582636	0.176167	0.597207	0.628275	0.293101	0.363968	0.829667	0.917215	0.931784	0.036048	0	0.070777	0.78576	1.06876	0.31888	0.723219	1.09706	0.809699	1.60168	0.778909	0.842004	PREDICTED: B3 domain-containing protein REM7-like [Capsicum annuum]
Capsicum_annuum_newGene_3896	0	0	0	0	0	0	1.95165	2.44946	0.571248	0	0	0	0	0	0	0	0	0	1.77071	1.84829	2.01421	0	0	0	PREDICTED: B3 domain-containing protein At5g18000-like [Capsicum annuum]
Capsicum_annuum_newGene_4815	3.18029	1.7124	1.92662	9.37522	8.02748	8.01774	6.49616	7.11883	7.03247	7.59182	6.84198	8.30974	2.57942	2.41333	2.29829	9.83532	9.29966	5.71803	11.1085	9.57361	9.76898	8.39997	9.73639	10.0684	PREDICTED: putative B3 domain-containing protein REM15 [Capsicum annuum]
Capsicum_annuum_newGene_7746	0.33051	0.258222	0.128387	0	0	0	0.246561	0.21149	0.093933	0	0	0	0.744278	1.18919	0.910994	1.17032	0.844807	0.739379	0.687789	1.30395	1.095	0.313791	0.852947	0.513804	PREDICTED: B3 domain-containing protein REM13-like isoform X3 [Capsicum annuum]
CCCH transcription factors
#ID	CL114-1	CL114-2	CL114-3	CS114-1	CS114-2	CS114-3	ML114-1	ML114-2	ML114-3	MS114-1	MS114-2	MS114-3	CL115-1	CL115-2	CL115-3	CS115-1	CS115-2	CS115-3	ML115-1	ML115-2	ML115-3	MS115-1	MS115-2	MS115-3	NR_annotation
Capana01g001759	1.34168	1.29894	1.24392	5.79322	2.91192	4.22057	1.35603	1.47294	2.77074	7.60619	7.18993	9.58248	1.04423	1.51382	1.34289	4.51057	4.79192	2.13647	5.83338	2.92442	1.76395	5.43413	6.57562	8.11654	PREDICTED: zinc finger CCCH domain-containing protein 53-like isoform X3 [Capsicum annuum]
Capana01g002584	16.8837	19.3286	20.3582	28.84	40.5601	38.905	12.9384	13.6741	14.7006	20.2197	19.3385	17.4655	23.3624	20.907	21.4655	39.2952	36.2194	41.178	15.8102	15.9819	13.7471	17.1288	14.7214	14.817	E3 ubiquitin-protein ligase makorin, partial [Capsicum annuum]
Capana02g000491	7.13576	9.98426	12.0534	8.30182	11.0509	9.8623	9.23009	8.94183	7.69025	9.31313	9.30789	7.98921	18.7661	18.4205	19.9908	11.2732	10.371	13.528	8.81318	9.5587	9.00929	7.52338	6.7263	9.29805	PREDICTED: zinc finger CCCH domain-containing protein 44-like isoform X1 [Capsicum annuum]
Capana02g002827	6.12321	0.18464	0	11.04	45.6542	35.9927	0.812013	1.17246	1.02182	25.6556	29.3261	21.4147	0	0	0	9.0923	5.69743	0.229224	4.28672	0.57496	0.378201	35.7917	56.1654	24.8093	PREDICTED: zinc finger CCCH domain-containing protein 14 isoform X1 [Capsicum annuum]
Capana03g003575	9.58506	7.12352	5.95406	42.6555	37.2351	38.9247	9.86582	12.2995	13.8166	45.0369	39.2572	39.6643	6.5659	5.93718	6.8091	36.5044	40.8766	24.0639	21.5049	17.2395	19.0882	55.7517	59.5115	58.1309	PREDICTED: zinc finger CCCH domain-containing protein 32-like [Capsicum annuum]
Capana04g002320	7.04868	14.564	14.899	8.24005	10.823	10.6184	7.67692	8.45919	7.53454	11.6033	12.0924	10.1743	13.7857	14.8927	16.7877	11.0121	8.18927	11.0552	5.49836	8.70939	9.71399	5.17051	4.15834	11.8676	Zinc finger CCCH domain-containing protein 44 [Capsicum chinense]
Capana05g000746	25.8375	34.5275	39.1588	36.0703	42.3092	37.5428	24.2747	22.5591	22.3797	29.1489	27.732	30.4887	51.0248	51.5254	52.1645	41.8483	43.1398	51.9328	24.1366	26.7997	23.2201	22.4117	20.7151	25.9412	PREDICTED: zinc finger CCCH domain-containing protein 17-like [Capsicum annuum]
Capana05g001805	0.842401	0.416373	1.12302	0.468231	2.17565	1.56569	0.441652	0.816733	0.473214	2.04228	0.758349	2.38881	5.686	5.70276	5.82855	3.55547	5.09589	4.85466	1.14184	1.17102	1.07282	5.27647	6.45474	3.93972	PREDICTED: zinc finger CCCH domain-containing protein 39-like [Capsicum annuum]
Capana05g002040	53.9962	69.5615	143.067	112.63	63.9823	60.6873	233.311	177.759	142.214	317.637	315.795	224.876	158.405	158.934	163.888	64.0234	81.716	125.625	78.5574	107.494	112.084	97.9979	83.8845	105.612	Zinc finger CCCH domain-containing protein 47 [Capsicum annuum]
Capana06g000346	38.4147	116.089	187.496	11.5338	19.4179	14.3611	41.7563	30.5916	22.8591	15.4386	16.0982	12.4216	212.717	221.433	220.137	88.0731	86.1825	165.216	47.8396	73.1597	73.4506	33.0214	22.7333	22.6263	PREDICTED: zinc finger CCCH domain-containing protein 66-like [Capsicum annuum]
Capana06g000901	1.77489	1.67846	1.48753	9.08356	7.41291	8.57978	1.1389	0.922319	0.657016	8.06361	6.60988	6.79625	2.33547	3.14002	2.41912	9.89613	9.27851	6.29031	1.78124	2.33708	2.15422	7.95303	8.21907	8.49734	PREDICTED: zinc finger CCCH domain-containing protein 67-like isoform X1 [Capsicum annuum]
Capana06g003018	2.13857	2.11031	2.93544	2.73776	3.49006	3.03094	21.4021	24.0656	9.47989	6.91716	8.40628	7.13062	3.9268	4.36515	3.7589	10.9528	14.0821	16.2101	32.7176	32.6813	29.7079	11.4215	16.5107	13.9852	PREDICTED: zinc finger CCCH domain-containing protein 32-like [Capsicum annuum]
Capana07g002354	1.51831	2.84241	2.20815	4.66876	4.64848	4.52736	2.58117	3.25462	1.54395	4.95355	4.1809	3.89034	6.88467	6.63822	7.11641	5.09845	6.35536	5.63636	4.23009	2.33324	3.27782	2.81232	3.54923	4.13471	PREDICTED: zinc finger CCCH domain-containing protein 18-like isoform X3 [Capsicum annuum]
Capana08g000074	0.548847	0.430054	0.258675	2.35893	1.88645	1.91384	0.45599	0.421274	0.551644	1.9277	1.95921	1.76517	0.281032	0.547354	0.564327	1.14577	1.1957	0.424176	0.617826	0.991134	1.09759	1.91689	2.1082	1.7269	PREDICTED: zinc finger CCCH domain-containing protein 17-like [Capsicum annuum]
Capana08g000284	50.5087	139.687	164.491	64.5315	111.598	119.855	16.8401	18.1668	15.3788	23.3304	22.6504	21.8322	206.292	204.743	212.781	109.487	106.185	116.896	16.9458	22.5378	17.3174	24.1079	21.4739	29.7464	PREDICTED: zinc finger CCCH domain-containing protein 20-like [Capsicum annuum]
Capana09g000202	48.0235	205.552	211.844	30.0309	109.799	61.7177	31.6888	35.5469	22.8462	39.6831	35.346	35.448	151.621	141.904	147.194	135.78	93.8671	95.2834	50.488	89.842	105.503	81.6737	84.2836	77.3404	PREDICTED: zinc finger CCCH domain-containing protein 20 [Capsicum annuum]
Capana10g002333	3.15052	5.48545	3.96834	2.20769	3.82138	2.93409	1.58882	2.05045	0.986181	1.55187	1.788	1.42007	3.38074	2.996	2.83739	1.61928	2.17738	2.76291	1.0836	1.06356	1.2527	1.00017	0.743179	1.06981	Zinc finger CCCH domain-containing protein 4 [Capsicum annuum]
Capana11g000801	22.612	21.1653	16.645	37.7143	37.9091	36.5188	17.1288	16.4308	20.7714	33.4719	34.1608	34.6119	11.6052	11.403	12.0746	38.6101	39.3801	23.2257	32.7849	20.9704	20.1456	24.5652	25.7715	35.3311	PREDICTED: zinc finger CCCH domain-containing protein 22-like isoform X3 [Capsicum annuum]
Capana11g002304	1.29016	0.641515	0.628675	1.45717	1.33993	2.31698	0.685048	1.15532	1.9487	2.40028	1.62141	1.66683	1.11378	0.652945	0.78275	1.3861	2.01593	1.63861	1.02301	0.999894	0.621648	1.72477	2.31661	2.2403	PREDICTED: zinc finger CCCH domain-containing protein 65 [Capsicum annuum]
Capana11g002351	0	0	0.072655	9.08801	79.9519	42.6295	0	0	0	40.4722	40.1503	30.9822	0.096353	0.243578	0	12.9551	6.87298	0.36527	0	0.074187	0	48.3461	73.7051	34.7687	PREDICTED: zinc finger CCCH domain-containing protein 15-like [Capsicum annuum]
Capana12g002616	19.6801	14.8526	13.1879	14.6354	15.2678	13.6834	54.8399	48.4498	43.6266	40.1038	39.6187	33.5206	12.1982	13.8859	13.3561	18.8071	15.7439	13.968	43.484	35.3078	32.7574	30.0376	24.6929	35.1619	PREDICTED: zinc finger CCCH domain-containing protein ZFN-like [Capsicum annuum]
NF-Y transcription factors
#ID	CL114-1	CL114-2	CL114-3	CS114-1	CS114-2	CS114-3	ML114-1	ML114-2	ML114-3	MS114-1	MS114-2	MS114-3	CL115-1	CL115-2	CL115-3	CS115-1	CS115-2	CS115-3	ML115-1	ML115-2	ML115-3	MS115-1	MS115-2	MS115-3	NR_annotation
Capana01g002625	7.05227	14.5579	21.4514	23.5458	22.2364	15.9851	10.5749	9.89394	9.64073	23.2922	21.6431	17.1328	15.57	16.9211	19.3013	50.6689	40.4779	39.1418	23.628	22.055	24.0731	51.6205	63.1458	33.9214	PREDICTED: nuclear transcription factor Y subunit A-1-like isoform X2 [Capsicum annuum]
Capana02g001381	5.71597	7.72748	4.62531	6.6945	3.61804	5.48287	166.727	175.348	139.188	102.01	101.99	88.5423	5.34071	4.56772	4.92029	11.1548	11.8896	11.0179	154.117	151.339	142.35	90.6214	99.1515	105.22	PREDICTED: nuclear transcription factor Y subunit A-7 isoform X1 [Capsicum annuum]
Capana03g000138	0.127003	0.467525	0	0.261004	0.991188	0.339439	0.276424	0.444029	0.10687	0.432147	0.210821	0.361626	7.70871	6.46028	7.88226	0.788993	1.26901	2.01837	0.298013	0.621669	1.67843	0.174398	0	0.359454	PREDICTED: nuclear transcription factor Y subunit A-3-like isoform X1 [Capsicum annuum]
Capana03g001323	0.097127	0.173595	0.173216	2.7951	2.70097	2.92288	0.850313	0.2499	1.5332	3.98462	5.12338	4.8664	1.84953	1.0214	1.07191	5.22363	6.7119	5.31649	1.54761	3.80797	2.68869	4.35302	3.54719	7.57289	putative nuclear transcription factor Y subunit C-1-like, partial [Capsicum annuum]
Capana03g001328	3.39823	3.42252	2.16364	2.21337	2.59909	2.99149	0.921697	1.72629	0.875662	2.35958	1.32617	1.4174	1.49384	0.603634	1.75568	2.41833	2.01966	1.16457	1.78942	0.923702	1.80741	1.59042	2.24308	1.75125	putative nuclear transcription factor Y subunit C-1-like isoform X1 [Capsicum annuum]
Capana03g001415	2.46095	1.74873	1.09727	2.48917	2.21052	2.15872	2.38021	2.39765	2.30964	3.16122	3.27658	3.07332	0.978046	0.840915	1.19763	2.45107	2.74985	1.43397	3.60856	4.3614	3.21607	2.13185	2.50328	5.08476	Nuclear transcription factor Y subunit C-1 [Capsicum annuum]
Capana05g000380	1.19812	1.54321	1.11975	1.71623	1.51276	1.36165	0.548464	0.440569	0.761612	1.79278	1.24531	1.62595	0.982923	1.01355	0.848956	1.35545	2.2181	2.08288	0.951477	0.970274	0.732398	2.02133	0.810885	1.7701	putative nuclear transcription factor Y subunit C-4-like [Capsicum annuum]
Capana05g000545	5.55338	8.00575	9.78699	19.8866	21.5655	20.0025	7.59858	6.90667	8.21549	18.9112	19.2421	20.582	13.6669	14.8647	13.8298	18.5956	25.0367	23.118	7.49013	7.21779	9.28489	18.1608	21.1366	17.6275	Nuclear transcription factor Y subunit B-8 [Capsicum annuum]
Capana06g000869	0.251364	0.33424	0.315573	0.844581	0.86632	0.861011	0.420701	0.898315	1.19027	1.08096	2.20152	1.15113	0	0.036913	0	0.347478	0.228186	0.147148	4.243	2.41074	2.53321	1.72619	2.32246	1.86608	PREDICTED: nuclear transcription factor Y subunit C-1-like isoform X2 [Capsicum annuum]
Capana06g000871	9.94988	10.9476	8.40329	36.0088	49.7459	40.376	11.5738	10.257	11.6101	36.9894	29.4826	30.0379	6.10761	6.85184	6.50741	36.8927	38.9728	20.3257	22.371	14.7286	13.0596	34.3632	39.5895	30.2896	Nuclear transcription factor Y subunit C-4 [Capsicum annuum]
Capana07g002368	198.431	310.307	253.882	99.0402	85.6162	96.3959	18.3621	23.8275	26.5927	12.9571	14.9405	13.4046	170.817	166.931	172.423	91.7327	98.1071	78.9816	26.8838	32.5726	33.8425	17.2832	14.1129	15.9433	PREDICTED: nuclear transcription factor Y subunit B-3-like [Capsicum annuum]
Capana08g000393	6.71418	5.45259	4.05755	13.9906	7.02577	8.48578	4.78758	6.98356	5.62217	14.1301	11.5452	9.67871	6.46792	6.38229	5.5922	18.6223	17.5043	11.1978	9.64185	9.0881	11.3443	21.6974	25.6539	17.3292	PREDICTED: nuclear transcription factor Y subunit A-3-like [Capsicum annuum]
Capana09g000171	2.47767	3.15984	3.74105	3.40782	3.83137	1.82618	3.18503	2.9791	2.00249	6.66952	6.1888	7.39743	4.03545	5.90762	4.26936	31.9583	16.5718	26.288	3.80107	8.13383	7.94405	9.80009	13.2819	7.47941	Nuclear transcription factor Y subunit A-6 [Capsicum annuum]
Capana09g000479	23.5206	28.0411	23.1745	9.21353	10.3761	10.1307	23.135	23.2991	21.2502	16.5956	15.3518	14.7032	21.6416	21.8918	20.755	17.3886	19.1472	15.3707	21.0279	21.6446	23.5283	16.4795	13.4045	14.9318	PREDICTED: nuclear transcription factor Y subunit B-3-like [Capsicum annuum]
Capana10g002360	0	0	0	0.730347	0.304396	0.381357	1.62831	1.26973	0.605576	28.7743	29.4033	14.8508	0	0	0.253268	2.74403	6.42543	6.44533	9.77795	4.8457	2.61501	86.6985	105.642	53.942	PREDICTED: nuclear transcription factor Y subunit A-7-like [Capsicum annuum]
Capana12g001765	1.61825	1.4296	4.12089	2.05268	3.90364	3.02989	2.15003	1.39002	2.8583	1.32142	2.8634	2.2435	3.03314	2.98496	3.29513	0.973797	1.49724	1.79218	1.21284	0.883503	0.358203	1.02159	0.619327	0.689458	Nuclear transcription factor Y subunit B-3 [Capsicum annuum]
bZIP transcription factors
#ID	CL114-1	CL114-2	CL114-3	CS114-1	CS114-2	CS114-3	ML114-1	ML114-2	ML114-3	MS114-1	MS114-2	MS114-3	CL115-1	CL115-2	CL115-3	CS115-1	CS115-2	CS115-3	ML115-1	ML115-2	ML115-3	MS115-1	MS115-2	MS115-3	NR_annotation
Capana00g003283	13.4117	11.136	18.5242	20.0405	5.98897	8.5222	4.77669	5.18846	4.70459	5.68106	7.6245	2.37036	13.8991	15.9799	16.1094	7.3846	8.99886	9.33883	7.661	6.30752	5.79898	1.82002	1.45874	2.30415	PREDICTED: bZIP transcription factor 53 [Capsicum annuum]
Capana00g005021	26.1349	22.8148	22.829	12.5326	6.7562	6.21257	50.5905	51.9933	34.536	47.1489	49.6209	43.6173	16.3747	15.7288	15.9054	10.3396	6.79954	9.69224	15.7332	20.2269	29.4381	30.7404	24.8068	39.1372	Transcription factor TGA7 [Capsicum annuum]
Capana01g001143	3.69408	5.02921	4.92124	11.5245	11.337	11.3748	4.41327	4.79988	3.99628	9.97645	8.90332	10.5451	5.95271	6.11644	5.73496	9.98573	11.1916	12.7955	4.88659	5.77829	5.27306	9.85905	9.20319	10.8361	PREDICTED: bZIP transcription factor 17-like [Capsicum annuum]
Capana02g000583	0	0	0	4.27137	8.55576	7.06588	2.69636	4.0526	1.06803	9.14127	10.2352	7.64212	0	0.086185	0.085017	8.85628	7.20068	4.67422	4.08813	3.95767	5.16682	15.2842	10.1251	11.2419	PREDICTED: bZIP transcription factor 27-like [Capsicum annuum]
Capana04g000305	11.2835	6.46707	8.29077	39.9333	40.5353	41.1094	38.9569	39.2087	43.2712	42.054	38.7567	41.9591	32.301	32.3882	31.0085	35.4956	46.9469	32.2306	50.3437	39.0915	40.5873	39.0947	42.8369	31.6224	PREDICTED: bZIP transcription factor 53-like [Capsicum annuum]
Capana04g001165	14.6245	19.0012	17.55	54.6657	56.8207	50.4969	84.7099	100.402	83.1429	89.1255	82.3444	73.5554	7.52151	7.68598	6.93447	48.845	42.024	33.6576	83.3235	53.8267	75.7163	66.0157	66.5872	66.7279	PREDICTED: transcription factor TGA7-like isoform X1 [Capsicum annuum]
Capana06g000604	1.79289	1.81744	2.01907	0.28556	0.222895	0.475662	1.70361	2.50471	3.675	0.506481	0.236196	0.563304	7.77109	7.70952	6.97982	1.06159	1.0039	1.73934	4.07873	2.08808	2.70043	0.759937	0.75133	0.21575	PREDICTED: transcription factor TGA2 [Capsicum annuum]
Capana08g001614	6.97027	25.326	27.2987	5.07024	21.7712	15.0719	7.54189	5.82529	3.99997	3.42964	3.71292	3.91199	52.0607	54.7848	52.6556	21.579	14.6667	19.2301	7.04152	8.58095	4.56104	2.66438	4.39767	3.37816	PREDICTED: bZIP transcription factor 53-like [Capsicum annuum]
Capana08g002567	11.998	9.6112	9.87579	52.874	132.568	77.9598	240.092	226.006	143.604	72.0357	72.0461	69.3338	18.9544	21.1045	19.591	105.738	114.278	80.147	231.654	334.006	321.573	141.698	165.171	113.657	PREDICTED: bZIP transcription factor 53-like [Capsicum annuum]
Capana11g002252	0.046636	0.14168	0	0.477389	0.252696	0.97167	0.093276	0.038101	0.218557	0.582811	0.406649	0.839805	0	0	0.064225	4.41126	3.14899	1.91045	0.26034	0	0	0.93726	1.64026	0.917417	Transcription factor PERIANTHIA [Capsicum annuum]
Capana12g001341	1.50417	2.77074	3.62434	14.3283	42.316	18.6754	6.69329	11.9965	10.3821	12.2473	14.3932	14.5928	2.84345	4.45939	4.3058	31.4754	43.4417	56.3685	14.6746	11.3605	14.7075	12.5979	15.3698	12.4831	PREDICTED: transcription factor TGA7-like [Capsicum annuum]
Trihelix transcription factors
#ID	CL114-1	CL114-2	CL114-3	CS114-1	CS114-2	CS114-3	ML114-1	ML114-2	ML114-3	MS114-1	MS114-2	MS114-3	CL115-1	CL115-2	CL115-3	CS115-1	CS115-2	CS115-3	ML115-1	ML115-2	ML115-3	MS115-1	MS115-2	MS115-3	NR_annotation
Capana00g002857	12.2957	15.244	13.7078	66.8963	86.0576	67.8063	11.9123	14.6407	14.4656	34.6678	38.0725	40.4484	9.31529	10.858	10.2841	56.3896	62.0762	52.8122	20.2896	17.78	19.2209	37.6605	35.2404	31.9588	PREDICTED: trihelix transcription factor ASIL2 [Capsicum annuum]
Capana02g001315	0	0	0.164372	2.04406	0.176581	6.50829	0	0	0	0.493232	0.949015	1.08103	0	0	0	7.68409	6.48564	3.0566	1.43073	0.176496	0	1.53049	4.39541	2.99861	PREDICTED: trihelix transcription factor ASR3 [Capsicum annuum]
Capana12g001140	5.45231	5.33477	3.41536	12.0633	9.31282	9.8199	8.66064	6.46197	7.93912	15.7821	13.6177	13.7779	3.06343	2.28465	3.18169	5.46396	6.73049	5.83343	6.28677	7.93479	6.22975	8.46762	7.0751	12.5188	PREDICTED: trihelix transcription factor GT-2-like [Capsicum annuum]
Capana12g001923	8.3754	11.002	11.9813	9.41316	15.591	9.83427	12.3693	13.2836	14.1764	18.3151	14.2259	15.1858	69.2655	68.5124	67.5214	14.0822	15.9766	23.7729	9.24178	13.32	9.55238	10.2849	9.58172	11.1165	PREDICTED: trihelix transcription factor GT-2-like [Capsicum annuum]
Capana09g001260	0.866226	0.628894	1.64108	0.857717	0.486483	0.815053	1.66481	3.27516	2.06349	1.23141	0.791207	0.783812	17.7296	18.8487	18.8268	1.80955	2.65207	4.64122	0.547334	0.739244	1.01787	0.204182	0.673518	0.193387	PREDICTED: trihelix transcription factor GT-3b [Capsicum annuum]
Capana01g000220	8.07434	5.37305	3.26552	7.24157	5.80445	5.76098	2.87246	2.54567	2.82012	3.10194	2.68031	2.7251	1.99915	2.06828	1.34099	4.20793	4.38723	1.91042	5.31108	4.89193	3.02871	1.96409	1.90944	2.13407	PREDICTED: trihelix transcription factor GTL1-like [Capsicum annuum]
Capana10g001956	0	0	0	0.50967	7.39309	1.8482	0.227438	0.02339	0.065674	2.56345	2.39245	2.28201	0	0	0	0.518084	0.546091	0.300292	0.551582	0.445651	0.33345	2.38135	2.98537	1.77917	PREDICTED: trihelix transcription factor PTL-like [Capsicum annuum]
WD40 transcription factors
#ID	CL114-1	CL114-2	CL114-3	CS114-1	CS114-2	CS114-3	ML114-1	ML114-2	ML114-3	MS114-1	MS114-2	MS114-3	CL115-1	CL115-2	CL115-3	CS115-1	CS115-2	CS115-3	ML115-1	ML115-2	ML115-3	MS115-1	MS115-2	MS115-3	NR_annotation
Capana02g000400	13.4956	12.0659	11.6209	21.1947	19.6987	21.1338	13.4677	16.333	15.0739	21.9349	20.6677	22.8334	14.1179	13.5373	14.6146	19.2384	21.6747	16.3812	19.5779	21.7603	19.7132	18.9933	19.8312	22.8216	PREDICTED: katanin p80 WD40 repeat-containing subunit B1 homolog isoform X1 [Capsicum annuum]
Capana02g002000	8.10536	6.74588	5.35876	19.9813	24.183	23.0114	41.8176	37.1621	33.7569	30.1078	28.967	26.1302	9.34168	10.3194	9.97973	19.117	16.5064	10.469	25.3071	36.7064	24.9448	25.7865	25.9245	31.0479	Katanin p80 WD40 repeat-containing subunit B1 -like protein [Capsicum annuum]
Capana05g000678	4.00202	2.38047	1.48575	9.13481	9.69574	10.827	4.30413	4.1228	4.63162	9.20968	8.81569	9.25375	2.808	3.19789	2.64256	7.58313	8.46801	4.16872	5.33745	5.1261	4.66279	8.78855	10.827	10.0007	PREDICTED: katanin p80 WD40 repeat-containing subunit B1 homolog isoform X1 [Capsicum annuum]
Capana08g002489	10.3052	11.9094	27.83	9.63296	10.072	10.6537	7.57587	6.85335	5.76171	8.89221	7.86124	6.05812	62.9449	63.153	61.197	14.6218	8.86148	18.7971	5.43184	10.7605	10.0009	3.18669	2.75904	5.86145	Transducin/WD40 repeat-like superfamily protein [Capsicum annuum]
Capana09g002243	13.2804	9.65324	10.452	13.8141	14.143	14.7467	20.0834	17.8422	17.8728	18.797	15.268	18.3282	13.7989	14.1194	15.7372	19.0603	17.972	14.798	22.0542	21.0772	23.5119	18.701	19.1563	16.3918	Transducin/WD40 repeat-like superfamily protein, putative isoform 2 [Capsicum annuum]
Capana10g002335	0.114841	0.124869	0	0.296209	0.0265	0.091096	4.28693	4.4858	5.92153	0.574939	0.572315	0.403869	0.076709	0.146599	0.101716	0.131209	0.116192	0.318737	2.71935	2.44605	2.01552	0.432033	0.125434	0.362315	transducin/WD40 repeat-like superfamily protein [Striga asiatica]
C2H2 transcription factors
#ID	CL114-1	CL114-2	CL114-3	CS114-1	CS114-2	CS114-3	ML114-1	ML114-2	ML114-3	MS114-1	MS114-2	MS114-3	CL115-1	CL115-2	CL115-3	CS115-1	CS115-2	CS115-3	ML115-1	ML115-2	ML115-3	MS115-1	MS115-2	MS115-3	NR_annotation
Capana05g000111	7.94339	8.42419	8.00408	4.14624	5.12396	4.14191	3.28805	4.15136	3.89432	5.72425	3.88794	4.62947	11.094	11.9888	11.3827	6.62787	5.4304	4.08766	4.19254	4.8359	4.28021	3.24481	4.13199	3.64658	PREDICTED: zinc finger AN1 and C2H2 domain-containing stress-associated protein 13-like [Capsicum annuum]
