# Supplementary material for: Transcriptome Analysis Reveals Key Genes Involved in Trichome Formation in Pepper (Capsicum annuum L.)
Source: Plants (Basel). 2024 Apr 13;13(8):1090. doi: 10.3390/plants13081090 (PMC11054266; doi:10.3390/plants13081090)
Supplement: Supplementary file 1 [file plants-13-01090-s001.zip › TableS4.xlsx]

## Sheet: Sheet1
Table S4. Plant resistance genes identified in this study.
RLK plant resistance genes
#ID	CL114	CL115	CS114	CS115	ML114	ML115	MS114	MS115	NR_annotation
Capana00g000568	4.71507	0.118471	0.0190737	0	0.706193	0.154916	0.035319	0	hypothetical protein BC332_10224 [Capsicum chinense]
Capana00g000664	5.98673	9.73011	5.43394	7.27588	16.4365	25.9875	9.0419	14.9888	PREDICTED: receptor-like protein kinase HERK 1 [Capsicum annuum]
Capana00g000717	0	0.429018	0.560615	0.063852	0.198612	0.142982	1.90754	0.452209	PREDICTED: probable LRR receptor-like serine/threonine-protein kinase At3g47570 [Capsicum annuum]
Capana00g000721	0.802599	0.171467	0.280889	0.421429	0.854896	0.987163	0.433694	0.130494	PREDICTED: probable LRR receptor-like serine/threonine-protein kinase At3g47570 [Capsicum annuum]
Capana00g000736	13.1907	7.74419	20.8573	19.9239	23.564	25.6579	15.1203	11.1669	PREDICTED: probable LRR receptor-like serine/threonine-protein kinase At2g16250 isoform X2 [Capsicum annuum]
Capana00g001098	0.214631	1.84713	0.0272267	0.217722	0.670505	1.54356	0.0221413	0.068995	PREDICTED: putative receptor-like protein kinase At3g47110, partial [Capsicum annuum]
Capana00g001159	1.45114	4.19708	0.289187	2.69627	1.88702	5.55897	0.525418	0.410986	PREDICTED: probable LRR receptor-like serine/threonine-protein kinase At3g47570, partial [Capsicum annuum]
Capana00g001160	0.093005	1.27037	0.0692927	0.494731	0.495296	0.497215	0.0407423	0.080173	PREDICTED: putative leucine-rich repeat receptor-like serine/threonine-protein kinase At2g24130 [Capsicum annuum]
Capana00g001166	0.0156287	1.2711	0.117469	0.117623	0.192032	0.50985	0.142704	0.0400953	PREDICTED: probable LRR receptor-like serine/threonine-protein kinase At3g47570 [Capsicum annuum]
Capana00g001443	0.066956	0.311648	0.698781	0.615835	0.214702	1.48315	0.123707	0.0371747	PREDICTED: LRR receptor-like serine/threonine-protein kinase EFR isoform X1 [Capsicum annuum]
Capana00g001645	0	0.020592	0	0	0	0	0	0	hypothetical protein T459_11358 [Capsicum annuum]
Capana00g001756	0.175777	1.13388	0.0680363	0.343604	0.403117	0.488226	0.118355	0.0763017	PREDICTED: putative receptor-like protein kinase At3g47110, partial [Capsicum annuum]
Capana00g001762	0.163175	0.817271	0.954736	0.584448	0.240874	0.612754	0.472267	0.422246	PREDICTED: probable LRR receptor-like serine/threonine-protein kinase At3g47570 [Capsicum annuum]
Capana00g002167	0.217732	0	0.060214	0	0.167334	0	0.043761	0	hypothetical protein T459_11284 [Capsicum annuum]
Capana00g002285	0.00561367	0.003887	0.019177	0	0	0	0.0140823	0.010304	hypothetical protein BC332_10248 [Capsicum chinense]
Capana00g002546	32.3393	33.8316	45.1754	32.6955	10.9664	14.4565	33.3463	32.1394	PREDICTED: probable LRR receptor-like serine/threonine-protein kinase At1g63430 [Capsicum annuum]
Capana00g002626	7.94679	22.9237	2.36657	7.25125	11.6499	10.204	7.26069	3.46292	PREDICTED: LEAF RUST 10 DISEASE-RESISTANCE LOCUS RECEPTOR-LIKE PROTEIN KINASE-like 1.1 [Capsicum annuum]
Capana00g002627	3.48059	24.0133	0.644994	3.76835	3.48695	2.98526	1.2201	0.861784	putative serine/threonine-protein kinase [Capsicum annuum]
Capana00g002629	3.10749	3.44114	1.52707	1.72284	3.09978	4.04215	0.810727	0.754001	PREDICTED: LEAF RUST 10 DISEASE-RESISTANCE LOCUS RECEPTOR-LIKE PROTEIN KINASE-like 1.1 [Capsicum annuum]
Capana00g002635	15.898	20.5889	10.4506	10.6316	15.1207	12.5926	18.4182	9.76146	PREDICTED: LEAF RUST 10 DISEASE-RESISTANCE LOCUS RECEPTOR-LIKE PROTEIN KINASE-like 1.2 [Capsicum annuum]
Capana00g002643	2.71561	6.12132	13.8742	10.0274	3.92129	5.18767	13.8633	14.0532	hypothetical protein FXO37_26330 [Capsicum annuum]
Capana00g002676	0.794387	0.672801	0.114532	0.941104	1.46418	1.8931	0.192715	0.0873667	PREDICTED: putative leucine-rich repeat receptor-like serine/threonine-protein kinase At2g24130 [Capsicum annuum]
Capana00g002804	0.253379	0.23917	0.480185	0.717703	0.396656	0.872895	0.607974	0.645787	PREDICTED: LRR receptor-like serine/threonine-protein kinase FLS2 [Capsicum annuum]
Capana00g002807	2.17711	0.882577	3.70785	1.65077	7.67402	4.50744	3.59665	2.08058	PREDICTED: LOW QUALITY PROTEIN: LRR receptor-like serine/threonine-protein kinase FLS2 [Capsicum annuum]
Capana00g002882	2.09265	4.47444	9.08807	6.56044	4.9323	5.22555	12.9201	8.80311	PREDICTED: proline-rich receptor-like protein kinase PERK8 [Capsicum annuum]
Capana00g003436	3.6887	0.407298	24.9002	24.8334	10.1067	10.8375	29.3403	27.4581	PREDICTED: probable inactive receptor kinase At4g23740 [Capsicum annuum]
Capana00g003666	3.35013	2.72829	9.91775	13.363	4.60295	7.6601	9.47347	10.6669	PREDICTED: probable LRR receptor-like serine/threonine-protein kinase At4g30520 [Capsicum annuum]
Capana00g003739	31.4105	66.765	27.7446	38.8815	41.5367	38.4047	29.1928	20.1189	PREDICTED: probable LRR receptor-like serine/threonine-protein kinase At5g10290 isoform X2 [Capsicum annuum]
Capana00g003845	0.0714727	4.75295	0.0498077	0.779503	0	0.009004	0.06842	0.042877	hypothetical protein BC332_08336 [Capsicum chinense]
Capana00g003859	23.5619	45.3513	9.5886	19.071	6.75871	5.97004	15.2179	5.03513	PREDICTED: rust resistance kinase Lr10-like [Capsicum annuum]
Capana00g004092	0.00870067	0	0.10182	0.286432	0.014534	0.0135187	0.233137	0.0809743	PREDICTED: LOW QUALITY PROTEIN: probable LRR receptor-like serine/threonine-protein kinase At1g34110 [Capsicum annuum]
Capana00g004458	1.00057	0.112692	0.318997	0.446669	0.786641	1.67585	0.779033	0.565423	PREDICTED: putative receptor-like protein kinase At3g47110 [Capsicum annuum]
Capana00g004480	4.77581	5.23747	0.301398	3.39228	3.34748	5.5939	0.827549	0.413265	PREDICTED: pollen receptor-like kinase 3 [Capsicum annuum]
Capana00g004627	3.80789	0.619955	16.933	11.7653	3.97131	5.95594	13.2759	19.7063	PREDICTED: probably inactive leucine-rich repeat receptor-like protein kinase At5g06940 isoform X1 [Capsicum annuum]
Capana00g004747	0.0583887	0.493939	0.371787	0.452489	0.0497093	0.0734237	0.236789	0.101517	PREDICTED: probable LRR receptor-like serine/threonine-protein kinase At1g74360 [Capsicum annuum]
Capana00g004901	0.879627	0.215437	0.658701	0.589471	0.784087	0.958443	2.69268	2.76685	PREDICTED: protein STRUBBELIG-RECEPTOR FAMILY 5 isoform X1 [Capsicum annuum]
Capana00g004930	0.329326	0.345164	6.55893	3.93372	0.604767	0.695379	9.62169	5.29976	PREDICTED: protein STRUBBELIG-RECEPTOR FAMILY 6-like [Capsicum annuum]
Capana01g000450	0.595522	0.059031	3.36013	1.52624	5.94365	6.96601	4.47708	3.67047	PREDICTED: probable LRR receptor-like serine/threonine-protein kinase At1g12460 [Capsicum annuum]
Capana01g001011	0.00406967	0	0.022891	0.0288663	0.023423	0.0362787	0.0689283	0	putative LRR receptor-like serine/threonine-protein kinase-like [Capsicum annuum]
Capana01g001151	31.862	17.8625	78.7843	43.5522	61.5563	51.5687	120.779	82.0738	PREDICTED: LRR receptor-like serine/threonine-protein kinase FEI 2 [Capsicum annuum]
Capana01g001237	0	0.0292183	0.0561767	0.069033	0.0338187	0.0326437	0.125383	0.104826	PREDICTED: pollen receptor-like kinase 4 [Capsicum annuum]
Capana01g001325	17.3439	17.0609	28.5365	38.7003	13.0407	19.5724	14.8599	18.2897	PREDICTED: receptor-like serine/threonine-protein kinase At2g45590 isoform X2 [Capsicum annuum]
Capana01g001958	8.51903	14.5847	12.0226	12.7655	10.58	14.4262	14.4698	13.4901	PREDICTED: proline-rich receptor-like protein kinase PERK9 [Capsicum annuum]
Capana01g002730	1.13177	0.787468	2.67078	2.65678	2.21559	2.31272	3.98825	3.9917	PREDICTED: LOW QUALITY PROTEIN: probable inactive leucine-rich repeat receptor-like protein kinase At3g03770 [Capsicum annuum]
Capana01g003182	2.16728	10.1372	0.852413	1.42902	1.48835	1.47303	0.875775	1.1106	PREDICTED: probable inactive receptor kinase At1g48480 [Capsicum annuum]
Capana01g003533	0.96353	0.247163	3.87659	1.63037	1.61014	2.08529	2.0469	1.61133	PREDICTED: leucine-rich repeat receptor-like protein kinase PXL1 [Capsicum annuum]
Capana01g004184	14.1403	12.8793	37.4737	23.4296	20.4208	24.6308	39.6539	38.2884	PREDICTED: LRR receptor-like serine/threonine-protein kinase FEI 1 isoform X2 [Capsicum annuum]
Capana01g004418	0.00655933	0	0.00868333	0	0.043648	0	0	0	putative WEB family protein, chloroplastic-like [Capsicum annuum]
Capana02g000442	0.727435	1.25115	1.92222	2.798	0.835729	2.188	2.95224	3.40111	PREDICTED: proline-rich receptor-like protein kinase PERK4 [Capsicum annuum]
Capana02g000943	2.0133	2.86127	4.37704	4.00008	2.04776	1.78253	4.61497	8.1551	PREDICTED: inactive LRR receptor-like serine/threonine-protein kinase BIR2 [Capsicum annuum]
Capana02g001033	3.88799	0.532691	2.69035	5.40195	2.11726	4.74769	1.56171	5.71779	PREDICTED: probable inactive leucine-rich repeat receptor-like protein kinase At3g03770 [Capsicum annuum]
Capana02g001243	0	0	0	0	0	0.059638	0	0.024533	LRR receptor-like serine/threonine-protein kinase FLS2 [Solanum lycopersicum]
Capana02g001278	0.165548	0.264757	0.005095	0.0509777	0.217796	0.0839803	0.005343	0	PREDICTED: probable LRR receptor-like serine/threonine-protein kinase At3g47570 isoform X1 [Capsicum annuum]
Capana02g001280	0.116328	0.889626	0.0126063	0.0521633	0.0484467	0.115346	0.0250647	0.013198	hypothetical protein T459_04916 [Capsicum annuum]
Capana02g001282	0.691849	2.94284	0.525636	0.940296	2.83672	2.8001	0.366284	0.465419	PREDICTED: putative receptor-like protein kinase At3g47110 isoform X1 [Capsicum annuum]
Capana02g001399	3.55781	0.251201	12.5347	6.42768	6.36948	6.78216	10.0124	10.0482	PREDICTED: probable LRR receptor-like serine/threonine-protein kinase At4g20940 [Capsicum annuum]
Capana02g001677	17.3514	28.7552	14.4072	12.5917	16.5095	18.0595	13.1045	9.87136	hypothetical protein T459_05416 [Capsicum annuum]
Capana02g001679	3.96458	13.1728	3.81144	27.3269	68.4865	132.264	16.7092	30.519	PREDICTED: probable LRR receptor-like serine/threonine-protein kinase At1g07650 isoform X3 [Capsicum annuum]
Capana02g001682	11.1283	4.46242	1.84155	2.86312	5.78542	6.55775	0.82476	1.4808	PREDICTED: LOW QUALITY PROTEIN: probable LRR receptor-like serine/threonine-protein kinase At1g53420 [Capsicum annuum]
Capana02g001710	2.2634	21.3354	0.523116	2.15436	0.243824	0.48531	0.328703	0.381711	putative CBL-interacting protein kinase 5-like [Capsicum annuum]
Capana02g001712	0.411117	0.123325	0.191827	0.0304607	1.99942	2.20256	0.181717	0.242595	putative LRR receptor-like serine/threonine-protein kinase-like [Capsicum annuum]
Capana02g001716	2.3568	0.465439	1.51572	1.97591	5.95831	5.32818	21.1357	10.5619	PREDICTED: LRR receptor-like serine/threonine-protein kinase EFR [Capsicum annuum]
Capana02g001722	0.592382	0.376469	4.55108	1.65335	1.2309	1.91714	5.63396	5.62622	PREDICTED: LOW QUALITY PROTEIN: probable LRR receptor-like serine/threonine-protein kinase At5g45780 [Capsicum annuum]
Capana02g001743	7.28292	4.80089	13.6318	5.94545	9.80868	5.50243	14.22	11.9277	PREDICTED: probable LRR receptor-like serine/threonine-protein kinase MRH1 isoform X1 [Capsicum annuum]
Capana02g002002	1.25016	1.03649	20.0576	17.3278	4.68619	6.72435	28.9131	31.878	Protein STRUBBELIG-RECEPTOR FAMILY 3 [Capsicum annuum]
Capana02g002142	0.925103	0.365125	12.8983	5.18198	1.27472	1.22063	19.5794	12.4371	PREDICTED: cysteine-rich receptor-like protein kinase 29 [Capsicum annuum]
Capana02g002250	0.818136	3.17125	1.79937	5.27776	0.622976	1.08611	1.54519	1.7948	PREDICTED: chitin elicitor receptor kinase 1-like [Capsicum annuum]
Capana02g002254	4.82924	3.78388	39.7449	22.97	8.58928	9.33308	38.2001	32.481	PREDICTED: protein STRUBBELIG-RECEPTOR FAMILY 8 [Capsicum annuum]
Capana02g002614	0.165614	0.0619843	3.66583	1.98343	1.05303	0.511137	12.0791	9.7789	PREDICTED: probable LRR receptor-like serine/threonine-protein kinase At4g36180 [Capsicum annuum]
Capana02g002678	0.133346	0.0683597	0.0393717	0.0459017	0	0.009897	0.0357893	0	PREDICTED: proline-rich receptor-like protein kinase PERK15 isoform X2 [Capsicum annuum]
Capana02g002914	24.0258	11.1131	128.284	78.9052	48.332	54.4969	145.853	136.08	Leucine-rich repeat receptor-like serine/threonine-protein kinase BAM2 [Capsicum annuum]
Capana02g002915	11.8505	5.79954	14.8624	14.6115	8.81951	6.40048	18.727	9.38067	PREDICTED: LRR receptor-like serine/threonine-protein kinase HSL2 [Capsicum annuum]
Capana02g003037	8.8086	4.08764	24.9597	13.0501	23.7747	30.187	25.7494	25.9261	PREDICTED: probable LRR receptor-like serine/threonine-protein kinase At4g37250 [Capsicum annuum]
Capana02g003057	0.974839	0.860696	16.4807	10.5569	5.62637	6.43788	21.7895	17.6353	PREDICTED: probable inactive receptor kinase At5g67200 [Capsicum annuum]
Capana02g003197	10.346	1.08312	36.7017	29.133	17.8474	24.9508	44.6694	48.3206	PREDICTED: protein NSP-INTERACTING KINASE 1 [Capsicum annuum]
Capana02g003427	23.1019	34.8726	44.0406	33.9248	25.7705	30.6307	32.9753	27.9842	PREDICTED: inactive LRR receptor-like serine/threonine-protein kinase BIR2 [Capsicum annuum]
Capana03g000003	3.0061	4.68248	4.37561	4.9796	3.75045	4.59481	4.38084	5.5154	Pollen receptor-like kinase 1 [Capsicum annuum]
Capana03g000034	0.559914	0.538548	0.746725	0.873982	0.446536	0.994138	0.770225	0.984608	Receptor-like protein kinase [Capsicum annuum]
Capana03g000038	1.48227	2.33632	2.14587	2.27799	1.94714	2.31171	2.99814	2.11137	Receptor-like protein kinase [Capsicum annuum]
Capana03g000053	5.02138	6.32279	6.07292	4.65768	3.56671	1.9714	10.439	3.22134	PREDICTED: tyrosine-sulfated glycopeptide receptor 1 [Capsicum annuum]
Capana03g000056	17.1544	18.2976	51.5988	34.1831	37.0562	35.0207	80.1892	77.1845	Protein STRUBBELIG-RECEPTOR FAMILY 6 [Capsicum annuum]
Capana03g000222	0	0.0242137	0	0.0133817	0	0	0	0	PREDICTED: senescence-induced receptor-like serine/threonine-protein kinase [Capsicum annuum]
Capana03g000648	8.17237	0.751234	39.8959	17.2143	27.3047	18.7772	55.5341	40.5917	putative inactive receptor kinase [Capsicum annuum]
Capana03g000718	0	0	0.007437	0	0.0257667	0	0	0	putative serine/threonine-protein kinase HT1-like [Capsicum annuum]
Capana03g000831	3.38953	19.8736	0.886237	3.29059	4.03254	3.52554	1.88285	1.32158	PREDICTED: probable LRR receptor-like serine/threonine-protein kinase At1g74360 [Capsicum annuum]
Capana03g000993	0.0795	0	0.379952	0.31841	0.200002	0.226772	0.597006	0.398344	PREDICTED: probable inactive receptor kinase At2g26730 isoform X1 [Capsicum annuum]
Capana03g001061	1.28743	0.467466	8.62288	8.57276	1.17815	3.50994	9.08902	14.4525	LRR receptor-like serine/threonine-protein kinase FEI 2 [Capsicum annuum]
Capana03g001183	4.49036	0.32146	8.11295	4.95776	11.8671	12.5111	8.48869	8.19753	PREDICTED: probable LRR receptor-like serine/threonine-protein kinase At4g26540 [Capsicum annuum]
Capana03g001258	21.582	38.4781	5.18252	26.687	12.9049	16.8606	4.65738	4.20537	PREDICTED: leucine-rich repeat receptor-like serine/threonine/tyrosine-protein kinase SOBIR1 [Capsicum annuum]
Capana03g001299	9.5234	3.23707	51.7366	23.1806	33.3138	32.877	65.5857	59.3255	PREDICTED: probable inactive receptor kinase At2g26730 [Capsicum annuum]
Capana03g001447	1.19495	0.611039	1.81521	0.773029	0.689389	0.35317	1.16709	0.472258	PREDICTED: probable leucine-rich repeat receptor-like protein kinase At1g68400 [Capsicum annuum]
Capana03g001859	6.62507	0.485376	5.22818	0.167625	2.20276	0.0450077	2.68748	0.0147737	PREDICTED: probable LRR receptor-like serine/threonine-protein kinase At3g47570 isoform X1 [Capsicum annuum]
Capana03g001862	0	0.00661733	0	0	0	0.110036	0	0.0160877	hypothetical protein T459_14129 [Capsicum annuum]
Capana03g001911	0.401674	0.52961	1.28249	1.84406	1.28191	2.48171	2.349	3.64023	PREDICTED: receptor-like protein kinase [Capsicum annuum]
Capana03g001912	0.450593	0.585909	1.09399	1.60737	0.814576	1.57533	1.29737	1.38218	PREDICTED: LOW QUALITY PROTEIN: receptor-like protein kinase [Capsicum annuum]
Capana03g001913	2.8365	2.91585	5.17299	5.81257	4.31274	5.45533	4.90317	4.49643	PREDICTED: LRR receptor-like serine/threonine-protein kinase GSO1 [Capsicum annuum]
Capana03g002099	1.38843	3.56274	3.67241	6.22308	8.4535	14.3328	9.08552	9.93033	PREDICTED: probable inactive receptor kinase At4g23740 [Capsicum annuum]
Capana03g002352	0.593737	0.00829867	1.41503	2.035	0.585703	0.754031	1.86343	1.39211	PREDICTED: leucine-rich repeat receptor protein kinase EMS1 [Capsicum annuum]
Capana03g002487	1.97461	0.191886	4.6167	8.62385	4.31993	5.59085	7.79913	11.2242	PREDICTED: LRR receptor-like serine/threonine-protein kinase ERL1 [Capsicum annuum]
Capana03g002497	0.0891147	0.011794	3.24849	1.63359	0.204983	0.56248	2.4614	1.59514	PREDICTED: protein NSP-INTERACTING KINASE 2 isoform X1 [Capsicum annuum]
Capana03g002664	9.32675	3.58705	79.8268	48.352	30.9937	39.0808	85.6083	105.219	PREDICTED: probable inactive receptor kinase At5g58300 [Capsicum annuum]
Capana03g002679	2.1938	0.574156	17.3708	15.5245	6.68196	9.04795	14.5079	18.3207	PREDICTED: receptor-like protein kinase HSL1 [Capsicum annuum]
Capana03g002699	1.77423	0.123264	39.7129	13.1835	3.51502	4.31709	34.0277	41.8052	PREDICTED: leucine-rich repeat receptor-like protein kinase TDR [Capsicum annuum]
Capana03g003076	0.672684	0.206208	0.483479	0.375433	1.57809	2.205	1.26482	1.25694	PREDICTED: protein STRUBBELIG-RECEPTOR FAMILY 2 [Capsicum annuum]
Capana03g003119	7.60584	3.76653	13.4599	10.3641	2.76628	6.54974	8.34736	8.80625	PREDICTED: probable inactive leucine-rich repeat receptor-like protein kinase At1g66830 [Capsicum annuum]
Capana03g003382	5.51759	6.65614	13.2318	8.96629	10.8299	10.4638	24.3286	18.9784	PREDICTED: putative kinase-like protein TMKL1 isoform X4 [Capsicum annuum]
Capana03g003420	3.82068	14.8872	7.31771	5.64715	4.84489	2.99963	11.3001	3.39282	PREDICTED: probable LRR receptor-like serine/threonine-protein kinase At4g08850 isoform X1 [Capsicum annuum]
Capana03g003473	4.3458	16.4253	0.782016	6.51586	12.2667	12.0439	4.76302	1.82768	PREDICTED: probable LRR receptor-like serine/threonine-protein kinase RKF3 [Capsicum annuum]
Capana03g003983	0	0	0.301648	0.11954	0.101278	0.014533	0.809063	0.083341	PREDICTED: receptor-like protein kinase 2 [Capsicum annuum]
Capana03g004101	6.04972	2.59255	6.61699	4.44158	4.5597	3.48028	9.0916	4.59131	PREDICTED: receptor-like kinase TMK4 [Capsicum annuum]
Capana03g004207	0.947096	0.260091	3.54737	1.88609	2.11661	1.1007	7.01399	10.7064	PREDICTED: leucine-rich repeat receptor protein kinase MSP1-like [Capsicum annuum]
Capana03g004216	18.5984	3.23736	17.2952	7.03409	15.9948	14.7678	18.9028	20.6578	PREDICTED: probably inactive leucine-rich repeat receptor-like protein kinase At3g28040 [Capsicum annuum]
Capana03g004390	9.43717	6.50759	18.7712	20.5779	15.646	13.941	20.9153	20.8522	PREDICTED: probable leucine-rich repeat receptor-like protein kinase At2g33170 [Capsicum annuum]
Capana03g004639	7.67179	10.65	10.0528	11.8985	9.47625	10.7791	12.7811	11.8545	PREDICTED: uncharacterized protein LOC107864680 isoform X1 [Capsicum annuum]
Capana04g000175	14.4593	6.8576	23.4993	26.5874	25.6386	32.0734	30.0187	38.4743	PREDICTED: receptor protein kinase CLAVATA1 [Capsicum annuum]
Capana04g000238	0.0518083	0.05587	4.00183	1.1051	0.322289	0.266117	2.98637	1.69195	PREDICTED: probable LRR receptor-like serine/threonine-protein kinase At4g36180 [Capsicum annuum]
Capana04g000455	1.30112	2.7637	3.91862	2.76547	2.83097	2.10955	6.37648	4.60327	Wall-associated receptor kinase-like 14 [Capsicum annuum]
Capana04g000571	0.412114	0	4.71065	3.57146	1.35554	1.842	4.8008	3.21338	PREDICTED: probable inactive receptor kinase At5g67200 [Capsicum annuum]
Capana04g000785	29.8011	18.6418	50.9647	56.5261	27.7396	40.9425	32.4128	50.6378	PREDICTED: receptor-like protein kinase HSL1 [Capsicum annuum]
Capana04g000788	13.9741	29.1196	6.94125	22.9801	27.6807	25.9979	13.1168	7.60688	PREDICTED: receptor-like protein kinase HAIKU2 isoform X1 [Capsicum annuum]
Capana04g001088	5.8866	11.5253	1.71594	2.0109	5.95888	2.14531	8.1398	1.96408	putative serine/threonine-protein kinase-like protein CCR3 [Capsicum annuum]
Capana04g001109	0.0683653	2.22005	0.0112757	0.772203	0.325957	0.494763	0.116457	0.144376	PREDICTED: probable leucine-rich repeat receptor-like protein kinase At1g35710 [Capsicum annuum]
Capana04g001193	4.83418	3.28181	33.1648	25.7959	4.37716	6.44929	22.2331	25.3129	PREDICTED: somatic embryogenesis receptor kinase 2 [Capsicum annuum]
Capana04g001267	0.07543	0	0	0	0.200872	0.153624	0	0.0450857	PREDICTED: probable LRR receptor-like serine/threonine-protein kinase At4g08850 [Capsicum annuum]
Capana04g001433	5.80242	0.10935	3.60477	2.62567	7.07337	6.64737	9.09286	7.2055	LRR receptor-like serine/threonine-protein kinase RCH1 [Capsicum chinense]
Capana04g001610	11.9417	27.9679	8.59042	17.6549	13.0402	13.881	13.0602	8.88533	hypothetical protein FXO38_21683 [Capsicum annuum]
Capana04g001611	13.5052	37.0406	10.772	16.1322	14.3011	10.5206	17.2143	6.33225	hypothetical protein T459_12300 [Capsicum annuum]
Capana04g001750	9.62877	13.1714	12.3364	9.54344	13.3338	12.8402	19.9705	12.2383	PREDICTED: LRR receptor-like serine/threonine-protein kinase RPK2 [Capsicum annuum]
Capana04g002070	6.95902	12.1144	2.50181	3.00157	5.31588	2.29304	10.2236	4.01314	PREDICTED: serine/threonine-protein kinase-like protein CCR4 [Capsicum annuum]
Capana04g002323	0.268335	0.0932647	2.87726	1.53527	0.24739	0.247132	2.34914	2.05862	putative LRR receptor-like serine/threonine-protein kinase [Capsicum annuum]
Capana04g002367	3.54063	13.6076	2.21616	5.77083	8.19239	11.04	4.53343	3.2684	putative LRR receptor-like serine/threonine-protein kinase-like [Capsicum annuum]
Capana04g002419	0.0189473	0.1075	0.385729	0.081257	0.00865133	0.0213173	0.066623	0.0209193	PREDICTED: probable LRR receptor-like serine/threonine-protein kinase At3g47570 [Capsicum annuum]
Capana04g002426	3.56185	14.6357	3.24768	7.75751	3.16198	3.64384	2.47002	1.93368	PREDICTED: probable LRR receptor-like serine/threonine-protein kinase At3g47570 isoform X2 [Capsicum annuum]
Capana04g002427	1.461	4.30505	0.260658	2.56013	1.57451	4.38792	0.203625	0.234054	putative LRR receptor-like serine/threonine-protein kinase-like [Capsicum annuum]
Capana04g002428	0	0.125125	0	0.0453727	0.016279	0	0	0	hypothetical protein T459_11500 [Capsicum annuum]
Capana04g002431	0	0.00621933	0.00893667	0	0.0308817	0.246454	0.0168603	0.037089	putative LRR receptor-like serine/threonine-protein kinase EFR-like [Capsicum annuum]
Capana04g002432	0	0.0171907	0.011703	0	0	0	0	0	PREDICTED: probable LRR receptor-like serine/threonine-protein kinase At3g47570 [Capsicum annuum]
Capana04g002442	0	0	0.0341983	0	0	0.0178353	0.0203997	0	PREDICTED: probable LRR receptor-like serine/threonine-protein kinase At3g47570 [Capsicum annuum]
Capana04g002462	3.48145	0.820048	27.3005	10.5473	3.55155	3.33882	18.4586	8.72277	PREDICTED: probable LRR receptor-like serine/threonine-protein kinase At3g47570 [Capsicum annuum]
Capana04g002468	5.77541	1.10277	0.107195	0.599851	2.4089	2.22921	0.051297	0	PREDICTED: LRR receptor-like serine/threonine-protein kinase EFR [Capsicum annuum]
Capana04g002471	0.618076	0.0405447	0.710274	0.0556103	0.626915	0.547083	0.141742	0	PREDICTED: LRR receptor-like serine/threonine-protein kinase EFR isoform X1 [Capsicum annuum]
Capana04g002484	1.03353	0	0.034351	0.00937967	0.927195	0	0.0353077	0	PREDICTED: probable LRR receptor-like serine/threonine-protein kinase At3g47570 [Capsicum annuum]
Capana04g002534	0.98962	1.18544	0.178885	1.10775	3.15665	3.62672	2.56672	1.98778	PREDICTED: probable LRR receptor-like serine/threonine-protein kinase At3g47570 [Capsicum annuum]
Capana04g002539	0.064953	0	0	0	0	0	0	0	putative acid phosphatase 1-like [Capsicum annuum]
Capana04g002630	0.009002	0.0827157	0.171766	0.178632	0.0233707	0.0849017	0.148798	0.061865	putative LRR receptor-like serine/threonine-protein kinase-like, partial [Capsicum annuum]
Capana04g002634	0.0119713	0.139136	0.335743	0.059143	0	0.267428	0.016375	0.0331703	hypothetical protein T459_11267 [Capsicum annuum]
Capana04g002639	0.0477743	0.0774993	0.0647397	0	0.0304103	0.268075	0.031409	0	hypothetical protein T459_11284 [Capsicum annuum]
Capana04g002658	3.58984	2.36535	1.76483	3.71391	1.94437	2.86066	1.39085	1.87955	PREDICTED: probable LRR receptor-like serine/threonine-protein kinase At3g47570 [Capsicum annuum]
Capana04g002661	0	0.0216883	0	0.0868607	0	0.0347013	0	0	PREDICTED: probable LRR receptor-like serine/threonine-protein kinase At3g47570 [Capsicum annuum]
Capana04g002675	0	0	0.0189313	0	0	0	0	0	PREDICTED: probable LRR receptor-like serine/threonine-protein kinase At3g47570 [Capsicum annuum]
Capana04g002678	0	0	0.00924933	0	0.009758	0.005644	0.0679987	0.0185583	hypothetical protein T459_11231 [Capsicum annuum]
Capana04g002681	0.0604067	0.184593	0.0384857	0.060564	0.00654833	0.032537	0.0881493	0.0298567	hypothetical protein T459_11229 [Capsicum annuum]
Capana04g002687	0.059981	2.82756	0	0.473183	0.0321793	0.107831	0.011044	0	PREDICTED: probable LRR receptor-like serine/threonine-protein kinase At3g47570 [Capsicum annuum]
Capana04g002706	0	0.0533533	0	0.105042	0.0507693	0	0	0	PREDICTED: probable LRR receptor-like serine/threonine-protein kinase At3g47570 [Capsicum annuum]
Capana04g002707	0.916258	7.60417	0.142132	2.97234	1.03722	3.01133	0.224968	0.403829	PREDICTED: probable LRR receptor-like serine/threonine-protein kinase At3g47570 [Capsicum annuum]
Capana04g002708	0	0.252592	0	0.172674	0.032074	0.130762	0.0632883	0.073143	putative LRR receptor-like serine/threonine-protein kinase EFR-like [Capsicum annuum]
Capana04g002711	0.0628643	0.0961643	0	0.0175037	0.132057	0.157554	0.0876907	0.129163	putative LRR receptor-like serine/threonine-protein kinase-like [Capsicum annuum]
Capana04g002716	0	0	0.01131	0	0	0.0672177	0	0	PREDICTED: putative leucine-rich repeat receptor-like serine/threonine-protein kinase At2g24130 [Capsicum annuum]
Capana04g002718	0.190438	0.388626	0.938738	2.02897	0.304543	0.486524	0.699898	0.601947	hypothetical protein T459_06231 [Capsicum annuum]
Capana04g002721	0.0625097	0	0.077483	0.0123033	0.0818953	0.0756657	0.176985	0.059844	putative LRR receptor-like serine/threonine-protein kinase-like [Capsicum annuum]
Capana04g002723	0.973436	1.35626	0.015622	0.210621	0.453079	1.91895	0	0.012271	putative acid phosphatase 1-like [Capsicum annuum]
Capana04g002741	0.180971	1.0759	1.33377	1.92701	0.380045	0.970212	1.39586	1.73272	putative LRR receptor-like serine/threonine-protein kinase EFR-like [Capsicum annuum]
Capana04g002743	0.062244	0.247155	0.18024	0.656574	0.31677	0.224701	0.692842	0.494467	PREDICTED: probable LRR receptor-like serine/threonine-protein kinase At3g47570 [Capsicum annuum]
Capana04g002760	8.03738	10.4232	12.7442	33.2866	14.31	32.9077	27.2974	48.8068	putative E3 ubiquitin-protein ligaseA-like [Capsicum annuum]
Capana04g002774	0.158079	0	0.0599613	0.258723	1.55401	0.206753	1.3565	0.31722	putative LRR receptor-like serine/threonine-protein kinase-like [Capsicum annuum]
Capana04g002776	0.0289683	0.0124057	0.0384663	0.0147863	0.0912817	0.0672147	0.0455787	0	hypothetical protein T459_11161 [Capsicum annuum]
Capana04g002781	0.126453	0.621118	0.450255	1.01064	0.445834	0.532745	0.83879	0.800573	PREDICTED: probable LRR receptor-like serine/threonine-protein kinase At3g47570 [Capsicum annuum]
Capana04g002782	0.665474	0.41674	0.268371	0.327852	1.28777	1.29442	0.209394	0.107677	PREDICTED: LRR receptor-like serine/threonine-protein kinase GSO1 [Capsicum annuum]
Capana04g002785	0.222589	0.599851	0.86191	1.15398	0.283178	0.689374	0.828863	1.12214	PREDICTED: probable LRR receptor-like serine/threonine-protein kinase At3g47570 [Capsicum annuum]
Capana04g002789	0	0	0	0	0.00408733	0.0253457	0	0.044796	PREDICTED: probable LRR receptor-like serine/threonine-protein kinase At3g47570 [Capsicum annuum]
Capana04g002794	0.0609057	0.0256383	0.082091	0.0540713	0.139163	0	0.239392	0	PREDICTED: probable LRR receptor-like serine/threonine-protein kinase At3g47570 [Capsicum annuum]
Capana04g002795	0.009366	0.0477073	0.056282	0	0.008681	0	0.0185423	0	putative LRR receptor-like serine/threonine-protein kinase EFR-like [Capsicum annuum]
Capana04g002800	6.43717	0.0128217	0.310254	0	7.82428	0.0109507	0.572695	0.006667	PREDICTED: probable LRR receptor-like serine/threonine-protein kinase At3g47570 [Capsicum annuum]
Capana04g002802	0.660022	0	0.062002	0	1.91765	0	0.21578	0	putative acid phosphatase 1-like [Capsicum annuum]
Capana04g002804	1.12863	0.0902127	0.420608	0.0994507	1.90732	0.470897	0.298678	0.125027	putative LRR receptor-like serine/threonine-protein kinase EFR-like [Capsicum annuum]
Capana05g000115	2.28515	0.403349	14.8453	6.3852	2.71177	3.2436	15.1619	14.2375	PREDICTED: leucine-rich repeat receptor-like tyrosine-protein kinase PXC3 [Capsicum annuum]
Capana05g000247	0.00822733	5.14495	0.155523	1.36973	0.060928	0.472137	0.067605	0.062643	PREDICTED: probable LRR receptor-like serine/threonine-protein kinase At3g47570 isoform X1 [Capsicum annuum]
Capana05g000255	0.190182	0.689397	0.235547	0.804414	0.23343	0.26781	0.164007	0.0891993	PREDICTED: putative leucine-rich repeat receptor-like serine/threonine-protein kinase At2g24130 [Capsicum annuum]
Capana05g000257	0.287556	0.0435297	0.015546	0.0291697	0.022152	0.0693323	0	0	PREDICTED: putative receptor-like protein kinase At3g47110 [Capsicum annuum]
Capana05g000273	0.0608567	0.197195	0	0.0624683	0.0776793	0.0952003	0	0	PREDICTED: LOW QUALITY PROTEIN: LRR receptor-like serine/threonine-protein kinase EFR [Capsicum annuum]
Capana05g000275	0.0152783	0.00325367	0.00508	0	0.021515	0.00127133	0.005256	0	PREDICTED: probable LRR receptor-like serine/threonine-protein kinase At3g47570 [Capsicum annuum]
Capana05g000276	2.50981	1.64939	3.08521	3.46815	2.50896	1.91897	3.32438	1.16123	PREDICTED: probable LRR receptor-like serine/threonine-protein kinase At3g47570 [Capsicum annuum]
Capana05g000517	0.873275	2.17621	0.42459	1.67319	2.77702	2.43581	2.43691	1.28279	putative LRR receptor-like serine/threonine-protein kinase-like [Capsicum annuum]
Capana05g000598	0	0.00333633	0.024935	0.00512633	0.0181483	0.146582	0.016467	0.005265	PREDICTED: probable LRR receptor-like serine/threonine-protein kinase At3g47570 [Capsicum annuum]
Capana05g000704	8.64347	11.7108	11.3218	11.1973	8.19576	5.64609	10.8846	4.12979	PREDICTED: probable LRR receptor-like serine/threonine-protein kinase At3g47570 [Capsicum annuum]
Capana05g000707	0.846725	0.161447	8.42851	5.0578	5.30898	7.246	15.7127	13.3343	PREDICTED: inactive leucine-rich repeat receptor-like serine/threonine-protein kinase At1g60630 [Capsicum annuum]
Capana05g000764	0.768139	0.443952	10.4305	12.4569	2.54856	3.1425	12.9542	12.449	PREDICTED: serine/threonine-protein kinase BRI1-like 2 [Capsicum annuum]
Capana05g000833	4.61904	1.98993	50.9142	12.3243	11.2051	7.09957	62.6106	42.3534	PREDICTED: probable inactive receptor kinase At1g48480 [Capsicum annuum]
Capana05g001267	3.71258	4.90178	3.94895	5.56571	4.96953	6.10638	5.44264	7.5724	PREDICTED: proline-rich receptor-like protein kinase PERK9 isoform X1 [Capsicum annuum]
Capana05g001388	24.4509	15.3439	30.5587	26.2154	26.2908	28.5375	19.5501	15.4767	PREDICTED: protein NSP-INTERACTING KINASE 3-like isoform X2 [Capsicum annuum]
Capana05g001622	0.077465	0.0447633	0.230842	0.404313	0.075423	0.094755	0.500815	0.695737	PREDICTED: pollen receptor-like kinase 2 [Capsicum annuum]
Capana05g001882	0.0822787	0.37406	0.143942	0.0857537	0.1047	0.141841	0.095883	0.043176	putative early nodulin-like protein 1 [Capsicum annuum]
Capana05g001926	0.947182	0.394199	28.2922	10.2675	2.99919	3.71872	33.6075	28.7043	PREDICTED: leucine-rich repeat receptor-like protein kinase TDR [Capsicum annuum]
Capana05g002036	2.0582	0.10598	3.84294	2.76187	3.88323	4.79992	3.81724	3.19496	PREDICTED: probably inactive leucine-rich repeat receptor-like protein kinase IMK2 [Capsicum annuum]
Capana06g000053	0.129992	1.07682	3.4496	2.05133	0.343239	0.868195	1.31018	1.08625	PREDICTED: probable LRR receptor-like serine/threonine-protein kinase RKF3 [Capsicum annuum]
Capana06g000234	38.2123	87.4184	43.3117	58.0289	45.8464	46.7342	38.702	35.8378	PREDICTED: probably inactive leucine-rich repeat receptor-like protein kinase At5g48380 [Capsicum annuum]
Capana06g000267	9.39752	2.3878	18.3329	8.20521	13.2792	12.3349	24.0102	14.7081	PREDICTED: probable inactive receptor kinase At5g58300 [Capsicum annuum]
Capana06g000638	0.966704	0.055935	15.91	8.09239	5.67124	7.18084	36.483	33.1048	hypothetical protein T459_18041 [Capsicum annuum]
Capana06g001048	0.44295	0.0659333	23.1126	6.89216	0.845341	0.945075	22.9791	16.8161	PREDICTED: probable inactive receptor kinase At1g48480 [Capsicum annuum]
Capana06g001359	53.1066	50.5947	56.3429	87.8607	69.5812	85.9063	49.3694	54.878	hypothetical protein CQW23_14858 [Capsicum baccatum]
Capana06g002144	0.389619	0.119287	6.72692	2.84582	0.627922	1.51902	6.21597	8.79461	PREDICTED: probably inactive leucine-rich repeat receptor-like protein kinase IMK2 [Capsicum annuum]
Capana06g002219	2.46353	1.81057	12.9656	7.66493	6.10383	7.12424	15.1884	16.0441	PREDICTED: probable LRR receptor-like serine/threonine-protein kinase IRK [Capsicum annuum]
Capana06g002255	25.8935	76.9581	20.455	23.21	15.9372	20.0072	19.472	18.7893	PREDICTED: inactive receptor-like serine/threonine-protein kinase At2g40270 isoform X1 [Capsicum annuum]
Capana06g002326	3.06414	1.19239	6.05953	3.51708	7.29651	7.40219	9.3456	7.71397	PREDICTED: probable LRR receptor-like serine/threonine-protein kinase IRK [Capsicum annuum]
Capana06g002635	0	0	0.0173873	0.0711053	0	0.0124507	0	0.008792	PREDICTED: probable LRR receptor-like serine/threonine-protein kinase At3g47570 [Capsicum annuum]
Capana06g002652	8.21681	3.65417	3.22442	2.53229	10.8491	15.391	12.0167	6.56724	PREDICTED: probable LRR receptor-like serine/threonine-protein kinase At3g47570 [Capsicum annuum]
Capana06g002935	0	0.0115077	0.00878033	0	0.0392873	0.111937	0	0.0107043	PREDICTED: LRR receptor-like serine/threonine-protein kinase FLS2 [Capsicum annuum]
Capana07g000049	4.43264	16.5874	0.759489	3.30402	1.892	1.86205	2.25114	1.46047	PREDICTED: putative receptor-like protein kinase At3g47110 [Capsicum annuum]
Capana07g000089	6.76795	24.3584	3.94362	14.6328	5.59088	6.82953	1.64015	0.481981	PREDICTED: probably inactive leucine-rich repeat receptor-like protein kinase At5g48380 isoform X1 [Capsicum annuum]
Capana07g000169	0.8001	10.9004	0.106787	2.05648	0.680512	1.19847	0.0874627	0.305167	putative LRR receptor-like serine/threonine-protein kinase EFR-like [Capsicum annuum]
Capana07g000205	5.55759	1.56884	11.032	7.70664	3.96206	4.48341	8.45222	10.1629	PREDICTED: probable LRR receptor-like serine/threonine-protein kinase At2g24230 [Capsicum annuum]
Capana07g000270	7.0135	2.86363	45.3079	19.9173	13.4882	14.606	55.844	32.8153	PREDICTED: leucine-rich repeat receptor-like protein kinase TDR [Capsicum annuum]
Capana07g000727	0.15044	0.74839	0.221741	0.365289	0.222718	0.242276	0.10991	0.174175	PREDICTED: pollen receptor-like kinase 4 [Capsicum annuum]
Capana07g000850	0.550844	9.15406	0.0155907	1.94593	1.83898	5.1763	0.162179	1.4036	PREDICTED: probable LRR receptor-like serine/threonine-protein kinase At3g47570 [Capsicum annuum]
Capana07g000851	0.87043	15.3865	0.0324887	2.53593	3.21435	6.28339	0.277454	1.79131	PREDICTED: putative receptor-like protein kinase At3g47110 [Capsicum annuum]
Capana07g001034	0.119033	0.119781	0.0786023	0.0808523	0.105987	0.145787	0.0175117	0	PREDICTED: probably inactive leucine-rich repeat receptor-like protein kinase At5g48380 [Capsicum annuum]
Capana07g001036	8.48739	21.2174	7.15598	20.866	6.45494	10.3383	3.71957	1.74192	hypothetical protein T459_18644 [Capsicum annuum]
Capana07g001669	28.3825	42.8504	32.8955	47.3421	60.9063	53.3082	31.9727	21.0137	PREDICTED: protein STRUBBELIG-RECEPTOR FAMILY 3 isoform X1 [Capsicum annuum]
Capana07g001768	6.22365	3.4997	7.04022	13.6901	3.26301	5.90255	4.85651	5.10261	PREDICTED: receptor-like protein kinase HSL1 [Capsicum annuum]
Capana07g001917	42.0688	38.4917	27.949	29.051	15.7019	8.84703	12.873	7.12404	PREDICTED: probable LRR receptor-like serine/threonine-protein kinase At1g07650 [Capsicum annuum]
Capana07g001930	0.366998	0.034545	5.42841	1.82693	0.474551	0.429069	5.33933	4.29017	PREDICTED: receptor-like protein kinase ANXUR1 [Capsicum annuum]
Capana07g002002	1.92044	4.49603	8.0835	4.93188	4.58919	3.25473	7.3272	2.41867	PREDICTED: LOW QUALITY PROTEIN: leucine-rich repeat receptor-like serine/threonine-protein kinase At1g17230 [Capsicum annuum]
Capana07g002172	1.77481	7.00052	2.30519	4.64793	2.9624	2.52559	2.66457	2.20009	PREDICTED: phytosulfokine receptor 2 [Capsicum annuum]
Capana07g002348	0.0221777	0	0.12814	0.164691	0.010789	0.219457	0.075067	0.259832	PREDICTED: probable inactive receptor kinase At4g23740 [Capsicum annuum]
Capana07g002396	1.40326	0.350547	28.5821	7.37736	2.05575	3.27092	34.322	22.2867	PREDICTED: probably inactive leucine-rich repeat receptor-like protein kinase IMK2 [Capsicum annuum]
Capana07g002413	0.291141	0.0179547	0.292573	0.479046	4.40183	3.60356	1.58217	2.44514	PREDICTED: probable LRR receptor-like serine/threonine-protein kinase At4g26540 [Capsicum annuum]
Capana07g002455	1.28175	2.08424	6.42571	4.9228	3.78494	5.2334	10.145	7.18089	PREDICTED: receptor-like protein kinase BRI1-like 3 [Capsicum annuum]
Capana07g002464	10.0216	56.6811	10.0898	30.699	6.91501	8.65455	13.1735	8.83535	PREDICTED: probable LRR receptor-like serine/threonine-protein kinase At1g56140 isoform X1 [Capsicum annuum]
Capana07g002465	0.633083	3.47185	0.620549	4.49493	0.479267	0.792413	0.853895	1.16992	putative LRR receptor-like serine/threonine-protein kinase [Capsicum annuum]
Capana08g000071	4.82275	16.4305	7.29045	11.8611	5.09152	5.8928	8.85098	7.46675	Phytosulfokine receptor 1 [Capsicum annuum]
Capana08g000433	13.8918	1.89074	29.3449	37.0641	13.2769	21.1981	31.205	30.9921	PREDICTED: LRR receptor-like serine/threonine-protein kinase ERECTA [Capsicum annuum]
Capana08g000468	3.57058	0.718707	41.1899	16.5741	11.2975	10.2244	40.06	32.909	PREDICTED: probably inactive leucine-rich repeat receptor-like protein kinase At2g25790 isoform X2 [Capsicum annuum]
Capana08g001195	10.5465	0.253969	15.4181	8.34147	7.72581	10.997	14.4448	14.0888	PREDICTED: probable inactive leucine-rich repeat receptor-like protein kinase At3g03770 [Capsicum annuum]
Capana08g001381	62.2084	63.7609	4.66391	19.0307	24.189	33.2817	5.42974	3.89486	putative chitin elicitor receptor kinase 1-like [Capsicum annuum]
Capana08g001720	5.38272	5.90508	4.0019	6.0505	4.82731	3.7533	2.81582	2.27208	putative nectarin-1-like [Capsicum annuum]
Capana08g001721	9.31882	39.0742	2.5506	10.0644	4.64248	11.393	2.23393	2.69086	PREDICTED: probable leucine-rich repeat receptor-like protein kinase At5g49770 [Capsicum annuum]
Capana08g001722	1.91776	0.329358	0.667	1.23296	4.07482	3.43842	1.20075	0.749315	PREDICTED: probable leucine-rich repeat receptor-like protein kinase At5g49770 [Capsicum annuum]
Capana08g001724	56.8883	87.3596	31.7433	39.3085	27.8219	26.6519	17.5029	9.74012	PREDICTED: probable leucine-rich repeat receptor-like protein kinase At5g49770 [Capsicum annuum]
Capana08g001827	2.75325	1.12952	15.7673	12.5045	15.3407	18.3693	22.0294	16.4068	PREDICTED: leucine-rich repeat receptor-like serine/threonine-protein kinase BAM3 [Capsicum annuum]
Capana08g002002	36.4783	76.1147	37.0017	39.6991	42.6908	42.7826	43.757	31.9303	PREDICTED: BRASSINOSTEROID INSENSITIVE 1-associated receptor kinase 1 isoform X1 [Capsicum annuum]
Capana08g002140	0.892128	14.9955	0.701651	4.64857	1.34195	1.77689	1.23721	0.680031	PREDICTED: receptor-like protein kinase HAIKU2 [Capsicum annuum]
Capana08g002311	2.3079	2.0441	8.15328	6.36912	23.6825	25.7184	15.242	25.6129	PREDICTED: probable LRR receptor-like serine/threonine-protein kinase At4g37250 [Capsicum annuum]
Capana08g002466	20.6682	13.7671	16.7119	18.6128	20.0751	24.565	28.2747	22.3281	PREDICTED: receptor protein kinase TMK1-like [Capsicum annuum]
Capana08g002537	4.64001	20.7785	8.83233	6.98958	4.15347	6.7791	8.01563	7.99611	putative LRR receptor-like serine/threonine-protein kinase [Capsicum annuum]
Capana09g000147	0.095645	0.0828133	0.0364753	0	0.250707	0.25714	0.0924507	0.092075	PREDICTED: pollen receptor-like kinase 3 [Capsicum annuum]
Capana09g000232	10.5637	47.9233	6.24218	19.5825	5.5692	6.48242	3.60476	2.70965	PREDICTED: receptor-like protein kinase 5 [Capsicum annuum]
Capana09g000244	3.68951	1.3	1.01938	2.8605	6.56285	8.11793	2.37667	1.85891	PREDICTED: LRR receptor-like serine/threonine-protein kinase EFR [Capsicum annuum]
Capana09g000303	21.3045	36.0329	36.5846	20.7264	27.3676	20.5151	45.0989	29.5789	PREDICTED: proline-rich receptor-like protein kinase PERK1 [Capsicum annuum]
Capana09g000643	2.25514	4.52399	10.1182	9.66162	5.53545	8.11142	10.699	9.95771	PREDICTED: protein STRUBBELIG-RECEPTOR FAMILY 3-like [Capsicum annuum]
Capana09g000758	10.2838	28.4245	17.8052	17.7892	5.33247	5.24399	9.28207	9.4056	putative LRR receptor-like serine/threonine-protein kinase [Capsicum chinense]
Capana09g000823	44.0316	78.6651	12.9092	23.4231	21.9602	28.3873	8.31365	6.58708	PREDICTED: probable LRR receptor-like serine/threonine-protein kinase At1g06840 isoform X4 [Capsicum annuum]
Capana09g001001	1.9512	0.763761	12.3451	5.75732	5.07223	5.82639	17.5789	17.2262	PREDICTED: probable LRR receptor-like serine/threonine-protein kinase IRK [Capsicum annuum]
Capana09g001041	7.7867	3.58665	16.038	10.0977	23.3633	19.0096	33.979	23.8687	PREDICTED: probable inactive receptor kinase At5g58300 [Capsicum annuum]
Capana09g001097	0.0205387	0.005985	1.33856	0.231511	0.076862	0.0103587	0.545509	0.568922	PREDICTED: leucine-rich repeat receptor-like protein kinase PXL2 [Capsicum annuum]
Capana09g001463	1.80023	0.95585	18.9926	10.9059	9.96027	16.2763	37.9658	41.5242	putative LRR receptor-like serine/threonine-protein kinase [Capsicum annuum]
Capana09g001464	0.251528	0.165574	2.70262	1.71805	2.01484	2.02284	3.82817	4.55907	putative LRR receptor-like serine/threonine-protein kinase [Capsicum annuum]
Capana09g001478	0	0	0	0	0.0201347	0	0	0.00802967	PREDICTED: receptor-like kinase TMK4 [Capsicum annuum]
Capana09g001489	16.1333	35.1506	11.5816	23.6563	16.0229	22.4008	10.6042	13.6907	putative LRR receptor-like serine/threonine-protein kinase [Capsicum annuum]
Capana09g002062	11.9729	9.12458	31.1119	21.7079	11.8559	14.9188	28.9273	22.1813	PREDICTED: probable LRR receptor-like serine/threonine-protein kinase At1g67720 isoform X3 [Capsicum annuum]
Capana09g002329	1.2142	1.57098	88.0224	22.1696	1.60345	2.01345	90.1438	70.64	PREDICTED: leucine-rich repeat receptor-like protein kinase PXC1 [Capsicum annuum]
Capana09g002355	0.0891197	0.585903	0.342536	0.110178	0.0928393	0.236213	0.147419	0.098599	putative acid phosphatase 1-like [Capsicum annuum]
Capana10g000113	0.0265013	0.66205	0.0595043	1.87114	0.056837	0.431756	0.537528	1.64679	hypothetical protein T459_24736 [Capsicum annuum]
Capana10g000127	0.005743	0.276128	0.043602	1.19878	0.047248	0.340468	0.0152773	0.985919	PREDICTED: LRR receptor-like serine/threonine-protein kinase EFR [Capsicum annuum]
Capana10g000729	0	0.0256133	0.540504	0	0	0.091367	0.415773	0.030599	PREDICTED: probably inactive receptor-like protein kinase At2g46850 [Capsicum annuum]
Capana10g001103	5.64876	5.22049	7.99454	6.95939	8.10696	8.41703	7.84823	7.43392	PREDICTED: probable LRR receptor-like serine/threonine-protein kinase At2g16250 [Capsicum annuum]
Capana10g001192	2.89764	9.9949	0.522064	4.32198	3.97919	7.91426	1.29374	2.81804	PREDICTED: probable LRR receptor-like serine/threonine-protein kinase At1g06840 isoform X1 [Capsicum annuum]
Capana10g001193	0.011233	0.0882197	0.184994	0.233418	0	0.0822703	0.116843	0.220745	PREDICTED: probable LRR receptor-like serine/threonine-protein kinase At1g06840 [Capsicum annuum]
Capana10g001552	1.68713	0.634671	32.4697	8.97189	3.94763	4.75148	26.491	35.6441	putative serine/threonine-protein kinase ppk15-like [Capsicum annuum]
Capana10g002073	18.9939	1.87027	33.1777	7.26553	74.6297	43.7977	76.1805	37.0053	PREDICTED: receptor-like kinase TMK3, partial [Capsicum annuum]
Capana10g002347	1.37751	0.123753	17.6294	8.19238	1.87028	2.27971	15.7414	15.3428	PREDICTED: leucine-rich repeat receptor-like tyrosine-protein kinase PXC3 [Capsicum annuum]
Capana11g000067	6.4444	1.72666	30.3083	16.7293	56.5078	64.7716	72.9538	79.5514	PREDICTED: receptor-like serine/threonine-protein kinase NCRK isoform X1 [Capsicum annuum]
Capana11g000392	0.0296543	0.0154937	0.0858657	0.0293677	0.00797667	0.0366813	0.033251	0.097684	PREDICTED: probable inactive receptor kinase At2g26730 [Capsicum annuum]
Capana11g000478	1.29755	0.81072	2.23321	1.8633	9.08997	6.89137	6.39575	2.90548	PREDICTED: probable LRR receptor-like serine/threonine-protein kinase At4g20940 [Capsicum annuum]
Capana11g001115	20.1677	18.3666	26.7435	26.1094	34.8019	37.2431	38.0818	34.8278	PREDICTED: probable LRR receptor-like serine/threonine-protein kinase At1g67720 isoform X1 [Capsicum annuum]
Capana11g001270	7.67669	8.71471	27.5043	14.5747	9.57481	9.58818	24.7963	16.8357	PREDICTED: protein NSP-INTERACTING KINASE 3-like isoform X1 [Capsicum annuum]
Capana11g001496	4.94226	1.39534	8.46029	4.78477	4.1765	4.83462	8.69194	5.29056	PREDICTED: probable inactive receptor kinase At1g27190 [Capsicum annuum]
Capana11g001632	30.8008	14.8685	49.7751	45.4118	84.2538	88.1739	81.1428	68.8855	PREDICTED: probable LRR receptor-like serine/threonine-protein kinase At1g14390 [Capsicum annuum]
Capana11g002155	11.6878	6.36438	28.8983	31.9147	22.7329	37.7846	37.3916	54.7606	PREDICTED: protein NSP-INTERACTING KINASE 1-like [Capsicum annuum]
Capana11g002188	4.22491	16.2096	12.384	10.0811	8.75488	9.71294	15.2437	10.2959	PREDICTED: proline-rich receptor-like protein kinase PERK9 [Capsicum annuum]
Capana11g002327	0.545037	0.097511	5.06584	5.26296	2.94697	3.74614	8.38578	10.7094	PREDICTED: probable leucine-rich repeat receptor-like protein kinase At1g68400 [Capsicum annuum]
Capana12g000271	3.49231	1.78376	8.06935	3.4504	6.45356	4.27246	14.2502	6.24146	PREDICTED: receptor-like kinase TMK4 [Capsicum annuum]
Capana12g000348	0.0543633	0.076861	0.239198	0.347023	0.103077	0.183475	0.329076	0.219294	putative leucine-rich repeat receptor-like protein kinase [Capsicum annuum]
Capana12g000388	0.0413357	3.20076	0.0531917	1.73165	0.0395873	0.104995	0.0440897	0	putative 60S ribosomal protein L9-1-like [Capsicum annuum]
Capana12g000389	2.70008	6.44462	0.727222	1.82061	1.06558	1.30995	0.678954	0.433761	PREDICTED: probably inactive leucine-rich repeat receptor-like protein kinase At5g48380 [Capsicum annuum]
Capana12g001029	25.4397	14.9743	39.3411	29.4122	40.0831	41.6738	49.2992	42.8709	PREDICTED: protein STRUBBELIG-RECEPTOR FAMILY 6-like [Capsicum annuum]
Capana12g001180	4.73431	1.80493	16.1586	7.61139	6.82605	7.38774	17.2259	16.8766	PREDICTED: probable LRR receptor-like serine/threonine-protein kinase At1g63430 [Capsicum annuum]
Capana12g001788	5.86344	5.34497	9.22081	6.25244	7.02554	7.09633	10.1266	8.03648	PREDICTED: probable inactive receptor kinase At5g10020 [Capsicum annuum]
Capana12g001867	16.8541	30.4944	31.9281	23.5974	19.8092	17.6732	27.0122	18.6411	PREDICTED: systemin receptor SR160 [Capsicum annuum]
Capana12g002052	5.2542	20.8493	1.29921	6.54296	2.08543	3.55088	0.926456	1.47735	PREDICTED: LEAF RUST 10 DISEASE-RESISTANCE LOCUS RECEPTOR-LIKE PROTEIN KINASE-like 2.4 isoform X4 [Capsicum annuum]
Capana12g002105	3.42905	1.15444	17.4115	8.02277	28.8488	18.3209	22.2123	9.24778	PREDICTED: receptor protein kinase TMK1 [Capsicum annuum]
Capana12g002134	0	0.00599267	0.109401	0	0	0	0.0103963	0	putative protein GAMETE EXPRESSED 1-like [Capsicum annuum]
Capana12g002263	3.49184	1.15323	0.784535	0.234371	11.2356	8.39167	1.68985	0.617746	PREDICTED: probable LRR receptor-like serine/threonine-protein kinase At3g47570 isoform X1 [Capsicum annuum]
Capana12g002635	28.1439	38.1406	30.5153	33.5134	27.2786	32.4542	28.0343	27.4352	PREDICTED: probable LRR receptor-like serine/threonine-protein kinase At5g10290 [Capsicum annuum]
Capana12g002898	23.3932	11.0274	40.3823	33.4861	38.5984	39.2991	33.358	38.5693	PREDICTED: probable LRR receptor-like serine/threonine-protein kinase At5g63710 isoform X2 [Capsicum annuum]
RLP plant resistance genes
#ID	CL114	CL115	CS114	CS115	ML114	ML115	MS114	MS115	NR_annotation
Capana00g000140	1.32721	1.66683	2.72402	1.65219	1.67858	1.10741	4.30156	2.56518	hypothetical protein T459_32549 [Capsicum annuum]
Capana00g000150	1.68217	2.9053	9.1771	2.77528	2.00454	1.46143	6.21449	3.36985	hypothetical protein T459_32549 [Capsicum annuum]
Capana00g000173	0.123947	0.435533	0.0134503	0.015298	0.250988	0.163396	0	0	putative LRR receptor-like serine/threonine-protein kinase GSO2-like [Capsicum annuum]
Capana00g000458	0.749141	5.28451	0.074756	2.32041	0.492593	1.39774	0.135951	0.630153	hypothetical protein T459_22308 [Capsicum annuum]
Capana00g000466	0.148233	11.4461	0	0.057178	0.038327	0.0848687	0	0	hypothetical protein T459_28234 [Capsicum annuum]
Capana00g000479	1.05964	0.558467	0.042892	0.678984	1.07831	1.65663	0.120871	0.0687533	hypothetical protein CQW23_09188 [Capsicum baccatum]
Capana00g000551	0.060541	0	0.117653	0.049523	0	0	0.162695	0.0247533	hypothetical protein FXO37_29718 [Capsicum annuum]
Capana00g001093	0.048062	3.17135	0.0273217	1.16428	0.132395	0.0607837	0	0.0495383	PREDICTED: putative leucine-rich repeat receptor-like serine/threonine-protein kinase At2g24130, partial [Capsicum annuum]
Capana00g001438	0	0	0	0	0.128482	0.069937	0.0364997	0	putative pentatricopeptide repeat-containing protein-like [Capsicum annuum]
Capana00g001439	0	0.0181967	0.003855	0	0.0502023	0.016394	0	0.00852833	receptor-like protein 6 [Solanum pennellii]
Capana00g001566	0.239795	0.122042	0.257007	1.89677	1.40232	0.961316	2.77902	1.20506	hypothetical protein T459_11304 [Capsicum annuum]
Capana00g001778	0.231074	4.20777	0.731845	3.76913	0.17868	0.583746	0.389145	0	hypothetical protein FXO38_27220 [Capsicum annuum]
Capana00g001779	0.389308	3.79564	0.811048	5.40022	0.634345	1.48656	0.390293	0.615236	putative LRR receptor-like serine/threonine-protein kinase-like isoform 2 [Capsicum annuum]
Capana00g001824	0.0168923	0	0.175037	0.152748	0	0	0.260809	0.505904	putative vacuolar protein sorting-associated protein 2 -like protein 3-like [Capsicum annuum]
Capana00g001825	0.0234587	0	1.21985	1.15082	0	0.0582973	0.777341	2.91463	hypothetical protein BC332_18159 [Capsicum chinense]
Capana00g002031	1.14526	6.59421	0.711028	2.13114	0.479938	1.52015	0.174135	0.813931	PREDICTED: LOW QUALITY PROTEIN: LRR receptor-like serine/threonine-protein kinase GSO1 [Capsicum annuum]
Capana00g002032	0.0822977	0	0.0572717	0.035529	0.077929	0.03756	0.0304487	0.0992577	PREDICTED: LRR receptor-like serine/threonine-protein kinase ERL2 [Capsicum annuum]
Capana00g002034	3.3279	0.262223	0.00922967	0.0609067	4.22608	2.83088	0.0219057	0.0379967	PREDICTED: LOW QUALITY PROTEIN: LRR receptor-like serine/threonine-protein kinase GSO2 [Capsicum annuum]
Capana00g002098	0.0477797	0.255807	0.0128333	0.029028	0.00561933	0.506848	0.00809933	0.0326657	putative GDSL esterase/lipase-like [Capsicum annuum]
Capana00g002147	0	0.710519	0	0.1189	0	0.11477	0	0	PREDICTED: probable LRR receptor-like serine/threonine-protein kinase At3g47570 [Capsicum annuum]
Capana00g002169	0.0585773	0	0.028151	0.0766013	0.0636603	0.208156	0.0129913	0	PREDICTED: LRR receptor-like serine/threonine-protein kinase GSO2 [Capsicum annuum]
Capana00g002251	8.00015	12.1165	29.1213	16.3352	21.8101	32.066	60.8579	50.9413	PREDICTED: leucine-rich repeat extensin-like protein 4 isoform X1 [Capsicum annuum]
Capana00g002981	9.89105	14.0359	10.7599	6.18278	7.82547	6.66007	10.8843	7.61299	PREDICTED: probable LRR receptor-like serine/threonine-protein kinase At1g67720 [Capsicum annuum]
Capana00g003807	0.106096	0.343771	0.0893557	0.271914	0.146153	0.255379	0.0426963	0.052203	hypothetical protein BC332_15260 [Capsicum chinense]
Capana00g004244	0	0	0.029747	0	0	0	0.0777507	0.112165	hypothetical protein FXO38_22076 [Capsicum annuum]
Capana00g004260	0.138346	0.421159	0.0526373	0.206347	0.249696	0.261287	0	0	hypothetical protein T459_14946 [Capsicum annuum]
Capana00g004542	0.200581	0.757065	0.110958	0.600341	0.158829	0.428856	0.106356	0.11139	PREDICTED: leucine-rich repeat receptor protein kinase EMS1-like [Capsicum annuum]
Capana00g004543	0.0435487	0.977927	0.45466	0.782466	0.005997	0.045254	0.966282	0.293153	PREDICTED: probable leucine-rich repeat receptor-like protein kinase At5g63930 [Capsicum annuum]
Capana00g004690	0.0430727	0	0	0.218271	0.0250117	0.0460753	0	0.065977	PREDICTED: piriformospora indica-insensitive protein 2-like [Capsicum annuum]
Capana00g004763	5.37991	0.408911	9.0067	3.89393	4.22901	3.19315	4.85027	2.79915	PREDICTED: LOW QUALITY PROTEIN: probable inactive leucine-rich repeat receptor-like protein kinase At3g03770 [Capsicum annuum]
Capana00g004962	0.370149	3.2277	0.259699	0.659809	0.138041	0.310843	0.848083	0.0423953	PREDICTED: receptor-like protein 12 [Capsicum annuum]
Capana01g000742	3.6721	8.78102	0.658035	2.33242	3.45468	1.98212	1.27047	0.339434	PREDICTED: receptor-like protein 12 [Capsicum annuum]
Capana01g001009	0	0	0.0227167	0	0.292562	0.149596	0	0.116908	--
Capana01g001037	0.190479	0.192643	0.328403	0.307857	0.183462	0.365898	0.292291	0.459193	putative LRR receptor-like serine/threonine-protein kinase-like [Capsicum annuum]
Capana01g001224	0.0982407	0	0.0185853	0	0.0225707	0	0	0.022089	hypothetical protein FXO38_12627 [Capsicum annuum]
Capana01g001593	0.136496	0.021409	0.0437177	0.0597793	0.289644	0.183761	0.029402	0.219682	putative ethylene-responsive transcription factor 4-like [Capsicum annuum]
Capana01g001599	0	0	0.0373927	0.051435	0	0	0	0	putative ethylene-responsive transcription factor 4-like [Capsicum annuum]
Capana01g001600	0.147792	0.0970183	0	0.107048	0.1172	0.227791	0	0	putative glutaredoxin-C5-like [Capsicum annuum]
Capana01g001755	0.107498	0	0	0	1.2949	0.96752	0.171692	0.0790147	putative receptor-like protein 12-like [Capsicum annuum]
Capana01g001931	66.4193	557.356	6.97311	176.57	38.5306	52.125	4.09693	3.44542	PREDICTED: somatic embryogenesis receptor kinase 2-like [Capsicum annuum]
Capana01g002035	0	0.0127097	0	0.014492	0.028618	0.128278	0.00685767	0.008816	PREDICTED: DNA-damage-repair/toleration protein DRT100-like [Capsicum annuum]
Capana01g002567	1.44518	0.0932113	88.1749	24.8667	7.30851	7.67433	47.5039	42.6225	PREDICTED: DNA-damage-repair/toleration protein DRT100-like [Capsicum annuum]
Capana01g002633	0.0323333	0.932365	0.0417097	0.281481	0.157673	0.16158	0.094366	0.0486477	putative Structural constituent of ribosome [Capsicum annuum]
Capana01g003090	3.10757	0.765464	5.73809	4.75767	6.3117	7.42245	8.66949	7.39741	--
Capana01g003585	1.80326	0	1.89219	0.046462	2.34818	0	2.98614	0	hypothetical protein FXO38_11286 [Capsicum annuum]
Capana01g003598	0.0231227	0	0	0	0.062857	0.06137	0	0	hypothetical protein FXO37_22212 [Capsicum annuum]
Capana01g003739	10.8825	19.3464	14.9093	26.2801	15.2872	20.245	14.4598	22.7669	PREDICTED: probable leucine-rich repeat receptor-like protein kinase At1g35710 isoform X4 [Capsicum annuum]
Capana01g003893	1.22805	1.46428	1.2749	1.6661	1.80229	3.40952	1.37922	2.22258	putative rRNA-processing protein EBP2 -like protein [Capsicum annuum]
Capana01g004090	2.38474	2.72618	3.39641	5.06332	4.22095	4.28216	4.64419	3.81504	hypothetical protein FXO38_12465 [Capsicum annuum]
Capana02g000535	0.108208	0.009809	0	0.180395	0.0559743	0.186381	0.014615	0.030361	putative caffeoylshikimate esterase-like isoform X1 [Capsicum annuum]
Capana02g000690	73.8061	10.3538	91.8643	81.6035	29.9953	36.9699	68.9986	74.246	PREDICTED: uncharacterized protein At4g06744-like [Capsicum annuum]
Capana02g001151	0.630164	2.60772	0.074055	0.260934	0.652377	0.250375	0.073019	0.005428	PREDICTED: leucine-rich repeat receptor protein kinase EMS1-like [Capsicum annuum]
Capana02g001171	2.23803	0	0.0114767	0.381406	1.44192	1.28659	0.0794643	0.00873367	putative LRR receptor-like serine/threonine-protein kinase EFR-like [Capsicum annuum]
Capana02g001173	1.10052	0	0	0.234981	0.293336	0.895142	0	0.0513573	hypothetical protein FXO38_06389 [Capsicum annuum]
Capana02g001221	0.0196977	0.0308743	0	0.020265	0.064744	0.0160613	0	0	PREDICTED: LRR receptor-like serine/threonine-protein kinase FLS2 isoform X2 [Capsicum annuum]
Capana02g001227	0	0	0	0.037516	0.0184413	0	0	0.0363307	putative vacuolar cation/proton exchanger 3-like [Capsicum annuum]
Capana02g001231	0.811917	20.3875	0.258557	5.50672	2.17745	1.67869	0.206646	0.415204	putative LRR receptor-like serine/threonine-protein kinase-like [Capsicum annuum]
Capana02g001232	0.401188	0.524325	1.36021	0.616176	1.6293	0.64184	1.1034	0.304459	putative uroporphyrinogen decarboxylase, chloroplastic-like [Capsicum annuum]
Capana02g001279	0.015902	0.683448	0.0323523	0.066134	0.0325363	0.135002	0.016014	0.012097	putative LRR receptor-like serine/threonine-protein kinase-like [Capsicum annuum]
Capana02g001676	13.7533	15.1767	8.34062	7.63695	8.45965	14.986	5.91623	4.54341	PREDICTED: probable LRR receptor-like serine/threonine-protein kinase RFK1 [Capsicum annuum]
Capana02g001701	0.0214563	0.0341217	0.0469577	0.0616847	0.0853473	0.12177	0.014453	0.0357303	putative LRR receptor-like serine/threonine-protein kinase-like [Capsicum annuum]
Capana02g001713	0	0.278877	0.028247	0.266807	0.318202	0.260136	0.180989	0.122688	hypothetical protein EJD97_013319 [Solanum chilense]
Capana02g001715	0.254476	2.07297	0.137042	0.48524	0.207329	0.252187	0.293417	0.105498	putative LRR receptor-like serine/threonine-protein kinase-like [Capsicum annuum]
Capana02g001735	0.429163	0.038883	2.51563	1.30802	1.11271	1.41776	3.47432	2.23169	PREDICTED: receptor-like protein 51 [Capsicum annuum]
Capana02g001910	18.3487	10.3044	19.6718	14.3596	12.2575	16.0871	19.6809	17.7208	putative auxin-repressed 12.5 kDa protein-like [Capsicum annuum]
Capana02g001923	0	0	0.0697993	0	0	0	0.0297897	0.105704	hypothetical protein CQW23_04466 [Capsicum baccatum]
Capana02g002635	0.302041	0.473782	4.53729	2.24404	0.479653	0.861065	3.68564	3.01283	putative GATA transcription factor 5-like [Capsicum annuum]
Capana02g002637	2.89109	0.68432	25.309	14.5864	2.74443	3.48195	14.8777	16.9981	PREDICTED: probable LRR receptor-like serine/threonine-protein kinase IRK [Capsicum annuum]
Capana02g002800	39.1773	88.8366	13.719	21.9478	6.99586	9.38156	8.69832	7.36712	PREDICTED: probably inactive leucine-rich repeat receptor-like protein kinase At2g25790 [Capsicum annuum]
Capana02g002935	2.74145	1.21325	6.13795	3.47963	3.72209	3.53399	12.3676	9.50968	PREDICTED: probable LRR receptor-like serine/threonine-protein kinase At4g36180 [Capsicum annuum]
Capana02g003626	12.9291	4.49995	5.65684	2.14032	9.45277	7.29225	12.8244	3.39664	putative amine oxidase [Capsicum annuum]
Capana03g000701	0.405724	0.440326	1.62248	1.15987	0.423574	0.692806	1.8367	1.75961	putative LRR receptor-like serine/threonine-protein kinase [Capsicum annuum]
Capana03g001156	0.317597	5.91007	0.653124	0.959062	0.38523	0.856741	0.411045	0.431531	PREDICTED: LRR receptor-like serine/threonine-protein kinase GSO1 [Capsicum annuum]
Capana03g001936	0	0	0.0402853	0	0	0	0.00920633	0	hypothetical protein T459_09674 [Capsicum annuum]
Capana03g001937	0	0.0146943	0.0263917	0	0	0	0	0	putative ethylene-responsive transcription factor 4-like [Capsicum annuum]
Capana03g003394	0.101312	0.0231603	0.189417	0.486656	1.06089	0.847491	1.37042	1.05029	PREDICTED: piriformospora indica-insensitive protein 2-like [Capsicum annuum]
Capana03g003482	6.84024	0.1958	0.594456	0.617069	8.92577	11.6029	1.83469	1.42429	PREDICTED: LRR receptor-like serine/threonine-protein kinase GSO2 [Capsicum annuum]
Capana03g003790	0	0.0147857	0.0603483	0.056611	0	0	0.026934	0	PREDICTED: leucine-rich repeat extensin-like protein 6 [Capsicum annuum]
Capana03g004187	0.680817	1.41935	1.19099	1.42132	4.26741	5.14905	4.96245	10.7928	hypothetical protein BC332_31587 [Capsicum chinense]
Capana04g000569	0.259089	0.0682183	0.945885	0.612692	4.21252	2.58324	1.24916	1.89935	PREDICTED: uncharacterized protein At4g06744 [Capsicum annuum]
Capana04g000908	0	0	0	0	0.0392993	0.0132423	0	0	PREDICTED: probable leucine-rich repeat receptor-like protein kinase At1g35710 [Capsicum annuum]
Capana04g001013	7.63615	3.79477	3.74894	2.28064	4.54926	7.99891	3.83666	2.80877	hypothetical protein CQW23_10421, partial [Capsicum baccatum]
Capana04g001014	3.03969	2.72122	0.937012	1.12156	3.50965	2.13328	1.40314	0.694882	hypothetical protein T459_11956 [Capsicum annuum]
Capana04g001086	0.13408	0.274919	0.0203493	0.287208	0.0781307	1.09389	0.0334747	0.305277	putative LRR receptor-like serine/threonine-protein kinase-like [Capsicum annuum]
Capana04g001227	0.537027	1.58388	0.0404377	1.0212	4.98157	8.66247	0	0.176146	putative cytochrome 82C2-like [Capsicum annuum]
Capana04g001432	5.84815	0.0656143	3.50001	1.5818	4.32948	2.81287	7.27007	3.46209	PREDICTED: LRR receptor-like serine/threonine-protein kinase RCH1 [Capsicum annuum]
Capana04g001570	0	0	0.0330367	0.0193263	0.262418	0.495255	0	0	hypothetical protein FXO38_11592 [Capsicum annuum]
Capana04g001571	0	0	0	0.0315163	0.0366357	0.0621033	0	0.012229	putative pentatricopeptide repeat-containing protein-like [Capsicum annuum]
Capana04g002105	1.27805	0.30199	2.41354	2.51472	1.77926	1.37329	2.9591	2.07022	PREDICTED: LRR receptor-like serine/threonine-protein kinase ERL1 [Capsicum annuum]
Capana04g002437	0.2204	0	0.200279	0.0861763	0.230963	0.239734	0.191113	0.1587	hypothetical protein BC332_10422 [Capsicum chinense]
Capana04g002457	0	0	0	0	0.013138	0.028726	0	0	PREDICTED: probable LRR receptor-like serine/threonine-protein kinase At3g47570 [Capsicum annuum]
Capana04g002464	40.6525	3.40623	9.41878	0.384159	1.55475	0.728224	1.64673	0.0375993	PREDICTED: probable LRR receptor-like serine/threonine-protein kinase At4g36180 isoform X1 [Capsicum annuum]
Capana04g002487	0.070776	0.0736127	0	0.040172	0.130438	0.155395	0	0	PREDICTED: probable LRR receptor-like serine/threonine-protein kinase At3g47570 [Capsicum annuum]
Capana04g002526	0.00763633	0	0	0	0.0250453	0	0	0	--
Capana04g002647	10.9587	15.9092	15.4303	12.2824	5.88982	7.1717	13.0917	10.997	PREDICTED: putative leucine-rich repeat receptor-like serine/threonine-protein kinase At2g14440 [Capsicum annuum]
Capana04g002659	3.24793	3.30142	0.311202	2.06615	0.203121	0.66491	0.165897	0.19742	putative LRR receptor-like serine/threonine-protein kinase MRH1-like [Capsicum annuum]
Capana04g002663	3.64512	24.6125	0.325754	4.68779	1.51735	3.27864	0.16284	0.303906	putative LRR receptor-like serine/threonine-protein kinase-like [Capsicum annuum]
Capana04g002669	0	0.0281077	0.0115917	0	0	0.0103397	0	0	PREDICTED: probable leucine-rich repeat receptor-like protein kinase At1g35710 [Capsicum annuum]
Capana04g002677	0	0	0.486285	0.237405	0	0.021236	0.171977	1.38418	hypothetical protein T459_11227 [Capsicum annuum]
Capana04g002684	0.50173	0.601811	5.98598	4.28544	2.81725	3.87217	4.2454	4.12328	hypothetical protein FXO37_10886 [Capsicum annuum]
Capana04g002748	0	0.008107	0	0	0	0	0	0	PREDICTED: probable leucine-rich repeat receptor-like protein kinase At1g35710 isoform X1 [Capsicum annuum]
Capana04g002765	0.372921	0.920678	0.0956243	0.498383	0.991783	2.46538	0.196892	0.425339	hypothetical protein T459_34243 [Capsicum annuum]
Capana04g002786	0.33768	0.273764	2.43899	2.39716	0.68447	0.869358	1.94539	1.98183	PREDICTED: uncharacterized protein LOC107868418 [Capsicum annuum]
Capana04g002787	1.26521	0.637292	8.51097	7.6063	2.88302	2.91358	8.23758	6.03543	PREDICTED: probable LRR receptor-like serine/threonine-protein kinase At1g34110 [Capsicum annuum]
Capana04g002788	0	0	0	0	0.0241743	0.266394	0	0.037239	hypothetical protein T459_11141 [Capsicum annuum]
Capana05g000217	2.64282	0.228235	0	0.0992323	5.9354	3.41056	0	0.0431223	PREDICTED: LRR receptor-like serine/threonine-protein kinase GSO2 [Capsicum annuum]
Capana05g000246	0.0408717	1.75318	0.007399	0.241969	0.138295	0.529181	0	0	hypothetical protein BC332_12470 [Capsicum chinense]
Capana05g000250	2.41182	7.81035	0.995313	2.19442	2.30741	1.36655	0.868523	0.440792	putative LRR receptor-like serine/threonine-protein kinase-like [Capsicum annuum]
Capana05g000256	0.150069	0.0193083	0.0153633	0.028227	0.00326967	0.0139883	0.0108817	0	putative LRR receptor-like serine/threonine-protein kinase-like [Capsicum annuum]
Capana05g000259	0.121731	0.293791	0.0326057	0.300078	0.301574	0.18413	0	0	putative LRR receptor-like serine/threonine-protein kinase-like [Capsicum annuum]
Capana05g000260	2.74396	3.57399	0.790235	1.61616	4.23692	3.62675	1.30958	0.633091	putative LRR receptor-like serine/threonine-protein kinase-like [Capsicum annuum]
Capana05g000269	0.0351643	0.0433817	0	0	0.0113363	0.0285637	0.030917	0	putative RRP12-like protein-like [Capsicum annuum]
Capana05g000279	0.387356	0.395804	1.11155	0.81758	0.446159	0.773814	1.84167	0.704691	hypothetical protein FXO37_27521 [Capsicum annuum]
Capana05g000280	0.170166	0.086939	0.509255	0.485483	0.104602	0.0307223	0.449056	0.114702	hypothetical protein FXO38_01486 [Capsicum annuum]
Capana05g000281	0.123701	0.101433	0.032401	0.278372	0.071129	0.0537413	0.045384	0	hypothetical protein T459_13832 [Capsicum annuum]
Capana05g000284	0.0174963	0	0.0268227	0.0353453	0.00815	0	0	0.043143	putative LRR receptor-like serine/threonine-protein kinase-like [Capsicum annuum]
Capana05g000290	2.6826	8.75724	2.18724	4.69336	3.34909	2.24526	2.5918	1.86513	PREDICTED: probable LRR receptor-like serine/threonine-protein kinase At3g47570 [Capsicum annuum]
Capana05g000618	0	0.002284	0.0390267	0.154436	0.01349	0.0125957	0.0583063	0	putative beta-glucosidase 44-like [Capsicum annuum]
Capana05g000657	0.567172	4.35986	29.8663	8.60791	1.8723	7.04632	19.5665	19.0822	PREDICTED: probable leucine-rich repeat receptor-like protein kinase At1g35710 [Capsicum annuum]
Capana05g000808	0	0.00435367	0	0.00324433	0	0	0.00532467	0	putative rhamnogalacturonate lyase-like [Capsicum annuum]
Capana05g000809	0.083089	0.0175277	0.0181823	0	0.169636	0.104897	0.0142047	0	PREDICTED: probable LRR receptor-like serine/threonine-protein kinase At4g36180 isoform X2 [Capsicum annuum]
Capana05g000810	14.1141	29.448	1.45912	4.14424	4.18508	3.63518	1.75218	0.625634	PREDICTED: probable leucine-rich repeat receptor-like protein kinase At2g33170 isoform X1 [Capsicum annuum]
Capana05g000811	4.09865	11.1103	0.67071	4.73335	8.02582	8.2982	2.58076	3.34358	hypothetical protein T459_29131 [Capsicum annuum]
Capana05g000812	1.04211	1.49185	0.130571	2.2025	0.444436	0.855732	0.904528	0.898237	PREDICTED: LRR receptor-like serine/threonine-protein kinase GSO1 [Capsicum annuum]
Capana05g000813	0.613214	0.694996	0.0211913	0.771838	1.05484	1.44337	0.184358	0.210145	PREDICTED: serine/threonine-protein kinase BRI1-like 2 isoform X1 [Capsicum annuum]
Capana05g000814	0.344849	0.251708	0.167743	0.677638	1.55177	1.3863	1.02146	1.26757	putative rhamnogalacturonate lyase-like [Capsicum annuum]
Capana05g000815	1.36892	0.637189	0.431365	1.79747	4.16759	3.35202	2.42029	2.62416	putative rhamnogalacturonate lyase-like [Capsicum annuum]
Capana05g000841	0.357242	0.015324	0.70934	0.059077	0.473501	0	0.568244	0.0266447	PREDICTED: TMV resistance protein N-like [Capsicum annuum]
Capana05g001679	0	0	0	0	0.032777	0.0167237	0	0	PREDICTED: LRR receptor-like serine/threonine-protein kinase FLS2 [Capsicum annuum]
Capana05g001816	3.87056	0.336679	1.20572	0.212661	3.11153	1.26911	1.38809	0.776991	PREDICTED: probable leucine-rich repeat receptor-like protein kinase At1g68400 [Capsicum annuum]
Capana05g001936	0.0703653	0.408551	0	0.813989	0.309865	0.473972	0.012825	0	hypothetical protein T459_14946 [Capsicum annuum]
Capana06g000050	2.40878	0.11762	8.32198	3.25237	26.7759	17.6712	8.96124	12.1785	PREDICTED: LRR receptor-like serine/threonine-protein kinase ERL1 [Capsicum annuum]
Capana06g000627	0	0.0108473	0.829327	0.0296917	0	0	0.015284	0.0875367	PREDICTED: leucine-rich repeat extensin-like protein 4 [Capsicum annuum]
Capana06g000758	0.0179337	0.0470283	0.328286	0.181911	0.216352	0.100892	0.212262	0.140886	PREDICTED: polygalacturonase inhibitor-like [Capsicum annuum]
Capana06g000921	26.7728	89.3511	13.625	27.5431	19.2423	26.0646	12.448	7.65384	PREDICTED: LOW QUALITY PROTEIN: leucine-rich repeat receptor-like serine/threonine/tyrosine-protein kinase SOBIR1 [Capsicum annuum]
Capana06g001369	0.01348	0	0.524022	0.144983	0.047471	0.285335	0.233549	1.0035	hypothetical protein FXO38_30114 [Capsicum annuum]
Capana06g002143	0.309596	0.0182877	6.02087	2.55597	0.568424	0.975238	6.04225	4.75862	PREDICTED: probably inactive leucine-rich repeat receptor-like protein kinase IMK2 [Capsicum annuum]
Capana06g002212	10.6175	10.9548	11.0446	18.4452	13.2085	25.6277	10.4491	14.8413	hypothetical protein BC332_29483 [Capsicum chinense]
Capana06g002392	0	0	0.057523	0	0.013161	0	0	0	putative ABC transporter I family member 6, chloroplastic-like [Capsicum annuum]
Capana06g002527	0	0.0244607	0.118251	0.00976933	0.13055	0.221322	0.195598	0.123822	putative LRR receptor-like serine/threonine-protein kinase-like [Capsicum annuum]
Capana06g002612	0.0643717	0	0	0	0.0544083	0	0	0	putative LRR receptor-like serine/threonine-protein kinase-like [Capsicum annuum]
Capana06g002634	0.072655	0	0.144306	0	0.216041	0	0.423349	0	hypothetical protein BC332_15100 [Capsicum chinense]
Capana06g002654	0.211039	0.273891	0.0347177	0.299976	0.677649	0.967655	0.116274	0.120818	hypothetical protein T459_16212 [Capsicum annuum]
Capana06g002931	0.0314877	0	0	0.147614	0	0	0.0808943	0	hypothetical protein FXO37_26612 [Capsicum annuum]
Capana06g003007	1.91061	1.23991	7.08499	7.06109	17.5179	4.67201	54.3083	25.3719	putative elongator complex protein 2-like [Capsicum annuum]
Capana06g003085	1.98035	1.76175	7.61027	12.989	5.88685	7.93786	7.65091	13.6823	hypothetical protein BC332_14716 [Capsicum chinense]
Capana07g000012	0.0209023	0.0287253	0	0.158818	0.0238767	0.0289133	0.032342	0.0408267	PREDICTED: LRR receptor-like serine/threonine-protein kinase GSO1 [Capsicum annuum]
Capana07g000185	0.283293	4.08466	1.32572	2.58384	0.151573	0.2653	0.791879	0.525216	putative receptor-like protein 12-like [Capsicum annuum]
Capana07g000214	380.414	4.55827	4.11953	31.744	13.5805	1.00219	1.61743	1.22536	PREDICTED: polygalacturonase inhibitor-like [Capsicum annuum]
Capana07g000254	0.013626	0	0.0378137	0	0	0	0	0	putative protein-like [Capsicum annuum]
Capana07g001020	2.31706	0.823738	14.5866	3.30737	4.66931	4.05286	16.8639	12.4562	PREDICTED: LRR receptor-like serine/threonine-protein kinase GSO2 [Capsicum annuum]
Capana07g001310	16.5789	16.1794	12.6635	12.8294	10.9108	14.7918	12.0341	10.5768	putative PHD finger protein MALE STERILITY 1-like [Capsicum annuum]
Capana07g001734	0	0	38.2649	3.87063	0.00829667	0.00696367	18.0775	21.311	Leucine-rich repeat extensin-like protein 6 [Capsicum annuum]
Capana07g001918	0	0.0257233	0	0	0	0	0	0	putative UDP-glycosyltransferase 83A1 [Capsicum annuum]
Capana08g000014	0.595797	2.41726	4.54313	6.18432	0.625435	0.96378	1.78093	1.07406	PREDICTED: probable leucine-rich repeat receptor-like protein kinase At1g35710 [Capsicum annuum]
Capana08g000030	0	0.315794	0	0.0702313	0	0.0295477	0	0	putative serine/threonine-protein phosphatase PP2A catalytic subunit-like isoform 1 [Capsicum annuum]
Capana08g000031	0.0205593	0.30311	0.0166307	0.042779	0.050258	0.0211053	0	0	putative ethylene-responsive transcription factor 4-like [Capsicum annuum]
Capana08g000033	0.196204	0	0	0	0.264636	0	0	0	PREDICTED: LOW QUALITY PROTEIN: receptor-like protein 12 [Capsicum annuum]
Capana08g000147	6.13849	1.61665	18.7151	11.3579	13.3252	12.0676	16.8845	16.3639	PREDICTED: leucine-rich repeat extensin-like protein 4 [Capsicum annuum]
Capana08g000798	0	0.0326007	0.308713	0.106454	0.59922	0.84632	0.542587	1.17621	putative vacuolar protein sorting-associated protein 2 -like protein 3-like [Capsicum annuum]
Capana08g001369	1.26678	2.57601	0.45114	1.09146	0.974318	0.730259	0.734475	0.334659	hypothetical protein FXO37_08697 [Capsicum annuum]
Capana08g001370	0.482481	1.94674	0.155761	0.400125	0.453052	0.444118	0.207399	0.112873	PREDICTED: LRR receptor-like serine/threonine-protein kinase GSO1 [Capsicum annuum]
Capana08g001378	0.165261	0.141925	0.104973	0.127764	0.271698	0.157662	0.078835	0.101027	Branched-chain-amino-acid aminotransferase-like protein 2 [Capsicum annuum]
Capana08g001409	0.031769	0.00463767	0.0328163	0.0172713	0.0685353	0.00973867	0.184704	0.0536943	PREDICTED: receptor-like protein 12 [Capsicum annuum]
Capana08g001411	0.0565597	0.00381567	0.0374737	0.017972	0.118649	0.00971933	0.286838	0.0607753	PREDICTED: receptor-like protein 12 [Capsicum annuum]
Capana08g001463	0.507996	0.287714	0.397009	0.455041	0.656179	0.728628	0.609557	0.553504	hypothetical protein BC332_21980 [Capsicum chinense]
Capana08g001468	0.111849	0.142559	0.090899	0.167655	0.112855	0.157936	0.109813	0.0654237	PREDICTED: LRR receptor-like serine/threonine-protein kinase FLS2 [Capsicum annuum]
Capana08g001478	0.0344407	0.028611	0.024769	0.03747	0.0993533	0.0755817	0.184874	0.111891	PREDICTED: receptor-like protein 12 [Capsicum annuum]
Capana08g001480	2.71585	3.81363	0.197588	0.222767	1.93638	2.6622	0.0966137	0.0729303	hypothetical protein FXO38_15836 [Capsicum annuum]
Capana08g001817	0	0	0	0.0303563	0.11867	0.182268	1.18513	1.27596	hypothetical protein FXO38_12627 [Capsicum annuum]
Capana08g002252	8.38986	16.1586	29.0998	29.8933	43.0482	33.2187	39.2055	34.012	PREDICTED: somatic embryogenesis receptor kinase 2-like [Capsicum annuum]
Capana08g002313	8.69871	16.4404	25.9068	23.0505	33.7612	26.8635	46.3924	35.7641	PREDICTED: leucine-rich repeat receptor-like protein kinase PEPR2 [Capsicum annuum]
Capana08g002324	0.0347113	0	0.476515	0.567653	0.552319	1.87418	2.88726	5.84682	Scopoletin glucosyltransferase [Capsicum annuum]
Capana08g002386	0.053032	0.174557	1.29152	0.103254	0.194554	0.364321	0.776549	0.055214	PREDICTED: putative leucine-rich repeat receptor-like serine/threonine-protein kinase At2g14440 [Capsicum annuum]
Capana08g002471	0.00953467	0.0647757	0.0219977	0.0101847	0	0.0190987	0.0259083	0.0496107	Pollen-specific leucine-rich repeat extensin-like protein 2 [Capsicum annuum]
Capana09g000025	0.0228157	0.174602	0.0159763	0.0732343	0.024277	0.0235477	0.006777	0.0307573	PREDICTED: receptor-like protein 12 [Capsicum annuum]
Capana09g000026	0	0.234429	0	0.180282	0.024397	0.0514887	0.03643	0.0599677	PREDICTED: receptor-like protein 12 [Capsicum annuum]
Capana09g000027	0	0.0642253	0	0.0910773	0	0.0141357	0	0	hypothetical protein FXO38_16057 [Capsicum annuum]
Capana09g000327	25.0121	16.0303	73.1546	19.3435	52.9756	27.9514	135.715	47.1015	PREDICTED: leucine-rich repeat extensin-like protein 4 [Capsicum annuum]
Capana09g000590	0.106647	0.139847	0.046378	0.281357	0.104849	0.15787	0.11081	0.117371	putative receptor-like protein 12-like [Capsicum annuum]
Capana09g000591	0.121673	0.295564	0.041517	0.292123	0.130506	0.148065	0.275294	0.179076	hypothetical protein T459_23847 [Capsicum annuum]
Capana09g000592	1.15846	1.13968	0.472819	0.42939	4.6559	5.21727	3.13013	1.66274	--
Capana09g000593	1.22791	0.80374	0.253102	0.524581	4.26552	4.16669	2.49249	1.81489	putative ADIPOR-like receptor-like [Capsicum annuum]
Capana09g000594	1.09538	0.283245	0.147983	0.0621333	1.4225	0.418858	0.978365	0.0840007	receptor-like protein 7 [Solanum pennellii]
Capana09g001153	3.02946	13.7926	5.42684	5.23893	3.51666	2.23173	14.4331	5.20855	putative receptor-like protein 12-like [Capsicum annuum]
Capana09g002019	0	0.040986	0	0	0.225263	0	0	0	hypothetical protein FXO37_35099 [Capsicum annuum]
Capana09g002077	3.5817	157.492	0.473546	6.97745	5.09582	4.27969	0.913877	0.762635	PREDICTED: polygalacturonase inhibitor-like [Capsicum annuum]
Capana09g002175	0.115577	0.699584	0.201535	0.0434927	0.311665	0.73989	0.150962	0.11763	hypothetical protein FXO37_26139 [Capsicum annuum]
Capana09g002184	0.737357	4.09301	0.551466	2.14064	1.82706	2.39092	2.18702	1.89015	hypothetical protein T459_22636 [Capsicum annuum]
Capana10g000067	16.4552	29.4568	41.5897	48.5513	21.3864	42.1485	34.648	49.9951	PREDICTED: plant intracellular Ras-group-related LRR protein 6 [Capsicum annuum]
Capana10g000259	0.00804233	0.028874	0.870128	0.69356	0.0144977	0.084715	0.986646	1.54229	PREDICTED: protein TOO MANY MOUTHS [Capsicum annuum]
Capana10g000868	24.5403	21.2214	43.4522	33.8983	42.7024	43.9343	39.3765	46.5671	PREDICTED: uncharacterized protein At4g06744-like [Capsicum annuum]
Capana10g001342	0.06967	0.0834263	0	0.169303	0.0657383	0.469901	0.046798	0.281355	PREDICTED: receptor-like protein 12 [Capsicum annuum]
Capana10g001923	52.1596	73.8964	134.438	95.6958	62.9056	69.3508	122.07	120.693	putative SNAP25 -like proteinous protein SNAP30-like [Capsicum annuum]
Capana10g002122	340.591	571.566	368.169	628.685	397.762	548.219	386.466	519.676	PREDICTED: BRASSINOSTEROID INSENSITIVE 1-associated receptor kinase 1-like [Capsicum annuum]
Capana10g002274	0.136063	0.00632367	0.665286	0.399121	0.577245	0.304837	0.950364	0.745251	PREDICTED: putative disease resistance protein At4g19050 [Capsicum annuum]
Capana11g000524	0.0100687	1.23713	0.0513513	0.260224	0.044736	0.0346437	0.0405603	0	hypothetical protein FXO38_19885 [Capsicum annuum]
Capana11g000536	0	0	0	0	0	0.0297867	0.0394433	0	hypothetical protein FXO38_29535 [Capsicum annuum]
Capana11g000953	11.0926	0.1661	94.0854	51.9403	13.2093	9.04917	60.7527	68.6148	DNA-damage-repair/toleration protein [Capsicum annuum]
Capana11g001512	1.43322	1.00288	2.31854	0.915676	4.9908	2.17635	3.38582	2.38021	PREDICTED: probable LRR receptor-like serine/threonine-protein kinase At1g34110 [Capsicum annuum]
Capana11g001677	0.356914	2.49954	0.456564	0.84093	0.331136	0.332792	0.166747	0.193448	LRR receptor-like serine/threonine-protein kinase GSO2 [Capsicum annuum]
Capana11g002206	4.13646	2.00398	3.66595	4.01695	3.79318	3.69685	2.4354	3.57321	PREDICTED: piriformospora indica-insensitive protein 2-like [Capsicum annuum]
Capana11g002233	36.9097	18.8114	29.934	19.1456	30.79	29.4358	31.421	23.0542	PREDICTED: probable leucine-rich repeat receptor-like protein kinase At2g28990 [Capsicum annuum]
Capana12g000011	0.20748	1.13736	0.144186	0.520997	0.165297	0.241735	0.116329	0.0323253	hypothetical protein BC332_33056 [Capsicum chinense]
Capana12g000012	2.49423	2.88907	0.233622	0.479468	0.512922	0.408539	0.0936213	0.0418673	hypothetical protein BC332_33055 [Capsicum chinense]
Capana12g000013	0.767805	3.27998	0.198877	0.707554	0.23262	0.296484	0.104688	0.0479303	PREDICTED: receptor-like protein 12 [Capsicum annuum]
Capana12g000014	0.68679	1.56755	0.110919	0.666508	0.660853	0.491164	0.0283823	0.0339157	PREDICTED: receptor-like protein 12 [Capsicum annuum]
Capana12g000064	0	0.456837	0	0.148634	0.012617	0.123697	0	0	PREDICTED: LOW QUALITY PROTEIN: receptor-like protein 12 [Capsicum annuum]
Capana12g000065	0	0.0172483	0	0	0	0.042463	0	0	hypothetical protein T459_31529 [Capsicum annuum]
Capana12g000067	0.123676	0.708555	0.106144	0.875169	0.128599	0.423195	0.00601267	0.0298107	hypothetical protein BC332_16914 [Capsicum chinense]
Capana12g000068	0.173808	0.452442	0.134106	1.19344	0.101282	0.504631	0.0180413	0.010312	PREDICTED: probable LRR receptor-like serine/threonine-protein kinase At4g08850 [Capsicum annuum]
Capana12g000094	0.909122	2.64231	0	0	0.0406523	0.056656	0	0	putative leucine-rich repeat receptor-like protein kinase [Capsicum annuum]
Capana12g000118	0.440148	0	0	0	0.604112	0.282801	0.0298843	0	hypothetical protein FXO37_14770 [Capsicum annuum]
Capana12g000119	0.65577	0.285967	0	0.148698	0	0.0135333	0	0	hypothetical protein T459_31341 [Capsicum annuum]
Capana12g000122	2.45519	1.20623	4.53902	4.5894	5.12302	8.33216	5.98442	5.45334	PREDICTED: receptor-like protein 12 [Capsicum annuum]
Capana12g000123	0.04121	0	0.0108813	0.0536723	0	0	0	0	putative 60S ribosomal protein L14-1-like [Capsicum annuum]
Capana12g000124	0.390801	0	0.0564383	0	0.204031	0	0	0	putative LRR receptor-like serine/threonine-protein kinase-like [Capsicum annuum]
Capana12g000125	1.02464	0.092252	0.040031	0.019345	0.086236	0.002094	0.0251443	0	putative cytochrome 82C2-like [Capsicum annuum]
Capana12g000248	0.28062	0.943389	0	0.194173	0.210519	0.42744	0.007472	0.0153093	PREDICTED: receptor-like protein 12 [Capsicum annuum]
Capana12g000668	0.191284	0	0.182806	0.02328	0.651061	0.319012	0.0992167	0.00690233	PREDICTED: pollen-specific leucine-rich repeat extensin-like protein 3 [Capsicum annuum]
Capana12g000673	0.182227	0.021348	0.067817	0.22104	0.277055	0.144299	0.158031	0.0272793	hypothetical protein BC332_31030 [Capsicum chinense]
Capana12g000785	7.61818	7.91782	10.9842	12.2494	18.5977	20.5256	11.5111	10.8011	hypothetical protein T459_30856, partial [Capsicum annuum]
Capana12g001122	0	0	0.018727	0.037811	0	0.134938	0.0295403	0.0831283	hypothetical protein FXO38_35900 [Capsicum annuum]
Capana12g001370	1.90934	0	0.222957	0.183846	3.28154	6.70896	0.786695	0.435372	PREDICTED: protein TOO MANY MOUTHS [Capsicum annuum]
Capana12g001418	0.90428	0.495599	2.16662	1.76678	2.90785	3.50578	3.97374	4.28526	PREDICTED: leucine-rich repeat receptor-like protein CLAVATA2 [Capsicum annuum]
Capana12g001886	0	0	0	0.169115	0	0.300654	0.027403	0.258466	hypothetical protein FXO37_36022 [Capsicum annuum]
Capana12g001892	0	0.0150577	0.665714	1.14044	0.160608	0.800929	1.71364	3.34851	hypothetical protein FXO38_09916 [Capsicum annuum]
Capana12g001893	0.287787	5.2169	57.231	11.8332	1.55386	2.02316	45.8655	30.5032	PREDICTED: leucine-rich repeat extensin-like protein 4 [Capsicum annuum]
Capana12g002157	0.0935503	4.00596	0.0599093	0.833876	0.118299	0.282835	0.0401713	0.010927	PREDICTED: receptor-like protein 12 [Capsicum annuum]
Capana12g002526	0.0732957	0.0285723	0.0989743	0.0860363	0.127394	0.318533	0.077389	0.112935	hypothetical protein CQW23_27711 [Capsicum baccatum]
Capana12g002527	0.0812487	0	0.147154	0.0920307	0.27591	0.366458	0.241511	0.188686	putative DNA-directed RNA polymerase 3, chloroplastic-like [Capsicum annuum]
Capana12g002650	0.0230827	0.0321043	0	0	0.042195	0	0	0	hypothetical protein T459_29358 [Capsicum annuum]
L plant resistance genes
#ID	CL114	CL115	CS114	CS115	ML114	ML115	MS114	MS115	NR_annotation
Capana00g000493	0.0100903	0	0.0279347	0	0.00754633	0	0	0.00292933	putative cytochrome 86B1-like [Capsicum annuum]
Capana00g000494	0.010036	0	0	0	0	0	0.00937967	0.000123667	putative cytochrome 86B1-like [Capsicum annuum]
Capana00g000633	0.0323987	0	0.069549	0	0.003649	0	0.0238447	0	putative cytochrome 86B1-like [Capsicum annuum]
Capana00g001552	0	0.18987	0	0.846465	0	0.674701	0	0.902096	hypothetical protein CQW23_02568 [Capsicum baccatum]
Capana00g001772	1.11787	0.00790533	0.009797	0.141887	2.02438	0.242698	0.298565	0.179895	hypothetical protein BC332_33539 [Capsicum chinense]
Capana00g001872	0.652393	1.47082	0.647136	2.06059	1.56909	1.18465	2.67703	2.06184	PREDICTED: putative late blight resistance protein homolog R1A-3 [Capsicum annuum]
Capana00g002373	12.7873	8.59506	1.50131	1.71253	1.12931	1.72645	0.794553	0.812726	hypothetical protein T459_26682 [Capsicum annuum]
Capana00g003393	1.26326	1.40918	1.57948	2.00725	1.17378	1.25359	1.57851	1.68147	PREDICTED: F-box/LRR-repeat protein 3-like [Capsicum annuum]
Capana00g003395	1.58975	1.77928	2.04714	2.58457	1.39327	1.51294	2.03321	2.14983	PREDICTED: F-box/LRR-repeat protein 3-like [Capsicum annuum]
Capana00g003759	0.002535	0	0.181181	0.171242	0.197365	1.01679	0.419816	0.294964	PREDICTED: putative late blight resistance protein homolog R1B-17 [Capsicum annuum]
Capana00g003789	2.11974	1.0496	2.73567	2.41952	4.26789	8.81387	7.53923	8.4943	PREDICTED: putative late blight resistance protein homolog R1A-3 [Capsicum annuum]
Capana00g003790	6.39494	8.11554	4.82471	7.85459	5.33609	7.09254	2.91153	2.74664	PREDICTED: putative late blight resistance protein homolog R1A-3 isoform X1 [Capsicum annuum]
Capana00g003821	0.204832	0.196434	0.151114	0.432822	0.159434	0.239611	0.321144	0.18622	PREDICTED: putative disease resistance RPP13-like protein 1 [Capsicum annuum]
Capana00g004438	18.0446	29.5581	20.1846	39.393	19.7255	19.4473	12.9476	16.1279	PREDICTED: F-box protein SKP2A [Capsicum annuum]
Capana00g004528	6.28531	10.8553	5.16931	4.93441	8.46973	7.61618	5.86628	4.72859	PREDICTED: TMV resistance protein N-like isoform X3 [Capsicum annuum]
Capana00g004851	4.90151	12.5219	3.70455	4.90763	3.56949	4.86733	3.46631	2.63377	putative TMV resistance protein N-like [Capsicum annuum]
Capana00g004853	4.29646	6.32796	4.47546	4.37671	2.72332	2.2317	4.0628	2.16659	PREDICTED: TMV resistance protein N-like isoform X1 [Capsicum annuum]
Capana00g004858	0.185126	0.701651	0.119235	0.793572	0.103457	0.258562	0.0937393	0.100791	PREDICTED: TMV resistance protein N-like [Capsicum annuum]
Capana00g004859	0.373212	1.56981	0.241691	1.55918	0.132564	0.473026	0.115826	0.16526	putative TMV resistance protein N-like [Capsicum annuum]
Capana00g004860	0.0468497	0.032503	0.0910873	0.0118913	0	0	0.033649	0	PREDICTED: TMV resistance protein N-like [Capsicum annuum]
Capana00g004861	0.556671	2.13925	0.226139	0.78879	0.225509	0.542279	0.155848	0.174941	PREDICTED: TMV resistance protein N-like [Capsicum annuum]
Capana01g000912	0.0225257	0.188676	0.459708	0.468528	0.180253	0.537356	0.285003	0.593054	putative disease resistance protein RGA3 [Capsicum annuum]
Capana01g001246	5.42468	6.38781	6.80828	8.04248	6.62289	9.84943	8.05284	7.82729	hypothetical protein T459_01287 [Capsicum annuum]
Capana01g002608	2.12797	0.728367	0.978344	1.29508	5.53072	6.24276	2.19636	2.29128	putative polygalacturonase-like [Capsicum annuum]
Capana01g003526	10.0842	9.65924	6.70394	6.34616	3.86591	4.41276	5.4406	3.68815	PREDICTED: putative late blight resistance protein homolog R1B-11 [Capsicum annuum]
Capana01g003911	22.6114	26.2338	29.0975	30.2434	22.6148	27.524	26.5165	32.1786	Translation initiation factor 3B1 isoform 1 [Capsicum annuum]
Capana01g004361	4.18039	21.7466	0.929891	2.28161	2.62784	1.61314	0.711718	0.944779	PREDICTED: plant intracellular Ras-group-related LRR protein 5-like [Capsicum annuum]
Capana02g000085	9.34519	4.12243	11.5227	5.79996	11.3901	12.3521	13.2572	5.40438	PREDICTED: plant intracellular Ras-group-related LRR protein 4-like [Capsicum annuum]
Capana02g001431	6.62795	4.89806	10.6601	6.42859	4.27278	5.24867	10.6366	7.98382	PREDICTED: LOW QUALITY PROTEIN: 187-kDa microtubule-associated protein AIR9-like [Capsicum annuum]
Capana02g001444	0.482525	0.559038	0.186225	0.358636	0.798119	0	0.120305	0.0645633	putative 40S ribosomal protein S4-like [Capsicum annuum]
Capana02g001506	1.57164	2.00353	13.7064	21.4261	4.78673	7.67601	18.6098	24.6867	PREDICTED: putative disease resistance RPP13-like protein 3 [Capsicum annuum]
Capana02g001560	0.053736	0.01092	0.223694	0.107886	0.108123	0.090804	0.458085	0.162438	PREDICTED: putative disease resistance protein At1g50180 [Capsicum annuum]
Capana02g002373	28.7738	21.34	85.7145	90.6841	16.5981	23.042	63.3499	43.1015	PREDICTED: TMV resistance protein N-like [Capsicum annuum]
Capana02g002377	0.268924	0.002606	1.50292	1.2191	1.20058	1.57462	3.82912	2.95429	putative premnaspirodiene oxygenase-like [Capsicum annuum]
Capana02g002414	9.29675	17.4415	10.9567	7.86314	10.9247	9.82075	7.28098	6.18326	PREDICTED: plant intracellular Ras-group-related LRR protein 4-like [Capsicum annuum]
Capana03g000506	1.93667	1.19235	2.4117	1.6313	2.73958	2.88268	2.69514	1.7696	putative receptor-like protein kinase-like [Capsicum annuum]
Capana03g000525	104.295	194.22	95.6874	85.3531	53.4054	50.8106	68.8208	57.9304	PREDICTED: F-box/LRR-repeat protein 13 [Capsicum annuum]
Capana03g000848	11.2581	18.9702	14.2906	17.5128	20.4583	21.2731	15.0557	13.9879	putative UDP-glucose 6-dehydrogenase-like [Capsicum annuum]
Capana03g001216	63.8825	75.6803	29.1052	29.7662	31.5888	35.2634	20.0162	22.3073	PREDICTED: plant intracellular Ras-group-related LRR protein 9-like [Capsicum annuum]
Capana03g001879	1.55753	0.414648	0.0615173	0.06857	1.4868	1.03522	0.321874	0	hypothetical protein BC332_12895 [Capsicum chinense]
Capana03g001881	1.36103	0.326153	0.07653	0	2.04043	1.20355	0.266051	0	hypothetical protein T459_14115 [Capsicum annuum]
Capana03g003371	0.156217	0.096751	0.12197	0.267737	0.173624	0.290555	0.180356	0.191969	hypothetical protein FXO38_24936 [Capsicum annuum]
Capana03g003372	0.211691	0.181873	0.038199	0.055827	0.26581	0.618877	0.089008	0.24977	hypothetical protein BC332_07795 [Capsicum chinense]
Capana03g003521	0.0667803	0.378021	0.245834	0.766247	0.167655	0.525222	0.130598	0.505297	hypothetical protein FXO38_21172 [Capsicum annuum]
Capana03g003522	0.0140147	0.465943	0.425333	0.693536	0.160382	0.472273	0.319349	0.329642	putative apoptosis-inducing factor -like protein B-like [Capsicum annuum]
Capana03g003921	0.525419	0	1.26339	0.0565507	1.3048	0.146239	2.41962	0.390278	hypothetical protein T459_07665 [Capsicum annuum]
Capana03g003958	0.022825	0.0862027	0.0275947	0.037198	0.155486	0.190278	0.09434	0.0628677	putative oxidation resistance protein 1-like isoform X1 [Capsicum annuum]
Capana03g003961	0.0281997	3.61707	0.214067	3.52502	0.292546	6.30739	0.193154	3.25587	putative oxidation resistance protein 1-like isoform X1 [Capsicum annuum]
Capana03g003969	0.0674313	0.416978	0.380893	0.425055	0.359219	0.415591	0.460234	0.464598	hypothetical protein T459_07293 [Capsicum annuum]
Capana03g003971	0.271129	0.526906	0.514381	0.577608	0.830267	1.45165	0.779327	0.641994	hypothetical protein T459_07291 [Capsicum annuum]
Capana03g004074	0	0	0	0.423725	0.00976367	0	0	0	hypothetical protein BC332_09787 [Capsicum chinense]
Capana03g004082	0	0	0.0262957	2.01224	0.0217883	0	0.032751	0	PREDICTED: LOW QUALITY PROTEIN: TMV resistance protein N-like [Capsicum annuum]
Capana03g004096	0.0499223	3.00224	0.0349157	0.531464	0.203172	0.189021	0.016812	0.0182267	PREDICTED: TMV resistance protein N-like [Capsicum annuum]
Capana03g004162	0.02369	0.699444	0.589829	0.206863	1.72713	0.781973	4.5699	4.72902	hypothetical protein T459_33373 [Capsicum annuum]
Capana03g004381	1.44512	1.3228	0.702099	0.733895	3.76068	2.68673	4.81662	7.45925	hypothetical protein FXO37_31307 [Capsicum annuum]
Capana03g004468	0	0	0	0.131477	0	0.0316543	0.016035	0.016293	putative oxidation resistance protein 1-like isoform X1 [Capsicum annuum]
Capana04g000917	12.3545	12.0225	35.8321	43.2031	21.0779	21.4825	28.6917	23.2669	PREDICTED: transport inhibitor response 1-like protein [Capsicum annuum]
Capana04g001047	13.9944	11.5949	60.8595	58.3355	86.654	91.6177	120.476	83.6995	PREDICTED: uncharacterized protein LOC107867496 [Capsicum annuum]
Capana04g002243	41.7409	67.8764	48.9626	53.9099	45.7178	60.453	46.1614	49.2286	Acidic leucine-rich nuclear phosphoprotein 32-related protein [Capsicum baccatum]
Capana04g002370	0.669844	3.22156	0.81128	2.88854	1.70885	3.16945	1.13975	1.97344	putative prolycopene isomerase 1, chloroplastic-like [Capsicum annuum]
Capana04g002583	0.595225	0.424411	2.7554	0.722501	0.702449	0.20893	1.85945	0.263164	hypothetical protein CQW23_09139 [Capsicum baccatum]
Capana04g002584	1.35896	1.4475	3.68195	1.73437	1.00376	0.94123	2.40858	1.06127	hypothetical protein FXO38_29697 [Capsicum annuum]
Capana04g002589	0.0297653	0.21452	0.018929	0.203319	0.0140947	0.0372033	0.0258393	0	TMV resistance protein N [Capsicum annuum]
Capana05g000119	1.59478	2.98708	1.15659	0.63985	0.0253497	0.0373967	0.0480887	0.007727	PREDICTED: putative disease resistance protein RGA4 [Capsicum annuum]
Capana05g000201	13.1576	23.9676	22.4496	23.4422	13.8859	13.6175	17.4847	18.3284	PREDICTED: protein phosphatase 1 regulatory subunit pprA-like [Capsicum annuum]
Capana05g000313	0.0517093	0.176027	0.17226	0.538678	0.27769	1.04297	0.14358	0.268626	PREDICTED: putative late blight resistance protein homolog R1A-3 isoform X1 [Capsicum annuum]
Capana05g000592	0.063669	24.5365	0.0395877	19.7847	0.0608097	12.5909	0.140159	16.0754	PREDICTED: protein phosphatase 1 regulatory subunit pprA-like [Capsicum annuum]
Capana05g000687	0.137571	0.130277	0.605319	0.092793	0.0809193	0.060443	0.0388613	0	hypothetical protein FXO38_16261 [Capsicum annuum]
Capana05g000739	0.0615697	0.0726763	1.02331	1.02875	0.576796	0.886056	0.572916	0.583683	putative late blight resistance protein -like protein R1A-10-like [Capsicum annuum]
Capana05g000807	0	0.143641	0	0.0252997	0	0	0	0	PREDICTED: probable LRR receptor-like serine/threonine-protein kinase At4g36180 isoform X2 [Capsicum annuum]
Capana05g000836	0.135373	0.122306	0.165993	0.542885	0.130648	0.525937	0.220368	0.341042	PREDICTED: TMV resistance protein N-like [Capsicum annuum]
Capana05g000838	0.163576	0.105784	0.0156957	0.129479	0.531697	0.206068	0.063718	0.0671933	TMV resistance protein N [Capsicum annuum]
Capana05g000839	1.13469	0.0556967	1.348	0.240486	4.54957	2.74324	5.30255	3.69686	putative auxin-induced protein 10A5-like [Capsicum annuum]
Capana05g000840	0.342319	0.063857	0.221287	0.0288147	0.131301	0.034786	0.373278	0	hypothetical protein BC332_29464 [Capsicum chinense]
Capana05g000843	0.32879	0.005468	0.43489	0	1.16947	0.0115037	0.269094	0	TMV resistance protein N [Capsicum annuum]
Capana05g000854	0.213134	0.00635067	0.29325	0.245085	0.316422	0.878329	0.565899	0.408144	putative cytochromeB2-like [Capsicum annuum]
Capana05g001605	0.1183	0.117897	0.652072	0.10126	0.112899	0.0330463	0.32483	0.515511	putative late blight resistance protein -like protein R1A-10-like [Capsicum annuum]
Capana05g001753	0.00671767	0.387118	0.0612687	0.292322	0.0675863	0.0941047	0.025594	0.00270367	hypothetical protein T459_15045 [Capsicum annuum]
Capana05g002348	0.28974	0.989716	0.232224	2.07145	0.439693	2.95747	0.257683	2.39223	PREDICTED: LOW QUALITY PROTEIN: late blight resistance protein R1-A-like [Capsicum annuum]
Capana06g000159	15.7847	20.6943	26.2908	28.3749	14.9426	18.3938	18.5041	17.658	PREDICTED: uncharacterized protein LOC107875321 isoform X2 [Capsicum annuum]
Capana06g002780	2.51568	2.3418	3.51569	3.75091	2.61821	2.87245	2.58399	2.88052	PREDICTED: F-box protein At3g58530 [Nelumbo nucifera]
Capana06g003031	0	0	0	0	0.0350663	0	0.0932977	0	PREDICTED: LOW QUALITY PROTEIN: putative late blight resistance protein homolog R1A-3 [Capsicum annuum]
Capana06g003035	0	0.568048	0.0218807	0.488699	0	0.487329	0	0.187499	hypothetical protein CQW23_31371 [Capsicum baccatum]
Capana06g003079	0	0	0.053007	0	0	0	0.43972	0.019468	hypothetical protein FXO38_10788, partial [Capsicum annuum]
Capana07g000330	0.31979	1.75841	1.14022	1.85994	0.221357	0.998518	0.177467	0.308498	PREDICTED: leucine-rich repeat-containing G-protein coupled receptor 4-like [Capsicum annuum]
Capana07g001590	17.9068	25.1984	5.41718	7.88415	1.94167	2.71446	4.12404	1.46442	putative G-type lectin S-receptor-like serine/threonine-protein kinase SD2-5-like [Capsicum annuum]
Capana08g001630	2.04971	2.93601	1.0147	2.04083	1.38021	1.95301	1.02275	1.06242	hypothetical protein T459_33077 [Capsicum annuum]
Capana08g001746	0	0	0	0.0773837	0.0203097	0	0	0	PREDICTED: TMV resistance protein N-like isoform X1 [Capsicum annuum]
Capana08g001747	2.27802	4.1669	1.54317	2.46359	1.57393	2.40688	1.53311	1.463	putative TMV resistance protein N-like [Capsicum annuum]
Capana08g001972	0.015312	0	0.155305	0.192759	0.3725	0.282024	0.534583	0.44443	hypothetical protein T459_33849 [Capsicum annuum]
Capana08g002473	0.432209	0.120305	0.200125	0.137505	0.0375793	0.0569487	0.220563	0.22654	Pollen-specific leucine-rich repeat extensin-like protein 2 [Capsicum annuum]
Capana09g000050	0	0	0.00655167	0	0	0	0.0110217	0	PREDICTED: F-box/LRR-repeat protein 14-like isoform X1 [Capsicum annuum]
Capana09g001218	0	0.215992	0.0462293	0.903054	0.001336	0.913795	0.0910043	0.92707	hypothetical protein BC332_23393 [Capsicum chinense]
Capana09g001944	0.212629	2.80764	0	0.222367	0	0.25251	0	0.0502007	hypothetical protein FXO37_11745 [Capsicum annuum]
Capana09g002418	1.94655	5.61717	3.86075	3.72685	3.18896	2.575	3.44397	2.39544	hypothetical protein CQW23_33871 [Capsicum baccatum]
Capana10g001267	0.004409	0.489423	0	0.4186	0.105632	2.30795	0	1.86276	PREDICTED: probable leucine-rich repeat receptor-like protein kinase At1g68400 [Solanum tuberosum]
Capana10g001278	7.02717	11.2948	6.64328	14.5017	6.37493	9.50075	4.67197	7.86393	PREDICTED: F-box/LRR-repeat protein 3 [Capsicum annuum]
Capana10g001568	17.1302	6.07391	3.37447	3.15275	8.54099	5.43871	3.66145	1.67878	PREDICTED: putative late blight resistance protein homolog R1B-16 [Capsicum annuum]
Capana10g002271	0.0978707	0	0.357457	0	0.229358	0.0288723	0.165437	0.036492	PREDICTED: disease resistance RPP13-like protein 4 [Capsicum annuum]
Capana10g002282	1.09458	0.0648613	2.23957	4.01956	0.763147	1.3464	1.13324	2.69539	PREDICTED: disease resistance RPP13-like protein 4 [Capsicum annuum]
Capana10g002287	0.008379	0.0544547	0.080599	0.0253	0.33176	0.214386	0.276825	0.0569603	PREDICTED: putative disease resistance protein At4g19050 [Capsicum annuum]
Capana10g002288	0.44199	0.293921	3.15764	2.46909	0.905734	1.52943	2.1906	2.91644	PREDICTED: disease resistance RPP13-like protein 4 [Capsicum annuum]
Capana10g002402	0	0	0.00252433	0	0	0	0.00787633	0	PREDICTED: putative late blight resistance protein homolog R1A-10 [Capsicum annuum]
Capana11g000341	7.0105	4.17654	5.79652	5.70332	1.54976	2.01479	3.60432	4.41991	hypothetical protein FXO37_34029 [Capsicum annuum]
Capana11g000410	0	0.022984	0	0	0	0.0118673	0	0.0132103	putative disease resistance protein-like [Capsicum annuum]
Capana11g000586	0.306479	0.269845	0.775944	0.734706	0.090315	13.0427	0.184294	4.64845	hypothetical protein T459_28363 [Capsicum annuum]
Capana11g002176	1.26359	0.395172	1.20277	0.689549	1.2465	0.353986	1.23504	0.841997	PREDICTED: LOW QUALITY PROTEIN: putative late blight resistance protein homolog R1A-3, partial [Capsicum annuum]
Capana11g002240	13.4304	14.1805	14.8936	11.9335	12.3259	8.237	14.2847	8.97135	PREDICTED: putative late blight resistance protein homolog R1A-10 [Capsicum annuum]
Capana12g000275	22.4763	11.6348	20.3597	19.3145	23.0076	20.7221	16.7104	12.5441	Late blight resistance protein R1-A [Capsicum annuum]
Capana12g000299	0	0	0.828729	0.127077	0	0	0.23164	0.136313	PREDICTED: LOW QUALITY PROTEIN: putative late blight resistance protein homolog R1B-23 [Capsicum annuum]
Capana12g000361	4.30758	2.795	1.61787	1.64227	3.48609	4.6007	2.15261	1.34148	hypothetical protein T459_31169 [Capsicum annuum]
Capana12g000363	0.057739	0	0	0	0.0277793	0	0	0.0263483	hypothetical protein BC332_31255 [Capsicum chinense]
Capana12g000551	0	0	0.125149	0.0245127	0.125168	0.224085	0.215452	0.112291	hypothetical protein T459_31087, partial [Capsicum annuum]
Capana12g000756	0.192886	9.84142	0.357892	3.61148	0.154827	0.263638	0.268874	0.252584	PREDICTED: TMV resistance protein N-like [Capsicum annuum]
Capana12g000793	0.041761	0.104971	0.025394	0.265611	0.0518107	0.126245	0.0914317	0.172509	PREDICTED: TMV resistance protein N-like [Capsicum annuum]
Capana12g000796	0.0115823	0	0.000526	0.030549	0.00532633	0.009642	0.0547403	0.110631	hypothetical protein FXO37_26518 [Capsicum annuum]
Capana12g001444	0	0	0.013941	0	0	0	0.0187807	0	hypothetical protein BC332_02536 [Capsicum chinense]
Capana12g001445	0	0	0.0500533	0.0350767	0	0	0	0	hypothetical protein FXO37_27973, partial [Capsicum annuum]
Capana12g002193	0	0	0	0.00688	0	0.015788	0.00424967	0	TMV resistance protein N [Capsicum annuum]
NL plant resistance genes
#ID	CL114	CL115	CS114	CS115	ML114	ML115	MS114	MS115	NR_annotation
Capana00g000433	0.181627	7.98453	1.43689	7.78346	0.22552	0.709731	1.60307	3.0949	hypothetical protein T459_07655 [Capsicum annuum]
Capana00g000508	3.00433	9.78609	15.0532	8.97525	2.60042	0.906043	14.645	3.97466	PREDICTED: probable disease resistance RPP8-like protein 2 [Capsicum annuum]
Capana00g001683	0.316407	0.254195	2.13564	1.11397	1.00394	0.790873	2.99557	2.01289	PREDICTED: LOW QUALITY PROTEIN: disease resistance protein RPS2-like [Capsicum annuum]
Capana00g002371	0	0.0189487	0.0435733	0.0315563	0.061852	0	0.103833	0.0711133	PREDICTED: putative late blight resistance protein homolog R1B-16 [Capsicum annuum]
Capana00g002377	0	0	0.140356	0.233033	0.0442143	0.0618217	0.424749	0.63111	putative homeobox-leucine zipper protein HOX3-like [Capsicum annuum]
Capana00g002764	1.7049	8.31986	2.4149	5.49232	4.02346	2.3637	5.91455	2.2783	putative protein PHLOEM PROTEIN 2-LIKE A5-like [Capsicum annuum]
Capana00g003205	0.0964303	0.21183	0.397935	0.686407	0.316562	0.428359	0.709669	0.167	PREDICTED: putative late blight resistance protein homolog R1A-3 [Capsicum annuum]
Capana00g004373	0	0.0381143	0	0	0.181387	0.0395153	0	0	hypothetical protein T459_02306 [Capsicum annuum]
Capana00g004849	3.25493	2.40606	2.24479	2.25288	3.00037	3.26718	3.45642	2.43593	putative TMV resistance protein N-like [Capsicum annuum]
Capana00g004900	0.182687	0.176286	0	0.0346967	0.022449	0.00485833	0.00861633	0.00595867	hypothetical protein T459_17252 [Capsicum annuum]
Capana01g000870	0.870565	0.678369	0.889214	0.975781	0.717639	0.761562	0.684475	0.788442	putative disease resistance protein RGA3 [Capsicum annuum]
Capana01g000911	0.123663	0.254783	0.176597	0.405145	0.208807	0.129213	0.209976	0.375976	PREDICTED: LOW QUALITY PROTEIN: putative disease resistance protein RGA4 [Capsicum annuum]
Capana01g000913	1.23917	0.79115	5.77338	4.67651	2.47781	3.56009	4.78349	7.87666	PREDICTED: putative disease resistance protein RGA3 [Capsicum annuum]
Capana01g004035	0	1.18305	0.02277	0.0741977	0	0	0.0625073	0.0622423	hypothetical protein BC332_20632 [Capsicum chinense]
Capana01g004082	7.64411	8.34036	9.24648	9.02927	6.51567	8.65347	7.38388	7.37167	putative disease resistance protein-like [Capsicum annuum]
Capana01g004191	0	0	0.009125	0	0	0.0156857	0.189111	0.0867663	hypothetical protein BC332_02486 [Capsicum chinense]
Capana01g004274	0.329998	1.67801	0.427141	0.346677	0.52003	0.393117	0.399219	0.211064	PREDICTED: putative late blight resistance protein homolog R1A-10 [Capsicum annuum]
Capana01g004287	15.3066	8.2877	6.96073	9.0057	2.59337	4.88215	4.0123	3.73716	PREDICTED: disease resistance protein RPM1-like [Capsicum annuum]
Capana01g004387	3.35216	3.26077	4.82346	9.53368	2.72693	4.51116	3.66962	4.72059	PREDICTED: disease resistance protein At4g27190-like [Capsicum annuum]
Capana01g004392	0.103537	0	0.203533	0.034395	0.056692	0.018923	0.368449	0.121904	PREDICTED: LOW QUALITY PROTEIN: probable disease resistance protein At4g27220 [Capsicum annuum]
Capana01g004395	0.746963	0.73511	1.43858	1.58517	2.31015	2.68992	2.45726	2.31787	PREDICTED: disease resistance protein At4g27190-like isoform X1 [Capsicum annuum]
Capana02g001535	0.571354	0.12518	0.577211	0.663116	0.466148	0.674871	0.88638	0.694503	PREDICTED: putative late blight resistance protein homolog R1B-17 [Capsicum annuum]
Capana02g003136	7.84428	10.4227	1.99413	8.05472	7.12419	8.98147	5.48934	4.40394	PREDICTED: probable disease resistance protein At5g66900 [Capsicum annuum]
Capana03g001933	1.14374	1.15634	1.27656	1.84052	0.408292	3.12814	0.920871	1.8524	putative late blight resistance protein -like protein R1A-10-like isoform 2 [Capsicum annuum]
Capana03g003370	0.0486053	0.0434863	0.0847673	0.059348	0.172623	0.275046	0.054047	0.176242	hypothetical protein FXO38_24937 [Capsicum annuum]
Capana03g003915	1.07212	0.552278	0.864748	0.13754	0.497629	0.5397	0.307375	0.231719	PREDICTED: putative disease resistance protein RGA3 [Capsicum annuum]
Capana03g003960	0.031037	2.8265	0.321406	2.19152	0.11412	4.06659	0.201502	2.28595	hypothetical protein BC332_06328 [Capsicum chinense]
Capana03g003963	0	0	0	0	0.0982947	0.220262	0	0.0122323	putative oxidation resistance protein 1-like isoform X1 [Capsicum annuum]
Capana03g003970	0.537782	0.607854	0.572987	0.696084	0.876466	1.07869	0.713504	0.928352	putative oxidation resistance protein 1-like isoform X1 [Capsicum annuum]
Capana03g004224	2.39654	8.66906	1.87849	4.26724	2.44719	2.07099	5.2893	9.30506	PREDICTED: putative late blight resistance protein homolog R1B-16 [Capsicum annuum]
Capana03g004261	9.55708	6.88801	11.5099	13.3903	7.96089	8.64608	13.6091	16.8435	PREDICTED: LOW QUALITY PROTEIN: putative late blight resistance protein homolog R1A-3 [Capsicum annuum]
Capana03g004263	0.725915	1.66488	2.78903	2.01904	2.13257	1.37546	6.4737	9.50511	hypothetical protein T459_32335 [Capsicum annuum]
Capana03g004264	0.438221	0.959455	2.48238	1.68072	1.95105	1.20776	6.0488	10.1522	PREDICTED: putative late blight resistance protein homolog R1B-16 [Capsicum annuum]
Capana05g000461	1.1291	1.69633	1.37123	2.61781	1.25203	3.17484	1.53535	3.19231	putative peroxidase 56-like [Capsicum annuum]
Capana05g000738	0.038972	0.012252	0.319331	0.14061	0.0443237	0.434674	0.030541	0.162191	putative late blight resistance protein -like protein R1A-10-like [Capsicum annuum]
Capana05g001608	0	0.015868	0.163517	0.948352	0.314884	0.21541	0.777127	0.586436	putative late blight resistance protein -like protein R1B-12 [Capsicum annuum]
Capana06g003013	1.54739	2.20624	1.6035	1.40849	1.1876	1.97864	1.44989	1.00111	hypothetical protein T459_34572 [Capsicum annuum]
Capana07g000165	0.007395	3.16727	0.0350073	2.82795	0.0250007	1.23976	0.0149733	1.3394	PREDICTED: putative late blight resistance protein homolog R1B-16 [Capsicum annuum]
Capana07g001561	0.0494907	0	0.0243163	0.0266263	0.0224063	0.0674177	0.0762783	0.0334953	hypothetical protein T459_20045 [Capsicum annuum]
Capana07g001563	0	0.0179697	0.0506293	0.028824	0.0310503	0.0939747	0	0.131869	hypothetical protein BC332_18954 [Capsicum chinense]
Capana08g000053	0	0.00519233	0	0.00619733	0	0	0	0	PREDICTED: putative late blight resistance protein homolog R1A-3 [Capsicum annuum]
Capana08g000088	1.28551	12.2186	0.675507	3.91438	0.866993	0.579167	0.869599	0.25354	putative S-adenosylmethionine-dependent methyltransferase-like [Capsicum annuum]
Capana08g000089	0	0.0714677	0	0.129267	0.009685	0	0	0	putative S-adenosylmethionine-dependent methyltransferase-like [Capsicum annuum]
Capana08g000090	0	0.380228	0	0.762105	0	0.0859133	0	0	putative S-adenosylmethionine-dependent methyltransferase-like [Capsicum annuum]
Capana08g000091	0.43847	3.00014	0.0979057	1.35199	0.407459	0.392844	0.100215	0.0771993	putative S-adenosylmethionine-dependent methyltransferase-like [Capsicum annuum]
Capana09g000002	0.005379	0.0174383	0	0.0237087	0.0165333	0	0.0605853	0.047732	hypothetical protein T459_34092 [Capsicum annuum]
Capana09g000013	0.058202	0.10836	0.105768	0.195075	0.0108677	0.125622	0.0958137	0.219526	hypothetical protein BC332_24740 [Capsicum chinense]
Capana09g000015	4.84272	8.86485	6.14265	6.1664	5.23754	6.74083	4.76183	4.37201	PREDICTED: putative late blight resistance protein homolog R1B-14 isoform X1 [Capsicum annuum]
Capana09g000163	0.583984	0.338252	2.08443	2.16066	1.35288	1.78322	4.55018	4.14405	PREDICTED: probable disease resistance protein At1g61300 [Capsicum annuum]
Capana09g000164	0.180675	0.438972	0.46333	0.501254	0.153995	0.726194	0.206107	0.55751	PREDICTED: probable disease resistance protein At1g61190 [Capsicum annuum]
Capana09g000195	0.006277	0.122842	0.0372913	0.272477	0.306716	0.298008	0.0465217	0.0559047	PREDICTED: putative late blight resistance protein homolog R1A-3 [Capsicum annuum]
Capana09g000602	0.29973	1.25567	0.542078	2.1142	0.505281	0.976819	0.783003	0.600555	hypothetical protein FXO37_28219 [Capsicum annuum]
Capana09g001217	0	0.106099	0.0303487	1.02668	0	0.783239	0	0.975333	putative E3 ubiquitin-protein ligase UPL5-like [Capsicum annuum]
Capana09g002135	0.0190097	2.51925	0	4.24777	0.226108	4.86414	0.005526	1.25916	hypothetical protein FXO38_20911 [Capsicum annuum]
Capana10g002004	0.111796	0.557517	0.409864	0.785144	0.169243	0.138596	0.412321	0.162779	Late blight resistance protein R1-A [Capsicum annuum]
Capana10g002268	0.247048	0.0161893	0.809305	0.380801	0.851777	0.7933	2.92917	0.610938	PREDICTED: putative late blight resistance protein homolog R1A-3 [Capsicum annuum]
Capana10g002416	0.0146353	0.161421	0.130215	0.28457	0	0.045969	0.158883	0.067104	hypothetical protein BC332_26826 [Capsicum chinense]
Capana11g000135	5.05709	6.05381	1.5003	2.63163	0.942486	1.21926	1.22388	0.490251	putative alpha-L-fucosidase 1-like [Capsicum annuum]
Capana11g000417	0.0542413	0.0171853	0.0733943	0.335754	0.169665	0.24313	0.255076	0.141747	putative bifunctional aspartokinase/homoserine dehydrogenase 1-like [Capsicum annuum]
Capana11g001503	1.50642	0.293427	4.40119	3.71788	0.158868	0.362797	0.607122	0.887201	PREDICTED: disease resistance protein TAO1-like [Capsicum annuum]
Capana11g001504	1.19466	0.837312	5.22193	3.17472	1.43522	0.998544	3.61983	3.33632	hypothetical protein FXO37_20593 [Capsicum annuum]
Capana11g001656	0.53214	0.120101	1.34377	0.8679	1.67163	1.71774	1.14776	0.675016	PREDICTED: LOW QUALITY PROTEIN: putative late blight resistance protein homolog R1B-23 [Capsicum annuum]
Capana11g001988	0.124539	1.2148	0.0137543	0.371138	0.128858	0.183058	0.031228	0.013195	PREDICTED: putative late blight resistance protein homolog R1B-12 [Capsicum annuum]
Capana11g002244	7.03616	12.7243	7.65753	8.90911	5.03853	4.63126	6.39584	3.68094	PREDICTED: putative late blight resistance protein homolog R1B-12 [Capsicum annuum]
Capana12g000283	0.057759	0.0353377	0.361127	0.304439	0.205145	0.0438047	0.141246	0.0306633	PREDICTED: late blight resistance protein R1-A-like [Capsicum annuum]
Capana12g000284	0.363043	0.0925633	2.87303	1.52695	0.140643	0.058899	0.27943	0.036272	PREDICTED: LOW QUALITY PROTEIN: putative late blight resistance protein homolog R1A-3 [Capsicum annuum]
Capana12g000580	0.038032	0.0284237	0.363974	0.225373	0.0818983	0.066605	0.33236	0.284693	putative histone-lysine N-methyltransferase, H3 lysine-9 specific SUVH9-like, partial [Capsicum annuum]
Capana12g002356	4.90459	12.8178	1.67725	4.0899	1.28366	1.65437	2.31012	0.467374	PREDICTED: TMV resistance protein N-like isoform X1 [Capsicum annuum]
Capana12g002386	0	0.426879	0.062596	0.0597167	0.0681363	0.08584	0.106813	0.213318	hypothetical protein T459_29637 [Capsicum annuum]
Capana12g002657	0	0	0.0119263	0	0	0	0.00862867	0	PREDICTED: LOW QUALITY PROTEIN: uncharacterized protein LOC107849506 [Capsicum annuum]
N plant resistance genes
#ID	CL114	CL115	CS114	CS115	ML114	ML115	MS114	MS115	NR_annotation
Capana00g000454	0	0	0.0646153	0	0	0	0.00838867	0	hypothetical protein T459_02380 [Capsicum annuum]
Capana00g000808	0.009653	0.0134413	0	0.0237913	0	0	0	0	putative late blight resistance protein -like protein R1A-10-like [Capsicum annuum]
Capana00g001550	0	0.297436	0	0.065905	0	0.220874	0	0.233562	hypothetical protein CQW23_02567 [Capsicum baccatum]
Capana00g001553	0	0.102483	0	0.881773	0	0.659707	0	0.773526	putative histone H3.2-like [Capsicum annuum]
Capana00g001554	0	0.172637	0	0.480965	0	1.1262	0	0.46292	disease resistance protein RPM1-like [Solanum lycopersicum]
Capana00g001555	0	0.104718	0	0.619813	0	0.800599	0	0.729474	putative histone H3.2-like [Capsicum annuum]
Capana00g002401	0.507201	0.0119167	2.36429	0.0423637	0.317936	0.0388157	1.07492	0	hypothetical protein CQW23_27008 [Capsicum baccatum]
Capana00g002997	0.40394	0	0.136632	0	0.076488	0	0.106675	0	hypothetical protein FXO38_03875 [Capsicum annuum]
Capana00g003820	0.188266	0.321654	0.21503	0.449261	0.050161	0.310264	0.170946	0.0605503	hypothetical protein FXO37_15747 [Capsicum annuum]
Capana00g004043	0.171564	0	0.666698	0	0.398987	0	0.386708	0	hypothetical protein FXO38_04560 [Capsicum annuum]
Capana00g004049	0	0.0614747	0	0.0554277	0	0	0	0.077362	PREDICTED: putative late blight resistance protein homolog R1A-10 [Capsicum annuum]
Capana01g000209	1.3469	1.04449	0.939941	1.05068	1.73781	1.52275	1.50203	1.70307	putative M1 family aminopeptidase-like isoform X1 [Capsicum annuum]
Capana01g000447	0	0	0.0348817	0.0699093	0	0	0	0.0383547	putative agamous-like MADS-box protein AGL62-like [Capsicum annuum]
Capana01g003527	6.95811	7.0611	4.8267	4.80408	2.34781	2.24139	4.99784	2.46935	PREDICTED: putative late blight resistance protein homolog R1B-11 [Capsicum annuum]
Capana01g004189	1.56637	0.338333	0.207181	0.02407	4.72882	1.53228	1.82829	1.23483	hypothetical protein FXO37_07449 [Capsicum annuum]
Capana01g004275	0.531025	1.4165	0.400553	0.360417	0.469874	0.785639	0.401329	0.192808	hypothetical protein T459_21284 [Capsicum annuum]
Capana02g001445	0.282794	0.378779	0.212581	0.122797	0.537077	1.45935	0.580381	0.332215	hypothetical protein CQW23_04123 [Capsicum baccatum]
Capana02g001561	0.0333743	0.0955607	0.677507	0.438253	0.375911	0.236261	1.11824	0.664271	PREDICTED: putative disease resistance protein At1g50180 [Capsicum annuum]
Capana03g001880	1.21606	0.233038	0.122785	0.00941467	1.61239	1.04438	0.343782	0	hypothetical protein BC332_12895 [Capsicum chinense]
Capana03g001934	1.41758	0.869803	1.43314	1.27235	0.556236	1.87212	0.976117	1.20043	putative late blight resistance protein -like protein R1B-16-like [Capsicum annuum]
Capana03g003523	0	0	0.02597	0.150415	0	0	0.189783	0.197647	hypothetical protein BC332_07283 [Capsicum chinense]
Capana03g003747	0.0430603	0.529818	0.032702	0.121079	0.072104	0.019398	0	0	hypothetical protein T459_18646 [Capsicum annuum]
Capana03g003957	0.0235597	0.49202	0.142781	0.0773363	0.0712173	0.283184	0.250708	0	hypothetical protein CQW23_30030 [Capsicum baccatum]
Capana03g003962	4.46121	4.62717	0.204552	1.14388	7.76847	7.2512	2.67127	1.7174	hypothetical protein FXO38_13678 [Capsicum annuum]
Capana03g004256	0.0379283	0.46904	0.533159	0.463327	0.5149	0.698812	4.54354	8.71328	PREDICTED: LOW QUALITY PROTEIN: putative late blight resistance protein homolog R1A-3 [Capsicum annuum]
Capana03g004465	0.0136543	0.0490973	0	0	0	0.771507	0	0.008224	hypothetical protein FXO37_14054 [Capsicum annuum]
Capana03g004466	0	0.0602467	0.0144063	0	0.00814567	0.775748	0.0192177	0.144281	hypothetical protein FXO37_14053 [Capsicum annuum]
Capana03g004470	0.009535	0.0481873	0.168652	0.245266	0	0.0706297	0.011255	0.171636	hypothetical protein FXO38_22533 [Capsicum annuum]
Capana03g004618	0	0.0199293	0.0201427	0	0.00223833	0	0	0.028656	hypothetical protein FXO38_10554 [Capsicum annuum]
Capana04g002369	0.707431	2.22845	1.33506	2.20395	1.42133	2.7389	1.4652	1.85042	hypothetical protein FXO37_03915 [Capsicum annuum]
Capana05g000301	0.123953	0	0.0269923	0	0.227623	0	0.0453027	0	putative late blight resistance protein -like protein R1A-10-like [Capsicum annuum]
Capana05g000309	0	0.014887	0	0.0653937	0	0	0	0.00435	hypothetical protein BC332_33508 [Capsicum chinense]
Capana05g000462	1.19612	1.41462	1.41565	2.14764	1.41391	2.38905	1.19633	2.22985	hypothetical protein CQW23_08850 [Capsicum baccatum]
Capana05g000596	0.526452	3.28098	0.138581	3.68204	0.627563	3.07767	0.155855	1.73891	hypothetical protein FXO38_18546 [Capsicum annuum]
Capana05g001752	0.00623567	0.713059	0	0.190742	0.0888477	0.038663	0.0563287	0	hypothetical protein BC332_13381 [Capsicum chinense]
Capana05g001827	0	0.0297	0.272952	0.114234	0.0221437	0.0683923	0.323724	0.0930147	hypothetical protein FXO37_11190 [Capsicum annuum]
Capana07g001565	0	0.00646233	0.0256597	0	0	0.00263433	0	0.0685153	hypothetical protein FXO38_08960 [Capsicum annuum]
Capana08g001629	1.68632	2.47402	1.17778	1.80069	1.59238	2.54157	1.03942	0.924462	hypothetical protein CQW23_32159 [Capsicum baccatum]
Capana09g000001	0.562059	0.106164	0.0341507	0.0116833	0.936465	0.687991	0.561774	0.287741	PREDICTED: disease resistance RPP13-like protein 4 [Capsicum annuum]
Capana09g000014	0	0.058051	0.041583	0.191762	0.0154933	0.0565317	0.0868613	0.0423193	hypothetical protein T459_24465 [Capsicum annuum]
Capana09g000261	0	0	0.0207987	0	0	0	0.0240877	0.0228313	PREDICTED: putative late blight resistance protein homolog R1A-10 [Capsicum annuum]
Capana09g000266	0	0	0	0.0236263	0.0387717	0	0.127916	0.155393	hypothetical protein CQW23_06509 [Capsicum baccatum]
Capana09g000436	0.0125067	0.065776	0.0730673	0.114727	0.0538623	0.14284	0.0278323	0.063575	hypothetical protein BC332_24422 [Capsicum chinense]
Capana09g000438	0	0	0.0530903	0	0	0	0.00478933	0	putative polygalacturonase QRT2-like [Capsicum annuum]
Capana09g000510	0	0.0107647	0	0.262679	0	0.0434933	0.0188717	0.114953	putative methyltransferase-like protein 5-like [Capsicum annuum]
Capana09g000514	0	0	0.0155737	0.0150833	0.055605	0.13458	0.041672	0.0633497	putative methyltransferase-like protein 5-like [Capsicum annuum]
Capana09g001945	0.0872117	2.69989	0.00488767	0.192843	0.00515533	0.240641	0.00443033	0.0218287	hypothetical protein FXO37_11746 [Capsicum annuum]
Capana10g000342	0.659641	0.779227	0.79103	0.703667	0.76749	0.687596	1.07888	0.237394	putative late blight resistance protein -like protein R1A-10-like isoform X5 [Capsicum annuum]
Capana10g001082	0.0125067	0.065776	0.0730673	0.114727	0.0538623	0.14284	0.0278323	0.063575	hypothetical protein BC332_24422 [Capsicum chinense]
Capana10g001894	0.134376	0	0.0518777	0	0.0361513	0.055272	0	0	PREDICTED: probable disease resistance protein At4g19060 [Capsicum annuum]
Capana10g001904	0	0	0	0.165072	0.0108163	0.0278833	0.022279	0	hypothetical protein FXO37_13878 [Capsicum annuum]
Capana10g001905	0	0	0	0.0743063	0.027837	0.00732833	0	0	hypothetical protein FXO37_13879 [Capsicum annuum]
Capana10g002289	1.02932	0.277367	2.62173	0.579887	1.3313	0.468974	1.44618	0.423744	hypothetical protein FXO38_13835 [Capsicum annuum]
Capana10g002394	0	0	0.228521	0	0	0	0.0399913	0	putative deacetylvindoline O-acetyltransferase-like [Capsicum annuum]
Capana11g000322	0.025457	0.388557	0	0.125257	0.135134	0.055991	0.110898	0	hypothetical protein BC332_28933 [Capsicum chinense]
Capana11g001243	0.00618267	0	0.010185	0.0618603	0.007113	0	0.0209967	0.105007	putative axial regulator YABBY 4-like [Capsicum annuum]
Capana11g001922	0	0	0.0725963	0.045316	0	0	0	0	hypothetical protein FXO37_11101 [Capsicum annuum]
Capana11g002141	2.99858	3.01139	2.04205	4.67271	0.504121	3.10989	0.459397	2.21436	putative mediator of RNA polymerase II transcription subunit 25-like [Capsicum annuum]
Capana11g002239	19.6264	10.9118	16.8331	7.18022	10.2202	1.14404	13.2095	1.89931	putative cullin-like protein 1 [Capsicum annuum]
Capana11g002258	0.1468	0.277166	0.244794	0.191228	0.111828	0.087136	0.0770567	0.269717	hypothetical protein FXO37_22024 [Capsicum annuum]
Capana12g000281	0	0	0	0.099224	0	0	0	0	Late blight resistance protein R1-A [Capsicum chinense]
Capana12g002136	5.00743	4.38816	5.17968	4.52099	7.9371	7.10169	5.95993	4.49843	hypothetical protein T459_29747 [Capsicum annuum]
CNL plant resistance genes
#ID	CL114	CL115	CS114	CS115	ML114	ML115	MS114	MS115	NR_annotation
Capana00g000740	0	0	0.00491767	0.002838	0	0	0	0	PREDICTED: LOW QUALITY PROTEIN: putative late blight resistance protein homolog R1A-3 [Capsicum annuum]
Capana00g001627	0.576888	0.000723	0.185833	0.0476853	1.36461	0.561322	0.5581	0.17558	PREDICTED: putative disease resistance protein RGA3 [Capsicum annuum]
Capana00g002321	1.06508	1.68337	1.47965	1.71954	1.26217	1.57257	1.7013	1.18369	PREDICTED: putative disease resistance RPP13-like protein 1 [Capsicum annuum]
Capana00g002368	0.200312	0.550896	0.149026	0.600344	1.37759	1.2228	1.07889	0.67851	hypothetical protein T459_26678 [Capsicum annuum]
Capana00g002370	0.0324317	0.043167	0.0499513	0.0641163	0.0174333	0.076972	0.175911	0.132698	hypothetical protein T459_26679 [Capsicum annuum]
Capana01g000862	0.00650933	0.0425493	0.269191	0.224269	0.108158	0.226418	0.25614	0.232587	PREDICTED: putative disease resistance protein RGA3 [Capsicum annuum]
Capana01g000864	1.6797	0.553323	0.893147	0.82705	0.920002	1.11213	0.79187	0.668721	Disease resistance protein RGA2 [Capsicum annuum]
Capana01g003486	18.1407	42.1077	27.5396	35.7552	20.2166	21.1755	27.1352	20.7913	PREDICTED: putative late blight resistance protein homolog R1A-10 [Capsicum annuum]
Capana01g004043	8.5349	11.8353	9.61845	9.53594	8.47064	13.1244	11.8446	7.96264	PREDICTED: putative disease resistance protein RGA1 [Capsicum annuum]
Capana01g004273	0.52347	0.965536	0.62189	0.546528	0.545148	0.65841	0.493462	0.331599	putative late blight resistance protein -like protein R1B-12-like isoform X2 [Capsicum annuum]
Capana02g001536	0.901811	0.568613	1.05366	0.8488	0.25601	0.374952	0.948218	0.805037	PREDICTED: putative disease resistance protein At1g50180 [Capsicum annuum]
Capana02g001539	1.59533	0.548912	7.93307	5.74839	5.68759	5.71544	11.318	10.6887	PREDICTED: putative disease resistance protein At1g50180 isoform X1 [Capsicum annuum]
Capana02g002735	2.66608	10.1255	1.81785	3.75325	1.64603	0.762728	6.68781	1.04058	PREDICTED: disease resistance RPP13-like protein 4 [Capsicum annuum]
Capana03g001868	6.20204	1.37918	10.2044	3.17783	9.22946	5.77418	10.8504	3.64553	PREDICTED: disease resistance protein RPP13-like [Capsicum annuum]
Capana03g001876	2.02906	14.9462	4.87641	8.08176	1.06333	0.75915	2.00536	0.55417	hypothetical protein BC332_12896 [Capsicum chinense]
Capana03g003920	1.19932	0.399665	1.79389	0.607421	1.00861	3.09666	2.04194	1.35497	PREDICTED: disease resistance protein RGA2-like [Capsicum annuum]
Capana03g003974	0.304341	1.34701	0.0143783	0.401802	0.617802	0.5806	0.355107	0.222443	putative oxidation resistance protein 1-like isoform X1 [Capsicum annuum]
Capana03g004238	2.89223	8.64288	6.27905	6.51456	4.69259	4.74952	10.3506	12.993	PREDICTED: putative late blight resistance protein homolog R1A-3 [Capsicum annuum]
Capana03g004239	7.78745	12.1996	25.4381	16.7174	12.4518	13.7823	29.9822	30.9843	PREDICTED: putative late blight resistance protein homolog R1B-23 [Capsicum annuum]
Capana03g004459	0.62842	1.07638	0.831518	1.04887	2.547	2.96129	2.51358	1.20669	PREDICTED: putative disease resistance protein RGA3 [Capsicum annuum]
Capana04g000687	0.515238	1.23368	0.007876	0.404953	0.2461	0.16609	0.0506303	0.12333	hypothetical protein T459_12966 [Capsicum annuum]
Capana04g000688	0	0.017758	0	0.00431667	0.0648827	0.209641	0.02114	0.0407047	PREDICTED: LOW QUALITY PROTEIN: disease resistance protein RPP13 [Capsicum annuum]
Capana04g000689	0.0164237	1.37967	0.11857	0.483754	0.302867	0.230132	0.960173	0.751632	putative disease resistance protein RPP13-like [Capsicum annuum]
Capana04g002555	5.12764	5.80825	1.86135	3.45678	1.43555	2.47484	0.928257	1.09338	PREDICTED: putative disease resistance protein RGA4 [Capsicum annuum]
Capana05g000015	6.0226	7.09364	5.17537	5.49831	4.43217	4.15257	5.46332	4.3992	PREDICTED: putative disease resistance protein RGA1 [Capsicum annuum]
Capana05g000118	2.47549	5.98461	0.500829	1.89877	0.195787	0.278707	0.386879	0.073687	PREDICTED: disease resistance protein RGA2-like [Capsicum annuum]
Capana05g000121	6.75096	6.93375	6.21866	6.48511	4.30821	4.79548	9.16666	6.55145	putative polygalacturonase-like [Capsicum annuum]
Capana05g000122	5.64427	9.80514	2.08549	4.1573	3.91564	4.81693	3.48657	1.35817	PREDICTED: putative disease resistance protein RGA1 [Capsicum annuum]
Capana05g000297	8.54865	6.03105	5.51612	6.27089	4.03185	6.63504	5.55941	5.82015	PREDICTED: putative late blight resistance protein homolog R1A-3 isoform X1 [Capsicum annuum]
Capana05g000305	0.113117	0.0477163	0.132404	0	0.186579	0.0211817	0.364643	0.00462233	PREDICTED: putative late blight resistance protein homolog R1A-10 [Capsicum annuum]
Capana05g000686	4.52057	3.64535	7.59081	7.51747	4.62822	5.27607	6.8227	8.32174	PREDICTED: disease resistance protein RPP13-like [Capsicum annuum]
Capana05g000713	4.46094	3.87041	5.85991	5.09302	8.91879	7.25319	7.29603	6.54258	PREDICTED: disease resistance protein RPP13-like [Capsicum annuum]
Capana05g000769	3.92226	0.588347	1.23564	0.519644	7.36727	3.3799	2.04913	0.723213	PREDICTED: disease resistance protein RPP13-like [Capsicum annuum]
Capana05g001606	0.0333223	0.0831307	0.323389	0.142782	0.0913297	0	0.459264	0.19713	PREDICTED: putative late blight resistance protein homolog R1B-14 [Capsicum annuum]
Capana06g002827	0.0203817	0.231967	0.0130097	0.090122	0.0153817	0.016422	0.0120923	0.00523833	hypothetical protein BC332_14882 [Capsicum chinense]
Capana07g000166	1.3061	3.29614	1.84774	3.10568	0.588975	3.41651	0.876799	2.86058	putative eukaryotic translation initiation factor isoform 4G-2-like [Capsicum annuum]
Capana07g001142	0.00652733	2.78973	0	0.176067	0.0460263	0.039715	0.0111437	0.0233033	PREDICTED: putative disease resistance RPP13-like protein 3 [Capsicum annuum]
Capana07g001468	1.06237	1.19037	0.655902	0.743784	0.415818	0.684853	0.572768	0.655591	putative methyltransferase-like protein 5-like [Capsicum annuum]
Capana07g001553	0.0363863	0.10384	0.27636	0.166294	0.055574	0.101895	0.134299	0.105404	putative disease resistance RPP13-like protein 4-like [Capsicum annuum]
Capana07g001557	11.2384	8.56836	41.7629	34.9125	30.382	28.2102	49.552	42.0183	PREDICTED: disease resistance RPP13-like protein 4 [Capsicum annuum]
Capana07g001559	10.4355	7.75482	27.2422	26.1453	37.4492	36.3911	43.0194	41.4017	PREDICTED: disease resistance RPP13-like protein 4 [Capsicum annuum]
Capana07g001568	2.57609	2.92004	5.74314	12.1941	8.10648	12.7284	14.7605	18.5581	PREDICTED: disease resistance RPP13-like protein 4 isoform X1 [Capsicum annuum]
Capana07g002014	0	0	0	0.00534167	0.00359833	0	0.005057	0.00968233	hypothetical protein T459_20495 [Capsicum annuum]
Capana07g002212	1.91128	10.1627	0.268486	2.78267	1.23002	1.50837	0.142474	0.151701	putative S-adenosylmethionine-dependent methyltransferase-like [Capsicum annuum]
Capana08g002148	0	0.111135	0.0130277	0.262647	0.018177	0.243187	0.0824117	0.429497	hypothetical protein FXO38_00767 [Capsicum annuum]
Capana08g002149	2.41584	6.48891	0.327148	1.48552	0.845238	1.29375	0.522216	0.456252	PREDICTED: disease resistance protein RGA2-like [Capsicum annuum]
Capana09g000421	0.149426	3.26553	0.0276937	2.01316	0.531451	1.29519	0.110811	0.659386	PREDICTED: putative late blight resistance protein homolog R1B-16 [Capsicum annuum]
Capana09g000515	0.391592	3.23431	0.010805	1.72487	0.104797	0.380883	0.00507767	0.245226	PREDICTED: putative late blight resistance protein homolog R1B-16 [Capsicum annuum]
Capana09g000538	12.145	12.0745	5.3766	5.89868	3.08493	4.85239	2.39885	1.92694	PREDICTED: putative late blight resistance protein homolog R1B-16 [Capsicum annuum]
Capana10g000341	8.19282	9.65313	9.95416	9.88358	9.13217	8.70642	9.24989	7.11985	putative late blight resistance protein -like protein R1A-4-like [Capsicum annuum]
Capana10g002398	0.631451	0.991306	3.01077	2.36049	2.8376	2.85779	4.88922	4.54648	PREDICTED: disease resistance protein At4g27190-like [Capsicum annuum]
Capana11g001255	0.297279	0.815258	0.23099	0.814974	0.200452	0.40098	0.264741	0.341479	hypothetical protein BC332_28115 [Capsicum chinense]
Capana11g002143	74.4726	97.4444	110.1	108.725	77.62	79.0007	119.109	93.5865	PREDICTED: putative late blight resistance protein homolog R1B-23 [Capsicum annuum]
Capana11g002151	37.9626	32.349	50.848	50.9222	29.2898	38.3548	40.7512	40.6664	PREDICTED: putative late blight resistance protein homolog R1A-3 [Capsicum annuum]
Capana11g002255	33.3308	38.5659	24.9907	27.1107	13.6515	21.6337	11.4623	10.5729	PREDICTED: putative late blight resistance protein homolog R1B-16 [Capsicum annuum]
Capana11g002257	19.1077	42.266	23.7974	37.7081	10.3801	15.5339	14.2422	13.9966	PREDICTED: putative late blight resistance protein homolog R1B-16 [Capsicum annuum]
Capana11g002260	1.58166	24.1454	2.15925	17.1075	1.10104	6.85836	2.3766	8.08422	PREDICTED: putative late blight resistance protein homolog R1B-14 [Capsicum annuum]
Capana11g002262	33.1103	61.5682	36.7599	46.344	25.7752	29.0486	33.2054	30.4336	PREDICTED: putative late blight resistance protein homolog R1A-10 isoform X1 [Capsicum annuum]
CN plant resistance genes
#ID	CL114	CL115	CS114	CS115	ML114	ML115	MS114	MS115	NR_annotation
Capana00g000105	3.65741	5.75236	4.70351	3.8052	3.99155	1.56361	5.78849	2.78032	PREDICTED: putative disease resistance protein RGA1 [Capsicum annuum]
Capana00g001744	1.7851	0	0.291406	0.146425	3.96915	4.03509	0.755204	0.44382	hypothetical protein T459_35406 [Capsicum annuum]
Capana00g002372	0	0.0210837	0.159748	0	0	0.0402347	0.018689	0.0520967	putative late blight resistance protein -like protein R1B-12-like [Capsicum annuum]
Capana00g002413	3.31659	2.22644	2.59542	5.49447	3.15997	1.50897	4.96048	2.80291	PREDICTED: putative disease resistance protein At1g50180, partial [Capsicum annuum]
Capana00g003814	0	0.077707	0	0	0.055015	0.243043	0	0.008492	hypothetical protein FXO37_15739 [Capsicum annuum]
Capana01g001778	0.90991	0.613487	2.57674	0.552325	0.0719403	0.03518	1.57994	0.619569	hypothetical protein T459_16428 [Capsicum annuum]
Capana01g003776	11.8316	19.7402	13.1235	10.099	8.10022	10.4867	13.5349	6.20752	PREDICTED: putative disease resistance protein At1g50180, partial [Capsicum annuum]
Capana01g004188	6.21006	3.04947	20.5076	27.965	2.71601	6.04636	10.7917	12.9447	PREDICTED: disease resistance protein At4g27190-like [Capsicum annuum]
Capana01g004393	0	0	0.178673	0.0977363	0.0487943	0	0.42437	0.234796	hypothetical protein FXO38_21809 [Capsicum annuum]
Capana03g001869	3.70295	0.357546	13.9573	8.7011	7.01808	6.13367	13.8885	8.2868	PREDICTED: disease resistance protein RPP13-like [Capsicum annuum]
Capana03g003524	0	0.185644	1.33683	0.703051	0.037357	0	0.658275	1.47308	putative disease resistance RPP13-like protein 1-like [Capsicum annuum]
Capana03g004259	0.216753	0.401959	1.51904	0.678367	2.00606	0.962321	5.35233	9.00193	hypothetical protein T459_32340 [Capsicum annuum]
Capana03g004382	3.61186	2.08276	0.955216	0.812986	5.52404	3.39191	5.89974	7.89685	hypothetical protein T459_34892 [Capsicum annuum]
Capana04g002582	0.302986	0.647942	0	0.197754	0.193355	0.359413	0	0.146211	putative anthocyanidin reductase-like [Capsicum annuum]
Capana05g000120	0	0	0.0579413	0.19736	0.0115133	0	0.0918997	0.0522113	PREDICTED: putative disease resistance protein RGA1 [Capsicum annuum]
Capana05g000892	0.0195233	0.095128	0.011605	0.042426	0.018492	0	0.010424	0.0424617	PREDICTED: putative late blight resistance protein homolog R1C-3 [Capsicum annuum]
Capana05g001602	0	1.996	0.0266967	0.377013	0.149544	0.0650993	0.0861417	0.000566667	putative deacetylvindoline O-acetyltransferase-like [Capsicum annuum]
Capana05g001751	0	0.45137	0	0.0513367	0.0261497	0.199404	0	0.0181797	hypothetical protein FXO38_18811 [Capsicum annuum]
Capana06g002648	0	0.00537	0	0.0140947	0	0	0	0	PREDICTED: putative late blight resistance protein homolog R1B-16 [Capsicum annuum]
Capana06g003034	0.49022	0.29098	0.481889	0.453688	0.724047	0.304325	0.554992	0.326252	putative aldehyde dehydrogenase family 2 member B4, mitochondrial-like isoform X1 [Capsicum annuum]
Capana07g001560	0.0969777	0	0.0657297	0.0530197	0.161058	0.0559413	0.109928	0	hypothetical protein T459_20045 [Capsicum annuum]
Capana09g000334	0.155534	0.0169977	1.74729	0.729854	0.0827477	0.0499617	0.42062	0.120915	PREDICTED: putative late blight resistance protein homolog R1A-10 [Capsicum annuum]
Capana09g000511	0.652354	4.04367	0.33829	1.08727	0.897067	1.21222	0.981135	0.268334	putative methyltransferase-like protein 5-like [Capsicum annuum]
Capana09g001216	0	0	0	0	0	0.471492	0	0	hypothetical protein FXO38_22079 [Capsicum annuum]
Capana10g002270	4.73886	1.03152	12.1471	16.6908	3.24801	6.53572	5.82544	11.7575	PREDICTED: probable disease resistance protein At4g19060 [Capsicum annuum]
Capana11g000418	0	0.0246593	0.102223	0.218335	0.0750723	0.0898773	0.411744	0.205391	hypothetical protein T459_28470 [Capsicum annuum]
Capana11g002177	0.195886	0.119747	0.996746	0.577428	0.170666	0.103491	1.19255	0.394461	putative F-box/kelch-repeat protein SKIP11-like [Capsicum annuum]
Capana12g000550	0.082858	0.0327333	0.111383	0.0882583	0.159881	0.233477	0.207851	0.0450753	putative E3 ubiquitin-protein ligase UPL5-like [Capsicum annuum]
RLK-GNK2 plant resistance genes
#ID	CL114	CL115	CS114	CS115	ML114	ML115	MS114	MS115	NR_annotation
Capana00g004816	45.605	146.016	29.5844	64.571	9.6685	17.1293	11.3944	3.09469	PREDICTED: cysteine-rich receptor-like protein kinase 10 [Capsicum annuum]
Capana02g000993	0	0	0.00585	0	0	0.036622	0.068692	0.0160823	PREDICTED: putative cysteine-rich receptor-like protein kinase 43 isoform X1 [Capsicum annuum]
Capana02g002139	0.582269	3.53724	0.128104	2.3875	0.388098	0.358633	0.234769	0.393332	PREDICTED: cysteine-rich receptor-like protein kinase 29 isoform X1 [Capsicum annuum]
Capana02g002144	0.139005	0.121912	1.27426	0.534677	0.15461	0.219678	2.06847	1.52351	PREDICTED: cysteine-rich receptor-like protein kinase 29 [Capsicum annuum]
Capana02g002145	1.94125	17.955	0.551581	2.34295	2.98538	7.64447	1.09516	0.5401	PREDICTED: putative receptor-like protein kinase At4g00960 [Capsicum annuum]
Capana02g002146	17.3148	23.1273	10.6269	9.63863	11.1799	13.7763	10.9705	9.13088	PREDICTED: cysteine-rich receptor-like protein kinase 10 [Capsicum annuum]
Capana02g003523	5.54017	14.1502	2.56867	4.20982	1.32909	0.963995	2.17459	1.12075	PREDICTED: receptor-like protein kinase FERONIA [Capsicum annuum]
Capana02g003525	18.5261	85.3791	9.75467	16.0817	10.6987	9.11564	9.26478	4.62169	PREDICTED: cysteine-rich receptor-like protein kinase 42 [Capsicum annuum]
Capana03g001151	0	0	2.45886	1.34983	0.0236373	0.0284923	0.079872	0.082277	PREDICTED: cysteine-rich receptor-like protein kinase 42 isoform X1 [Capsicum annuum]
Capana03g001152	0	0	1.12727	0.408213	0	0.0100727	0.0565177	0.12595	PREDICTED: cysteine-rich receptor-like protein kinase 42 isoform X1 [Capsicum annuum]
Capana03g001315	1.39905	5.22125	2.4643	4.50062	0.874844	1.19613	3.49208	1.5369	hypothetical protein FXO37_26171 [Capsicum annuum]
Capana03g001317	0.11887	0.324073	0.125703	0.193951	0.063028	0.0974647	0.183594	0.0732553	PREDICTED: cysteine-rich receptor-like protein kinase 15 [Capsicum annuum]
Capana04g002560	12.7999	11.7013	3.4666	10.2719	22.7341	28.7526	2.87707	1.47746	Cysteine-rich receptor-like protein kinase 8 [Capsicum annuum]
Capana04g002561	1.65565	6.92037	0.577196	7.04987	3.24272	14.4762	1.39713	1.04453	PREDICTED: cysteine-rich receptor-like protein kinase 10 [Capsicum annuum]
Capana04g002562	4.28173	11.7872	3.20666	8.69464	8.47438	12.775	4.35479	2.09004	PREDICTED: cysteine-rich receptor-like protein kinase 10 isoform X1 [Capsicum annuum]
Capana04g002666	3.21956	11.6389	2.39911	8.83416	5.82018	5.68791	2.22756	1.49566	PREDICTED: cysteine-rich receptor-like protein kinase 10 [Capsicum annuum]
Capana11g001240	6.19081	4.22713	7.64857	4.7038	3.93169	4.89223	4.16216	3.02805	PREDICTED: cysteine-rich receptor-like protein kinase 3 isoform X1 [Capsicum annuum]
Capana12g002828	12.0977	9.98564	11.4681	7.58976	6.93552	10.5376	8.88908	6.80613	PREDICTED: cysteine-rich receptor-like protein kinase 2 [Capsicum annuum]
CN-R1 plant resistance genes
#ID	CL114	CL115	CS114	CS115	ML114	ML115	MS114	MS115	NR_annotation
Capana02g001660	0	0.0367693	0.00410867	0.02514	0	0	0.00546933	0.0275847	PREDICTED: putative late blight resistance protein homolog R1C-3 [Capsicum annuum]
Capana05g001611	0.107575	8.41	0.067097	2.28062	0.0593693	0.583327	0.162591	0.403615	PREDICTED: putative late blight resistance protein homolog R1B-23 [Capsicum annuum]
Capana09g001940	0.598581	1.28064	0.48987	0.845393	0.54811	1.09254	1.06533	0.950185	PREDICTED: putative late blight resistance protein homolog R1A-3 isoform X1 [Capsicum annuum]
Capana10g001854	8.73932	8.24046	2.46571	2.52595	4.99455	3.21516	3.33695	1.38361	PREDICTED: putative late blight resistance protein homolog R1B-23 isoform X1 [Capsicum annuum]
Capana10g002284	1.6803	0.440921	9.62413	4.11808	6.13797	8.43403	12.2015	8.49978	hypothetical protein T459_26543 [Capsicum annuum]
Capana11g001784	7.85162	6.17957	4.78165	4.0231	4.07378	2.99491	4.28468	2.63468	PREDICTED: putative late blight resistance protein homolog R1B-12 [Capsicum annuum]
Capana11g001864	0.0244023	0	0.0201843	0.0116357	0	0.008745	0.00831467	0.0272413	putative glycosyltransferase 3-like [Capsicum annuum]
Capana12g000274	18.2233	8.29315	16.6881	11.9868	16.5286	12.5743	13.3498	6.81995	PREDICTED: LOW QUALITY PROTEIN: late blight resistance protein R1-A-like [Capsicum annuum]
Capana12g000279	0.137412	0.152134	5.43014	4.08174	0.0088	0	2.0236	1.69279	PREDICTED: late blight resistance protein R1-A-like [Capsicum annuum]
Capana12g000282	0.0244153	0	1.31573	0.469659	0.012518	0	0.781804	0.209742	PREDICTED: putative late blight resistance protein homolog R1B-23 [Capsicum annuum]
Capana12g000807	6.29033	13.5681	6.99227	10.6803	9.02612	18.561	7.84855	8.6026	PREDICTED: putative late blight resistance protein homolog R1B-23 [Capsicum annuum]
T plant resistance genes
#ID	CL114	CL115	CS114	CS115	ML114	ML115	MS114	MS115	NR_annotation
Capana00g004854	3.35038	4.98144	3.85375	2.13986	1.34088	1.03166	3.49733	1.67146	hypothetical protein T459_17214 [Capsicum annuum]
Capana01g000210	1.19545	0.925935	0.728198	0.695158	1.04915	1.08032	1.13274	0.87608	putative M1 family aminopeptidase-like isoform X1 [Capsicum annuum]
Capana08g001736	1.10977	2.53929	2.08747	3.67144	2.33032	4.50636	3.89938	7.27864	putative protein SUPPRESSOR OF FRI 4-like isoform X1 [Capsicum annuum]
Capana11g001502	1.88339	0.184676	4.78169	2.56485	0.887191	3.08977	1.44848	3.98395	PREDICTED: disease resistance protein TAO1-like [Capsicum annuum]
Capana12g000630	1.83016	1.11072	2.02771	1.90203	1.60383	2.0752	2.44645	2.09063	putative TMV resistance protein N-like [Capsicum annuum]
Capana12g000794	0.0192617	0.0526117	0.0295573	0.25952	0.0708297	0.416001	0.0308157	0.14957	PREDICTED: TMV resistance protein N-like [Capsicum annuum]
TNL plant resistance genes
#ID	CL114	CL115	CS114	CS115	ML114	ML115	MS114	MS115	NR_annotation
Capana00g002756	0.266734	0.813515	0.770411	0.773912	0.261239	0.4768	0.74089	0.329916	PREDICTED: TMV resistance protein N-like [Capsicum annuum]
Capana12g000359	4.62015	9.47675	5.7704	6.8442	4.40796	6.7027	5.08216	3.33738	PREDICTED: TMV resistance protein N-like [Capsicum annuum]
Capana12g000360	7.08012	7.08248	3.60775	5.67729	5.82114	9.19074	3.64147	3.19085	PREDICTED: LOW QUALITY PROTEIN: TMV resistance protein N-like [Capsicum annuum]
Capana12g000362	0.538329	0.677422	0.446926	0.430185	0.388925	0.386067	0.435886	0.190673	PREDICTED: TMV resistance protein N-like [Capsicum annuum]
Capana12g002461	0.0303347	0.227214	0.474297	1.26595	0.04163	0.0641203	0.225027	0.247331	putative histone-lysine N-methyltransferase, H3 lysine-9 specific SUVH9-like [Capsicum annuum]
CN-R1 plant resistance genes
#ID	CL114	CL115	CS114	CS115	ML114	ML115	MS114	MS115	NR_annotation
Capana11g001881	0.517818	2.36695	0.159548	1.25386	0.651475	1.65793	0.588216	0.556953	PREDICTED: LOW QUALITY PROTEIN: putative late blight resistance protein homolog R1B-23 [Capsicum annuum]
Capana12g000285	0.164884	0.0552413	2.16305	0.995635	0.094406	0.0151757	0.26491	0.028359	PREDICTED: LOW QUALITY PROTEIN: putative late blight resistance protein homolog R1A-3 [Capsicum annuum]
TN plant resistance genes
#ID	CL114	CL115	CS114	CS115	ML114	ML115	MS114	MS115	NR_annotation
Capana07g002448	2.03749	3.01348	3.0228	4.20739	2.64085	4.447	1.83161	2.84014	PREDICTED: uncharacterized protein LOC107878869 [Capsicum annuum]
CNL-RPW8 plant resistance genes
#ID	CL114	CL115	CS114	CS115	ML114	ML115	MS114	MS115	NR_annotation
Capana04g000493	68.8385	66.9466	5.90832	20.084	49.0236	44.0202	10.9257	5.68114	PREDICTED: probable disease resistance protein At4g33300 [Capsicum annuum]
