# Supplementary material for: Transcriptome Analysis Reveals Key Genes Involved in Trichome Formation in Pepper (Capsicum annuum L.)
Source: Plants (Basel). 2024 Apr 13;13(8):1090. doi: 10.3390/plants13081090 (PMC11054266; doi:10.3390/plants13081090)
Supplement: Supplementary file 1 [file plants-13-01090-s001.zip › TableS5.xlsx]

## Sheet: Sheet1
Table S5.Primers used for RT-qPCR in this study.
Gene ID	Primers name	Primers sequence (5’→3’)
Actin	Actin-F	ATTGGGATGGAAGCTGCGGG
	Actin-R	CCAGGGAACATGGTGGAGCC
Capana05g001949	1949-Q-F	GCGATACAGAGGAGTGAGGC
	1949-Q-R	GCTTTGCTCCCTCTGAGCTT
Capana12g002081	0281-Q-F	GCAGTACCCGTGAAGCCTGTT
	0281-Q-R	GGTGGCACCTCAAAAATGCCC
Capana04g000577	0577-Q-F	CTCGTGCTTACGACACCGCT
	0577-Q-R	AGCATGAGGAGCAGCAGCAG
Capana05g001701	1701-Q-F	ACGGAATTAGGGTTTGGCTAGG
	1701-Q-R	AGTAGAGACCAAGGACCCCTC
Capana00g004862	4862-Q-F	AAGACTGCCGGGAAGAACTG
	4862-Q-R	AGTCGCGGTAGTGTTGAGTG
Capana09g002236	2236-Q-F	TCAACTAGCTGTACCTCAGGC
	2236-Q-R	CCTTCTTCGCCAATAACACCG
Capana05g002225	2225-Q-F	GGCGAACTCGAGTGCAAAAG
	2225-Q-R	TTCGGCTAACCTTGGCATCC
Capana03g001989	1989-Q-F	CAGGCGAACAGTTTCACCAC
	1989-Q-R	GGCCGACTCTTATTTGGGGT
Capana08g002192	2192-Q-F	AAGTTGGTGTCGGCCCTATG
	2192-Q-R	TAAGGGCCACCAGAGTGTTG
Capana01g003581	3581-Q-F	ACTCTTCCGAGGCATGTTCC
	3581-Q-R	TTTTCAGACGGTGGGTCCAG
Capana03g000244	0244-Q-F	CAGACAGGCTGCACAAAACC
	0244-Q-R	TGGGACCACATTCTGTGACG
Capana06g002789	2789-Q-F	GCGATCGACGATGGGATTTC
	2789-Q-R	GCCCGGTAATTTCATGGCAA
